# Supplementary material for: Venom gland organogenesis in the common house spider
Source: Sci Rep. 2024 Jul 4;14:15379. doi: 10.1038/s41598-024-65336-2 (PMC11224297; doi:10.1038/s41598-024-65336-2)
Supplement: Supplementary file 1 — Dataset S1. [file 41598_2024_65336_MOESM1_ESM.tsv]

transcript	OP_1	OP_2	PR_1	PR_2	VG_1	SG_SRR8755627	SG_SRR8755628	PR_SRR8755629	PR_SRR8755630	VG_SRR8755631	VG_SRR8755632	OV_SRR8755633	OV_SRR8755634
NM_001323801.1	0.420280490705691	0.311731811201578	0.80460691149364	3.2278479660288	0.0252366413978035	0.108126168366606	0.211999013117214	1.4599317608033	1.52600985703033	0	0.0418373086731658	0.0471162511610406	0.0504339919961158
NM_001323802.1	1.75894968672875	2.76066047841597	1.98477000297838	3.99839027769018	0.904168039131544	1.08836977861275	1.67799901054185	0.338410737114017	0.334084248161833	0.0154154273661486	0	0.184173619894351	0.419065386401555
NM_001323803.1	1.35826515462355	1.7348496535388	0.883977946617549	2.29949887424874	1.05149440472545	0.0958381184014526	0.141418708581904	0.415152743613249	0.248463355013918	0	0	0.0172825531170771	0.110939305095137
NM_001323804.1	7.01892621385778	8.14875137408687	2.29971165318186	0.573994110231191	0.0337067110443162	0.646709169308341	6.16750877815578	0	0	0	0	1.7501550913268	2.36779810141487
NM_001323805.1	1.95794810025425	5.50948520206436	6.83602564530334	8.51190994321882	8.00730882577358	0.949298341682022	1.80999940109703	1.75661631117905	1.91101722082853	0.781945047581901	0.60065301419413	27.0066269784404	22.5494442948476
NM_001323806.1	0.00869148273042225	0.248137531730196	2.72102994861874	4.51649889450798	3.07868556675792	0.107549965534121	0.13916685979833	0.328820972258676	0.123463333216135	0.0251527805146816	0.0132762506108405	1.13961535965403	1.02745456795607
NM_001323807.1	0.977142080138746	1.21581228165113	2.68931935121702	3.05010110294028	9.57783345958651	0.00581259718488746	0.00676385537048789	0.682305401919479	0.667614550477047	5.64018608519437	4.77034542799556	0.0721752754838477	0
NM_001323808.1	3.18694606327111	3.95458122661962	6.53417133266534	8.02204198088297	4.56554828035447	3.43234207718105	5.51056082561555	5.3324718233824	4.14745308252522	2.79610843845225	2.89369999023083	23.2500873127151	20.7177848041288
NM_001323809.1	0	0	5.47987694466327	7.00128459406509	0.739629474854738	0.00362576908610062	0.0265955374277942	21.2856888211224	13.9604778101957	0.137985204329564	0.551466287964493	0.250113059314527	0.270162404699213
NM_001323810.1	0.355105874151918	0.719613261276663	2.24474944957059	1.86907789298126	0.574920776092512	0.0372966473163681	0.138629806345029	0.383455117373142	0.548425231152588	0	0	0.111675447680566	0.229122292203126
NM_001323811.1	0	0.0426145937718751	5.16607827594144	3.76337730834847	1.57296014597192	0	0.00718687950272641	0.0381380974960354	0	0.0286858279669929	0	0.127919511554901	0.109560115291301
NM_001323812.1	0.947526938025688	0.964468913619988	0.81135322038744	0.210182943270561	1.02564538750779	3.76603009556933	4.44628114334309	2.1563490270555	1.55056488033527	0.410235643989922	0.128192560547711	4.53926263186504	5.2190691592937
NM_001323813.1	0.0504872139223271	0.0442922142183872	0.560273711617191	1.53913224775122	0.0516858303905329	0	0.0716623609360443	0.301941174727693	0.22148819736599	0	0	0.482395411241976	0.203773591533141
NM_001323814.1	14.4187245798714	21.4342507730499	69.0587065421285	98.6459345682673	56.0423387546117	7.14510326232638	9.28936318157801	9.84782729924967	8.25295556854296	9.15265971602875	9.15185018303806	21.6550967566878	19.3412064820909
NM_001323815.1	5.0922185775085	6.49399600622972	9.50348910019232	12.8797088125594	3.38583735013244	6.75831777908945	4.93380777215478	7.83092608964732	6.65374864578507	3.55351963453356	2.71855867192049	2.28701646259027	1.86868105638225
NM_001323816.1	5.04182427812023	9.34236194420884	16.8350744445688	26.7004020984384	8.3852973636414	1.05865566066084	1.48132937501313	2.07909496338395	1.24829536902871	0.770416130764389	1.01298775909773	1.51577023143125	1.39217591581894
NM_001323817.1	0.736066458244574	1.30840641192452	7.26930185107256	13.9355280914371	3.38908775040962	0.0124443514194329	0.0216907213468911	0.402845903805671	0.0648444220520361	0.0288600863133383	0	0.0257404076333116	0
NM_001323818.1	1.56786561711527	2.92909230999487	1.4187498697834	12.647075963591	4.63942032427388	0.450105949291676	0.308089894926952	0.637103595895646	0.4425988645564	0.214092686465241	0.087692801236491	0.637395920948139	0.624026664327187
NM_001323819.1	1.90620289894131	7.00401103845915	14.9988159632472	26.0093122050594	16.4481858583691	0.0994620362390585	0.0905965910854793	2.81030893416936	1.28449727072178	0.71030037834962	0.542093255584272	0.341308418695938	0.151242235984255
NM_001323820.1	0	0.0240861796423192	4.71695830334837	14.5739899054711	0.0311886993661892	0	0.168540682412484	3.08476127770591	2.37326445889936	0.160298005169852	0.0676596381810031	16.0823729111401	12.8092947580997
NM_001323821.2	0.869018668578022	1.92252436917693	6.0946273870643	5.61875091026566	0.922780094216288	0.0140215160697355	0.318994893066253	0.216852017189363	0.122145534086911	0	0	0.0752683910361271	0.102897802867756
NM_001323822.1	0.531266972587966	0.575963804260767	0.571834281821987	0.486383303397277	0.200470472170312	0.0786727003567791	0.044634514414883	0.0477989776379952	0	0	0	0.172514825884392	0
NM_001323823.1	0	0	1.99204122376779	3.83650646132388	0.606258368916289	0	0	0.283387716412852	0.133851653139255	0	0	0	0
NM_001323824.1	0.750338157556121	0.919711574972525	0.918263152283285	0.559226022726827	0.926822720660893	5.26800449769728	9.72975536916301	3.05872305658229	3.82669717470867	1.809340367931	2.28700915084247	26.1554915419546	24.6878350525604
NM_001323825.1	2.32866402579994	1.53392664948837	0.965748120132047	2.83070307156315	0.231206763752912	8.72417175125064	9.63845288269974	0.497275067965865	0.559690772623116	0	0.00667852445147457	0.112409223061488	0.0961613264783168
NM_001323826.1	48.6098009966462	131.820898105582	151.616751413698	203.058184960181	150.990331064139	1.69541843980962	2.86087659578366	6.4373554650432	4.43862709782653	2.39955190793496	1.70848194276364	33.3406201470975	31.3607509905455
NM_001323827.1	2.27311102790552	2.68611909637643	4.99979034912819	9.26685497044923	5.0356277358519	0.0365952648913716	0.476028247710811	0.481308845119283	0.485144239370325	0	0.0200088743911613	0.151802013562362	0.0541336837473604
NM_001323828.1	23.4997669704169	39.0054669379217	3.49813294692879	2.10643107724476	1.05122661519297	0.667070626018942	1.1911337740167	0.147551597180052	0.369427212237843	0	0	0.679740861906524	0.375487471387186
NM_001323829.1	1.41042757215235	1.70867731928487	8.15548060188323	2.66370739985878	6.63727071191915	0.0803893244080412	0.143049409371615	0.32251278181103	0.172936069168996	0.0254035728429693	0	0.203920902931524	0.326050702617048
NM_001323830.1	1.54285377574117	2.26023836718201	12.3603666899142	21.9371272711488	8.6449954138728	0.109480682405757	0.15893549284009	1.23799175274711	1.09981947708637	0.023860396847073	0.0167937644003517	0.421915196769183	0.585905191605114
NM_001323831.1	0.286313260855628	0.144773723310145	0.347210097547436	0.121634949137323	0.88193467832099	0	0	0	0	0	0	0.223891136760433	0.150078254976244
NM_001323832.1	4.38786959150968	1.4060303660645	2.73053724433554	4.66658300409612	0.621448589162095	3.69811082242608	6.89974601034683	16.311234681145	11.1106439226575	5.9868334623454	5.07184347976845	2.84022864460769	2.59263185760554
NM_001323833.1	0.112115586522867	0.93101472702109	1.01052252694357	1.1092064255562	0.423232164685673	0	0.68721701702856	0.13475515591974	0.151818753008542	0.246952964803568	0.106626058488267	15.5140403589941	22.6559959638869
NM_001323834.1	0	0	0.957776459487687	2.09119931481047	0.129066226917951	0.0592803495863172	0.758002975454613	0.540347684832947	0.445418968040719	0.355189777181551	0.13538027816811	41.3380228568633	37.1625794882176
NM_001323835.1	0	0	0	0	0	0.00634829329812914	0.12128690155499	0.129944733393513	0.111526009786554	0.0581267503801596	0.0440620469562638	2.85954041234909	3.33083915928524
NM_001323836.1	0.0530577367286124	0	0.0400926604292535	0	0	0.0743272577814765	0.140552529277533	0.141187532874424	0.0941726595220216	0.0792385718580096	0.0932600036174999	1.90707205508228	2.00660313605615
NM_001323838.1	3.65496136999858	6.37422711606577	8.15647868384106	12.248960492943	10.2871369446183	0.641284982817066	0.788268617831308	1.04016508707643	1.18812624256696	1.47376483441105	1.36567501104569	17.6729368974357	19.8388628962117
NM_001323839.1	1.00357771622983	3.99471158877564	1.6878015876373	9.24274775794126	3.07108195436729	0.0143097454714814	0	0.0219611605129343	0.148481502121122	0	0	0	0.031661766580832
NM_001323840.2	6.17768800435517	10.2519975501734	16.2096805912069	28.0058920897949	12.6099371893763	2.48807184909554	1.91376012125481	3.30626727331686	1.49919211403206	0.287696114948291	0.368724093759442	0.676782373777683	1.05682661490514
XM_016047641.3	8.03564562359835	6.2520233773449	1.30612539779625	2.33510062152998	2.05897730252146	0.944386474713691	0.942683573002809	0.576018690069218	0.579231971250249	0.814064236069472	0.728376035559771	2.20815523101281	1.69326176713198
XM_016047643.2	7.11134840043488	10.3523827440328	26.0090226787055	19.7757087613649	20.1547120423092	2.06374317837752	2.55378920979069	3.10420415735801	3.47855664923684	2.44833829194208	2.27432235432959	32.9042046220835	31.4331561144307
XM_016047644.2	1.61522686668571	2.25771495116876	2.46774183421765	3.71894579210465	2.4625916725823	0	0.38060846295681	0	0.337666471357913	7.92929380940958e-08	0.252846466397132	5.79899946149158	2.92968423055443
XM_016047645.2	99.6640283361372	95.6728550139293	138.582231814454	81.3040785531526	103.526027897623	7.21864373494425	6.87563961292908	6.28830341145987	8.18131148913625	8.52796432693993	7.01322273041796	25.5458560999722	28.5672863381629
XM_016047646.2	0	0.00703784869589609	0.0867593480518099	0.066870550390183	0.0912414135273954	0.371877515463602	16.033919379603	7.21780144872649	6.21920606088798	6.48343448055352	2.72614515184464	905.223029444946	860.168599040458
XM_016047647.3	52.090222718774	46.8656323632685	32.4388963045919	27.5598917566974	29.8890279551787	5.30570815998006	6.37396847759666	3.83661047619662	4.20733755936407	4.59850648716623	4.86528615620947	54.9171699226214	55.0931834889709
XM_016047648.2	1.1267800828639	2.50373546034217	12.610132253785	18.2024183371772	15.4318955623531	1.96170600300969	2.35678226970684	4.22708960189197	3.79773220739637	3.34961567172465	2.89257271795241	1.1352991083983	1.04114444935163
XM_016047650.3	1.18425768103307	2.28261797129103	3.0373089508456	3.94348544856451	2.75074825423579	0.789508903543904	1.23420143411177	0.47179653577517	0.604082508014391	0.730280470795492	0.470185567401708	7.89121164942152	9.08090107217738
XM_016047651.2	0.349227673125879	0.0832221389659381	0	0.7913163148854	1.0803456130752	0.0226524569556631	0.14760990302137	0	0	0	0.0446640849652602	0	0
XM_016047652.2	2.60059011757421	5.67199266891516e-11	0	0.077404858567939	0	3.64297802809174	5.57176688580753	5.14889292888656	3.846384738898	4.24050355693608	3.76793617158265	48.0980765242202	46.8071586137171
XM_016047653.2	0.0362325829172786	4.65614454043103	7.22266501333569	9.59196030352689	5.89662748922591	0.319057637893311	0.287703688600503	0.455375826717121	0.797850888823417	0.545811793396714	0.249525797475471	4.57997955364181	2.15670316212358
XM_016047659.3	0.146295966656987	0	0	0	0	0.194340198155496	0.387961633808075	0.192635216181975	0.200306921241487	0.104439147234164	0	7.17890877994652	6.52023656349103
XM_016047662.2	0	0.57656669732933	1.7979722936083	1.4352247995664	0.8051573599934	0.109548445112294	0.186964130245028	0.181961623515679	0.108486333282615	0	0.0987660896305398	0	0
XM_016047664.2	9.37839457667363	19.4182232864243	104.09960652845	89.9078583873723	70.2844055085213	0.877773296029249	0.627104543415581	1.81868925750621	1.93145535022924	1.53445065382051	2.07237154037959	1.47636182726515	0.718523963116798
XM_016047665.1	3.10722332196752	21.3851609309296	27.9883148242636	11.0758224426129	32.0626456296507	2.63892553370994	3.62121206980114	2.25663308522149	2.22692499774424	3.18221684003754	3.58470494327465	4.4306760110923	10.0732847977575
XM_016047666.2	0	0.00926291020822814	4.81015355602207e-07	0.0163393947161723	0.0115715976430113	0	0	0.00146390790010886	0	0.0897266405476957	0.00769059574472829	0.913476315947353	0.475083936740225
XM_016047667.2	0	0	0	0	0	0.0385215444008447	0.131426726393902	0	0	0	0	0.0527360123264959	0.113160940017604
XM_016047669.2	0.508548353143664	0.455816877857281	0.444607062943763	0.370082535755215	0.273335056834977	1.23119933580802	1.94637749945389	1.75740522903904	1.60710731669099	1.38555675530066	1.15552220509842	8.78914369085444	6.62651016373475
XM_016047671.2	5.03469296222104	23.4761085306436	0.897107366134728	0	0.554748859315304	0.050769148275435	0.0848758549923571	0	0.494896047226467	0.114730392078222	0.120897247852129	0.103755174793049	1.35518539434223
XM_016047675.2	8.45797665447302	13.2833554219414	21.7424164085453	24.4048879038796	17.0166480213823	3.47787207358962	4.5716930752479	6.4601606398194	5.20077471298039	3.88359426500645	4.07708561145251	60.2292789237369	53.8411600878696
XM_016047676.3	9.35486736133936	3.64078945508453	4.42632411374075	8.01980187954194	1.35121554534398	13.6626246715056	15.6900441070325	12.9391099018243	10.4304411164278	11.3524730904662	10.4638387355853	31.8846762922582	27.21776846736
XM_016047677.3	63.696980775141	57.9170214667127	9.33262371276579	2.63824340060729	4.1962103087756	2.80800397266342	4.97745576893537	4.26239990022305	3.54140796732708	0.179512165656304	0.21052492666411	4.77508808450883	4.65305709667561
XM_016047678.3	1.35186253158885	2.2220418813538	4.46407129497853	5.61272580067203	4.17169100357352	0.241716409200162	0.924984184233924	0.520373671200769	0.460746575138297	0.318374755736782	0.265019554085959	14.0924301552069	13.012335928182
XM_016047679.2	0	0.000351334617129526	0	1.29165998746141	0.205974120092566	0.610295582488498	0.325402429748802	0.41462751362597	0.383789217487908	0.576083267875303	0.367057344907449	11.9097678142428	11.9009265892785
XM_016047680.2	31.2563761254734	38.5392973933578	25.8851482631689	20.2210387527228	16.7663888721657	7.23093309286116	11.0877369805039	7.7081918486729	6.21932462455873	3.61396299165123	3.88386442752257	50.0778629003457	56.6332810044019
XM_016047681.2	0.217283893010426	0.910879799938964	2.53437691295799	1.4207757887132	1.64307337429059	0.247113204389536	0.177266099312159	0.736629403904892	0.388980523480599	0.120472856626218	0.263412447417955	0.153066743802095	0.0818664396258909
XM_016047684.2	58.4299713940003	109.343551291537	69.0360325739239	58.0006993501916	42.7284466320263	8.46579574054969	9.75643854159791	8.459789458281	15.8708630403981	9.65273156476424	10.7941096602211	10.3589875603298	8.06435916860061
XM_016047685.2	57.5776839898638	81.2247089753331	110.268606522645	145.202131426979	107.728102732165	5.66789331421592	10.0084020108457	11.2128194828697	15.1523644830936	5.6018683791631	8.88230975559993	135.072699168163	143.504749848189
XM_016047686.3	81.5808388106387	84.0225889674311	136.951586988314	96.9835056619593	115.81618081516	13.7922225126676	16.4090975544176	4.50815271841439	6.08551310400565	6.55421361436558	7.58782000076554	27.1675438767999	20.8072573380788
XM_016047688.2	0	0	0	0	0	0.470663303569099	0.488063399382363	0.654161476772499	0.436866398691827	0.379150583735094	0.473061918346505	0.267678243649613	0.39243281714746
XM_016047692.3	0.0808634156692347	1.0444864098147	5.00190458743751	2.30242877836441	5.00428372098134	0.555047252638886	0.838865614662711	0.801572685781289	0.361076468545173	0.47508511842299	0.376241747610086	0.420778069732968	0.449527957257447
XM_016047693.2	0.103335978972024	1.68696479098555	2.05403404672505	1.48389702358133	2.86291403324508	0	0	1.02912527753718	0.696277486024257	0	0	0	0
XM_016047696.1	7.0049946082561	8.01605680666798	20.4775618851226	19.2834425871645	15.9449159467995	2.08692045328237	3.74134609759067	1.19457666148725	1.09760359294882	2.37696776229766	1.82634487101638	55.1459611746199	44.5523460930173
XM_016047701.2	355.882702558948	167.518192832315	5.80097647882399	0	3.78458153714938	1.31277878814002	2.34466221262211	0.236587101761613	0.319861636535886	0.212979489225053	0.0999018340198228	1.37018200252157	1.98522983942628
XM_016047707.3	0.846278093815248	0.191897441745516	0.491627993882815	0.576280842149715	0.209868774884733	0.827243481174452	0.965403662935713	1.80114307765821	1.78100528048854	1.13400599060195	1.11933546855089	10.3343532874895	7.30667597705844
XM_016047709.3	16.1397769206902	28.2967314298932	61.8025343808741	72.2601197061228	58.7215346809836	1.8733900403743	2.90678393041764	2.21317475576253	1.96529445501175	1.91001118804337	2.09829389662397	28.200712815674	24.3445567537035
XM_016047713.2	0.0264067453078634	0.00897501707669611	0	0.0710235749667572	0.0232679396686423	0	0.0192090635718973	0.204813448960428	0.0961276292165822	0	0.0335970917050474	0.0113099832890311	0.0483763341846629
XM_016047715.2	0.259217737036659	0.27507136738347	0.716135532168767	0.786169307660901	0.510505705147171	0.45743255879809	0.60460995053003	0.527543416679251	0.423574400692869	0.256453707579606	0.266650080551248	0.268940859504788	0.29485203643486
XM_016047723.3	0	0	0	0	0	110.307236214695	71.8853454653936	1.54707499082175	1.47820309218203	0	0.146271926376271	0	0
XM_016047726.2	8.76800365588466	7.6229918154659	14.8126070074405	11.3024162248779	10.2250946058475	1.05678048668829	2.66328037813746	1.53427869732974	1.53131026541011	1.05751072875205	1.18562205136298	7.05168265318018	6.82520665945486
XM_016047728.3	0	0	0.0481950582015198	0.286893754269851	0.0879386994869687	0	0	0.470317915225437	0.496891956713659	7.7930552139962	9.86771906443336	0	0
XM_016047729.3	0.134575477419405	0.0357175275011968	0.0277502708445744	0	0	2.69106762047851	2.95641070657678	1.12462641435475	0.464337856962208	0	0.015832234645426	0.823839174254172	1.40052147342374
XM_016047730.2	3.36727196697685	0.755496845415755	1.05789235635301	0.893853353146997	0	0.100062754767147	0.431860639756062	0.369528767794277	0.968694438917159	0.103465762101942	0	1.07812752598431	8.46744717360459e-07
XM_016047731.3	0	0	0	0	0	0	0.0385334894589945	0.801568219486504	0	0	0	0.420778069737832	1.5065483437608
XM_016047734.2	0.704477628318249	0	0.570208353727949	0.761347785487492	0.556867937452949	0.373500230201509	0.052744204455897	0.605435778367319	0	6.94292223515885	3.82325831888229	0.137448917323406	0.0793902521063539
XM_016047735.3	0.510349003659546	0	0.013540248451706	0	0	1.21434751361065	1.28220493796935	1.9401037849045	1.20283399099381	8.68482181214933	8.00722320747263	0.426205626149477	0.344556511854773
XM_016047737.2	1.95058851574721	2.17550080884095	3.44702510393645	7.19382862370868	3.31875393675987	0.558487093261448	1.39213195995353	0.89451435942063	2.76132730910542	0.052116704051262	0.330068316503421	0.200865685530768	0.297505617079583
XM_016047741.2	0	0.0585003009515618	0.0268436244046509	0	0.0252584528388429	0.0056954391326328	0.00663020538672246	0.668926735218106	0.535514260185703	0	0.013956855083336	0.0707309484216801	0.126186103033563
XM_016047747.3	1.93119145505546	1.82426962530501	4.80010846184966	6.12034829249581	4.30630239174959	0.369211034780367	0.65153673313928	0.334768704697861	0.309101742866798	0.361732372002005	0.453884228717955	8.20133235811993	3.25737703343429
XM_016047749.2	0	0	0	0	0	0.266335978624878	0.123204942041816	0.0233066694061217	0.0525282033273709	0.0351797018611133	0	0.0314251691901436	0.0336600014740605
XM_016047750.2	0.0727561377930746	0.270219957047458	7.27411127940674	10.1745456476361	4.42423880123708	0.159613152668311	0.132688750344938	0.898379972520195	0.456781366498798	0.0076374689487704	0.020158304665438	0.0745461507361385	0.166612678442797
XM_016047751.2	0	0	0.0296639400304871	0.135810305864067	0	0.131127678576642	10.5128628458208	5.13946893900786	4.38117775011438	4.43097430544705	2.04763457004218	563.212625622899	574.611821223793
XM_016047753.2	12.3805589864165	18.7406601590135	54.8444544946281	50.1409694578719	37.9135687667869	1.94084031544833	2.33754356075449	3.78135736264202	3.46284091522185	2.06216810045213	2.04182785282123	8.11735758522658	9.48256499911532
XM_016047756.2	1.77437089735336	1.13285770697408	2.59570002302473	6.55481119375577	2.12248321052253	3.76170025297832	5.03180257254877	5.54732119646332	4.94020006007503	3.12043427403281	2.78322528334479	25.6960662169711	20.1643033517851
XM_016047757.2	0.152469251150867	0	0	0.416324613642037	0	0.12114323359702	0.423521686025255	0.254617407146223	0.829100943761174	1.45139237393629e-07	0.140011347779397	1.49225675511024	1.80178679952448
XM_016047777.2	0.0756816673770049	0.355416476830227	3.29453278344239	4.43463181391487	6.29232723622254	0	0.501048733600807	0.598920312272919	0.848302163222118	0	0	1.92094336182442	6.53393000793677
XM_016047779.2	12.1889592824115	32.0435050099757	11.0416840631631	16.2905809299037	18.6757352072518	0.0452974970137013	1.47122440146767	1.27175911834101	0.684466598194728	0.534948390717577	0.376577978039363	75.0728267267891	73.8366282674413
XM_016047780.2	0.207492402397709	1.93942531782973	1.7056177496874	1.43909395057514	2.65608985627626	0.057466427428439	0.275227535586054	0.384914443763996	0.361199694555017	0	0	0	0
XM_016047781.3	1.08684728044858	8.41726627899387	23.4606093717264	45.550212906417	51.2426655474112	0.0981536295352424	0.406421434745417	1.93562275993257	1.7663098253196	0.250988364449882	0	2.91443871031774	0.948782505527169
XM_016047782.2	3.1486018025842	4.15362815376587	1.55251464457575	0.958776753802218	1.44206455163906	0.309633884725382	0.438411443205481	0.277171343847113	0.281738002667225	3.8670694833671	3.73695957694388	4.13077384649932	1.84489813623327
XM_016047783.2	0	0	0.0388349978618805	0.176987302324355	0.0727861007199153	0	0.0552358809691547	0	0.0274626543388278	0	0.0194221634659629	0.986981815803532	0.140973542540317
XM_016047788.2	0.310347807704025	0	3.1675465149107	3.64652837999904	2.50333383917928	3.13586496811416	3.13060810886522	7.61911942173225	5.19241309108489	0.447993745550524	0.567125390808966	17.2886624367082	20.7666470598078
XM_016047790.2	5.07456779241076	5.47882644285707	4.56498383557278	8.74166675697531	5.32873911876838	0.552417148862617	3.31106748226946	0.30957619066175	1.76590090882377	0.0291127315500306	0.353304571665707	3.37575387827314	2.80794329076244
XM_016047795.2	0.863894590655956	1.62513036459261	9.35960030652214	5.57083106036806	5.13080243396797	1.04709360747983	1.54896405712531	1.23227250771386	1.07128826630603	0.890550033936052	1.06710497445767	10.6947934426599	9.26978210781367
XM_016047796.2	2.2073222409222	7.21796211848034	227.375594642895	113.04561546012	129.360370711624	0.025992727569809	0.0199678053068073	5.31182928455574	2.50941935273006	0.0399558964247457	0.0544451540031701	0.0714663557972038	0.114864265343816
XM_016047805.2	2.8965942593117	0.905999526611227	4.77396734286566	0.133625617439129	3.74101516874039	0.193811368372371	0.920930160179981	0.4489281019245	1.67590889487072	0	0.853539493861808	12.0345076515532	13.46390473502
XM_016047808.2	32.4062884683091	80.7001409209678	208.312929413678	269.936202649643	214.308163081479	10.2707975801667	15.4793895843966	18.5261764347084	23.1963791176392	12.0528301561687	11.4638213110837	53.0621480982925	47.6968415694177
XM_016047809.2	31.9067905321211	41.8363830876618	124.217749269209	81.4157395648514	66.0946499699001	1.20315295285455	3.03928103689698	1.59730259715155	1.24897312746841	2.86882533278713	2.47016872179105	15.2098310102041	19.9579448125766
XM_016047814.2	209.349659579632	132.285199044657	4.5147436817032	0	2.0317475775073	3.00659964896182	3.60996644625649	0.447228388209354	0.0186622997052604	0.174073736504792	0	1.66185449047999	1.63637537773702
XM_016047817.2	0.0798883710871197	0.117659449519763	3.41192780830114	5.25698980281252	0.832975323633515	0.0493938852136325	0.125867692409143	1.9355813689296	1.17250885312137	0.0256672283965129	0.0270954309402459	0.34205772259325	0.097539931583513
XM_016047826.3	0.318540178613238	1.13349571504024	3.80164355011783	6.54504243890975	0.999143970226911	0.550366673743686	0.541244616094042	0.265755931951821	0.436362592929046	0.0506595126198082	0.0865435627274852	19.6168096963304	16.0092591033711
XM_016047827.2	124.557073742805	61.381343275807	3.10128160252661	0.395276050664477	2.21350845115267	1.45091826882202	2.87768750131555	1.3802098676459	0.988011268099854	0.263816316104824	0.296667134592963	3.17523587806381	3.0608109079916
XM_016047828.3	0	0	0	0	0	0	0	0	0	0	0	0	0
XM_016047829.3	0	0	0	0	0	0	0	0.146208071068224	0	0	0.0214465048998688	0	0
XM_016047830.3	0	0	0	0	0	0	0.0543213776743277	0	0	0	0	0	0
XM_016047831.3	0	0	0	0	0	0	0	0	0	0	0	0	0
XM_016047832.3	0.0172171560404448	0	0	0.135883150059733	0	0	0	0	0.137994192588237	0	0	0	0
XM_016047833.3	0	0	0	0	0	0	0	0	0	0	9.47366316963071e-11	0	0.0680189290517395
XM_016047834.3	0	0	0.232527002801217	0.311015137563876	0.258430887607452	0	0	0.294056635561535	0.408206315969658	0	0	0.0168243153787164	0
XM_016047835.3	0	0.0480805519681648	0	0	0	0.00230272748044038	0	0	0	0	0.0373774647935394	0	0
XM_016047837.3	0.0700441511728139	0.121589721728408	0.477709014125431	0.507449034387827	0.627231865512263	0	0.0261882119422597	1.39251772620424	1.00960498864934	0.0507382512088335	0	0.0199490575993831	0.0434114477723117
XM_016047838.3	0.131240645342453	0	0	0	0	0.000483431724905187	0	0	0	0	0	0	0
XM_016047839.3	0.23855824948734	0.443992886044311	0	0.26026123472914	0.0778308895816263	0.023394845529124	0.096179683895305	2.33238670079358	1.71502299234482	0.142635977692948	0.078930116619139	0	0
XM_016047840.3	0.396210932846164	0.902762895760516	1.68681900702402	2.12012416165598	1.24192248745298	0.0353821212235782	0.0126977014795053	3.44139288606071	1.98793814273962	0.0984717568079071	0.1593329989038	0.135960056557593	0.0411411345502646
XM_016047841.2	0.318547838160182	0.0249830947017466	0.0342091666373112	0.0494653163378816	0.0566840227640747	0.717511150740519	0.707001896675093	2.04749053391604	0.762336554168028	0.878621107457761	0.752480232332468	24.2218154329017	18.0685108134126
XM_016047842.2	0	0	0	0	0	0.042853695443718	0.144768443407416	0	0.281042571823217	0	0	1.05238229678069	0.610182245367254
XM_016047843.2	0.150275797619399	0	0.0656720768363499	0.212047197796499	0.0759810538188789	0	0	0	0	0	0.490059594642132	0.995655584014667	0.181228915108538
XM_016047844.2	3.46503743656334	4.54114031771546	8.54829186858438	6.34630201338728	6.89826899592423	1.71012420139632	2.04647890651408	2.12950745586827	1.48444276323674	2.01616495535692	1.4143558824626	15.8915542853468	15.6628841114957
XM_016047845.3	1.15351612808323	0.661861083387773	3.20358711629457	1.47763281051303	0.836120598968592	0.947388153822661	1.12255874966831	1.64593150902184	0.948603102853115	0.554820495166244	0.304023444566164	4.33490391988861	1.57294397694626
XM_016047846.3	0	0	0.157655321917161	0	0.147067546645442	0.30346440239327	0.559817737143427	0.471462929628807	0.708591674334489	0.191031916097325	0.0503784937361003	0.17116323801614	0.189849697962594
XM_016047848.2	51.6650841306447	68.2332929929733	111.052948421572	116.998819544157	102.520278169903	11.0112371204239	14.489940015568	9.73794516249811	10.6127729637753	8.83454250121811	8.50921935004502	129.505160578314	128.261891280549
XM_016047849.2	6.68104476211261	10.2102706530259	16.1184888266346	40.2352653097166	12.729638103894	4.60230701485842	4.20342364821682	8.70912491630191	6.57926601887158	5.63739610174413	6.75286900469595	7.54670871329532	18.7724041417269
XM_016047850.3	4.96197917879255	9.57025203424353	24.1000277006443	31.0813316063454	30.4478851593714	2.64509529747865	5.72231457843403	5.17973169084117	4.39742745349593	6.16904124678222	3.05579875421021	51.5385363837447	38.8401354754823
XM_016047851.2	0.629993506855866	1.11682837925726	23.9380089515528	46.6074704072928	10.8852684340198	0	0.416592399760811	0.701026573809608	0.115394240158983	0	0	0	0
XM_016047852.2	1.02811191367854	3.56962049813124	6.30326305117951	0.21416102962688	2.3642255583574	2.93609753524366	5.32704271415338	10.0304592886696	14.3061111352418	4.40036956615547	3.56503178918549	6.96739202758121	5.90488216546983
XM_016047854.2	971.782263465387	376.703913145765	44.2875915127979	21.6085038575065	29.7701254966359	10.3351927097997	8.79462795343192	4.7470121106598	4.26897388792507	1.39318826601589	1.5801994518294	4.59043414934154	5.26810302446773
XM_016047855.3	3.0923944642236	5.51521562061712	8.00222508640319	8.85877968587873	6.57751632602628	0.658159120175294	1.53385062551659	0.715679547119061	0.911964891157752	0.526391588987706	0.435240804119822	19.1963139317545	14.808198436309
XM_016047856.2	8.44778344986134	14.1613747765273	25.1461811228979	18.6368665053212	18.0385912690648	1.54042250256936	3.24486737890548	1.53010918408962	1.80295191067656	1.84124482001075	1.38001754544703	11.6149919147023	12.47655168788
XM_016047858.2	0.375165722642622	0.529412749044598	1.75504419899008	0.633130198738101	1.19372960800882	0	0.15934297926613	0	0.116784371453307	0	0	0.728602914686255	0
XM_016047862.2	0	0	0	0	0.061194278156585	1.01644230524092	1.0427429788164	1.6860647056824	1.62154767087714	0.956153672474609	0.907462306892377	0.248648508379372	0.192495052965057
XM_016047865.2	0	0.0438897326398059	0.0451587728005081	0	0.0142211371501604	0.307236661546569	0.38390809601458	0.557747252406847	0.442130326360829	0.339454102357299	0.228023600160109	0.178321616898809	0.249406240896742
XM_016047870.3	1.3255759873573	1.42008278132255	0.22721249477899	0.661866631094917	0.896543561334257	0	0	0	0	0	0	0	0
XM_016047871.3	2.92798936590806	1.43079532756904	0	0	0	0.0397549897120905	0	0	0	0	0	0	0
XM_016047872.3	0.448761745228141	0	0	0	0	0	0.0201338879826395	0.0107234435985836	0.0483194672123154	0	0.00845752031013142	0.32770101216219	0.411462820557376
XM_016047873.3	0.432503415661665	1.05817892250995	0.232359021494217	0.167796292575246	0	0	0	0	0	0	0	0	0
XM_016047874.3	9.79041011384089	14.6642866224085	25.50547642175	18.9194557662964	24.3881313708518	10.8141153608214	14.1134580446331	6.46836045131541	6.13411171219739	8.41573050503469	8.01940816145035	37.6849828577304	38.3786730256929
XM_016047876.2	48.1601662474432	53.2868111033043	21.7514020069688	51.3979235620621	14.6635984672148	16.6263279142674	16.5823071544643	24.8282982017986	16.5797342303859	39.9604677720466	31.1336828767978	137.614693437366	151.565019222562
XM_016047882.2	1.14945038567587	1.14390310565843	1.10572068022415	2.03090032492839	0.713680133402015	1.07120746178439	0.983880705399718	1.25635152985278	0.928832433333984	0.607390907552245	0.806541216900178	4.34595939664778	4.95764272428239
XM_016047883.2	1.67869796846649	2.2826521308633	0.61331436987603	0.0844545280719906	1.13200107686898	0.00523924048271303	0.0427613000372542	0.129829271707829	0.310832913832212	0.633299907915433	0.372748537295327	0.0651028599870556	0.162578263050936
XM_016047885.2	27.4600543868981	29.8850966601927	38.8514059455507	28.414297936512	33.3766866719246	5.29818304089846	6.19903292198826	7.60752300098275	5.92009826638756	7.66239573912975	6.59874728080681	16.1926381712429	17.702764829087
XM_016047888.3	1.76902011078033	1.99214124077305	4.97072064669114	10.8846107614643	1.32928293826146	3.66974422628721	3.20615596011932	1.3606797392191	1.93874756032009	2.30124872143977	1.68652719431457	6.62989722303013	8.5262212717266
XM_016047889.3	2.26052999745335	0	0.535766105073569	0.199546395736511	0	71.1467029319768	17.6223903644251	0.169500312945646	0	0	0	1.21473283700309	2.48135024073994
XM_016047890.2	2.71617777692095	4.29557301335848	7.15489549545032	12.8113565817807	4.77189576563887	0.800000230118154	0.58943508952509	1.09321193562949	0.930208091093586	0	0.0887647251077406	0.0901401486156214	0.257438651606773
XM_016047893.2	0.474273545169872	0.15893199430015	0.0479615505083687	0.272785282903368	0.610514047563438	0.0839681925209268	0.0979572444134846	2.45834262012495	1.86156116371009	3.59248663412813	1.6210642376933	0	0.11749207723372
XM_016047894.2	0.019993579608709	0.102510618779396	0.785512544769236	0.583717176625194	0.235043969069656	0.203977234454943	0.264105374108888	3.21141797388658	1.09760402953328	1.76286487542292	0.974804465309711	0.0660414010791786	0.0467053872169568
XM_016047895.2	0	0	0	0	0	0	0	0.410962343051121	0.227906282075664	0	0.095210572706195	0.127610969084924	0
XM_016047896.2	0.298261837951148	0.416224840894825	1.07831552867999	0.682687395663104	0.767420347453125	0.142010674712868	0.176927093801977	0.235171881830415	0.231830251570867	0.110168923309417	0.0930212512061623	2.17775900450955	2.70823973538423
XM_016047897.3	7.33661574698097	6.84738589369333	14.3199897733886	11.2160250233484	6.42998150101232	1.1590475085615	1.36523066350753	0.922724939207569	1.55991695568609	0.61637106776035	0.693633561066132	11.4687624990659	8.39016788489812
XM_016047900.2	1.56762378799212	0	0	4.16802435087035	0	0.0355936695837368	0.134001213064053	0.497004479166489	0.0673017282763976	0	0.134558187234211	8.67892175898389	6.5978629754255
XM_016047909.1	0.0983960768234497	0.451723821147498	0.768211513145	1.64933903730754	0.194683969603517	2.07554201859651	2.16345147536202	2.41322779386648	2.54807038102394	1.7036547288409	1.61177015999097	1.32851842997961	0.933673751829541
XM_016047911.2	1.39168697000378	0.877583110495611	2.7919735551452	3.75837047451344	1.06810708102828	0.341780559131695	0.369698965909034	0.365266673991936	0.353748399978479	0.326538575036809	0.315995441332374	1.28555048459131	1.37448779954642
XM_016047912.2	46.0413399777458	51.3856426571033	104.951108869987	68.5593015863414	78.6175606915911	25.0381238910305	23.9770105053436	15.9528408788614	16.6754128864752	26.0061741468117	27.8991903400815	46.2999195294492	38.7122818973764
XM_016047914.2	1.09536766510184	2.77291043268661	2.71918607672682	1.47918492397536	4.96110489607781	0.0058173838455448	0.243695287227463	0.0718791251221261	0.425185947777686	0.0270084531052237	0	0.0240780921618761	0
XM_016047917.3	4.80501882184161	5.17439420296242	27.0216600871386	25.4395730122306	13.9329979696297	1.47427697112715	1.26797843334307	1.27616422056076	0.93582525430024	0.518520271471659	0.627635090511425	3.40187155820795	3.00144008511037
XM_016047921.2	0.0884638446835442	0.381598672196218	16.4877035517809	23.6012416799779	13.3665126068563	0.0127194473166615	0.0124934630242829	0.21997501472147	0.510559553237193	0.00992917710030426	0.0157234602145323	0.652332202359321	0.0565469854185082
XM_016047922.2	0.0594698666849202	0	0.167035324769691	1.27572484016053	0.0261863760977633	0.441760621531388	0.203473683391914	0.851672581346361	0.918089854866598	0.00765241939510864	0.0288540938878518	0.0733504775374108	0.22231762879446
XM_016047923.2	0	0.0677915725572537	0	0	0	0	0	0.252361681421269	0.161000906465085	0	0	0.0301305336239541	0.170515146314791
XM_016047924.2	0	0	0	0	0	0	0.0226692828110894	0.0706640746721384	0.184063693759041	0.0197053112638563	0	0.696174919332859	0.712423082156681
XM_016047925.2	0.313245417810005	0.845355775216354	1.40959191120909	1.89634799191489	0.844387449101802	1.17718221027394	0.923605212210784	2.01806274284178	1.43877438801488	0.964364008664022	1.0464504607402	0.795517472030744	0.75795291081699
XM_016047926.2	2.80173500216986	4.89685930435456	9.21165858824616	10.0273370211698	6.75722051779658	1.99818518949771	2.84369119955012	3.13584874112196	2.17051703495539	2.68449949225345	2.32570599889553	1.85119347161113	1.45133470534459
XM_016047927.2	2.05191703157481	2.31324268709465	8.70321169761094	8.82396360165974	4.60927638754504	0.375686274902478	1.06009082606223	1.00699287964061	1.57786726345216	1.46642715879621	1.26463209937613	4.04537602077523	3.8193640737978
XM_016047928.1	175.004606456334	207.977474347861	488.092369805333	309.15718510648	386.697385017663	7.72972884311071	7.84550323362233	9.43244333080439	9.77622477905089	7.93705750322821	4.5414518177924	15.5605121081054	18.8084665715814
XM_016047931.2	0.0305296595707573	0.0311444557440453	0.77534577551582	0.587690082760978	0.282157690611022	0	0.140948906417153	0.133121966517684	0.120022531085269	0.201473930377798	0.106280909618499	11.6406709874641	12.3574415601864
XM_016047932.2	2.58420465660221	2.66190671912942	1.94774383737656	2.86083059260978	1.51543242038031	1.12904213321732	0.936628403805616	0.59851041730803	0.365980943334779	0.331626353079935	0.161575213967653	1.76775131620475	2.20536127384465
XM_016047935.2	10.5224309479982	13.4364327233947	23.0780747568828	19.1849855875583	19.3716014153522	1.03234789714108	1.80789367731307	0.522995975484114	0.492509074378541	1.87216243207947	1.23053716235788	10.2084551879801	13.4523840013894
XM_016047936.2	0.146923437741916	0.322681283233692	2.35874728698492	1.98093787388372	1.42358615380781	0.52475569150655	0.543138206431803	0.614375122848391	0.472263769536336	0	0.475054153844161	4.9442093756826	4.79643470342181
XM_016047937.3	0.418332103062922	0	0.571532123380379	0.19539930183302	0.172835810354596	1.30777243559063e-06	0.136981003223532	0	0.109316232830767	0.135939202290796	0	0	1.45775741754638
XM_016047940.2	34.1421019578923	43.9622934313396	33.9021985810241	27.6840411675136	36.7578027200397	6.58414870401561	7.32507504904141	3.1989501912064	3.17794028975382	1.96334973908694	2.59003765189672	12.1797436898211	13.677565800646
XM_016047941.2	0	0	1.17526128289224	2.09164593456474	0.755602700742276	0.548770831026545	1.70110443603807	0	0	0	0.000277746671350664	4.76990763442794	14.2776333501244
XM_016047942.2	5.36147874102213	10.8807741467639	25.0740888888275	23.7244562910141	18.7111378086953	2.23007677713276	1.74862103756467	1.5634809275039	1.08852294811596	2.09580580921486	2.38572014786066	8.14159036997311	6.40511251349468
XM_016047944.2	5.572145867404	8.62933616664706	16.7268253433184	11.7574249243623	11.0511212034234	1.66653788111277	1.77235945978464	2.27898189441865	1.72739341047434	2.00353852758045	1.25219064251224	22.0152098592835	12.9866689602115
XM_016047946.2	225.811604850937	180.900357777204	50.7451278926348	40.7105945300542	74.9851221260403	40.4732095452368	57.8767012731024	32.3382119079303	27.5446333633543	122.068965944732	91.0270590075893	194.176829154345	173.173754157197
XM_016047947.2	0.201331523946461	1.49719571016622	25.4654840499139	19.6068076965976	23.1035111693671	7.6527711586372e-10	0	0.568081715128546	1.92556020843832e-09	8.57607163401688e-07	0.0010597515186233	7.96756362486865	20.4591249294444
XM_016047948.2	3.24680741078809	7.9485062758389	10.8718396061993	37.5216940852338	17.1688037818462	2.58899981350636	4.78461528380702	3.60198770630319	11.0866647760762	10.0666465433062	7.95082843702118	8.74557403809419	15.7095680400596
XM_016047952.2	0	0.0827533192290819	0	0.592346196407623	0	0.333616215489044	0	0.186545803790537	0	0	0	0	0
XM_016047953.2	2.72256516378311	1.22930346382441	0.616422659753927	0.824584185077411	0.00206957028444177	1.25403208933223	1.73042118908573	0.780085024504196	0.0167301190479246	0.56119372448346	0.530858593351556	1.78040547887097	0.0272049403997791
XM_016047954.2	0.613734985331082	0.542705242903939	0.377698873534759	0	1.62267548991952e-07	1.02450213898764	0.813349230107931	0.203034371322048	0	0.274422365311797	0.160357502838213	0.679312782672396	0.662700300787775
XM_016047957.2	913.624006083984	965.699087898326	713.237619845212	443.17079453665	688.238663634004	52.1970644878682	61.317959292409	34.8233723003502	21.5947633187275	58.7502555078918	63.5187908108193	85.6514948571312	92.0228870313997
XM_016047959.3	1.82307947566125	3.95512720571172	10.7887563884403	3.8863189267261	4.19496159501521	0.0590655331175462	0.0701392654400259	0.638041134501492	0.211332381255536	0	0	1.56921016524787	1.81923017768321
XM_016047961.2	0.575369664857948	0	0	1.64992039631252	0	0.364666250939692	0.422379742711654	1.23704967569571	0.492922363303056	0.199424642733392	0.1052259801022	4.12562125790063	4.25812858187774
XM_016047962.2	111.91228421643	98.6069482569373	39.6527019635766	26.3567661650549	47.1770683538347	62.9924128850683	77.0388104152691	22.0256707622664	24.3713083996383	78.7312042365001	76.7990071020078	115.532565644355	112.944774288887
XM_016047971.2	13.7469411742434	38.2092226736347	84.9926446689346	129.082870533208	93.4325765242112	2.59377017146515	3.03435371894817	33.4360309522526	27.2647622948788	0.793457991453667	0.637775766246702	2.42500056366576	3.25976313771678
XM_016047974.2	0.437223379790827	2.21031559125235	5.90056744617537	17.1256149347718	4.6828802349943	0.109972502146341	1.85429719354393	2.00599812142502	6.42671587740977	7.35885131481755e-07	0.11976239032632	1.34191331865942	0.807344764759694
XM_016047975.2	1.54405799784858	6.19133313871721	10.3150671951159	27.5945344186564	5.72338281689306	0.639909125087892	2.39614952804015	0.613173393431573	7.80149088487002	0.27952961124119	0.0791834737865579	0.934189152063868	1.561278646422
XM_016047983.2	34.4594647118816	39.4083710470723	54.5924758606375	41.4921547227526	48.4013555327885	21.9122549085377	23.8115541043325	7.44410794027901	11.183471886964	16.7497916432692	14.034324739487	53.5654458706717	47.407454760454
XM_016047984.3	24.1234901958532	30.3901718757674	46.787995153549	65.6933104627622	38.0396842780146	3.34653903138338	4.65091203804181	3.71581433571115	6.31171857871106	1.09513140891802	1.06679756132083	18.4545982535758	15.1189731137833
XM_016047986.2	1.09714313558418	2.04862678774125	8.39856373705721	7.84908424367094	5.17713077609925	0.46373999583214	0.692362207424485	0.751476978803458	0.634819223969494	0.400975668310829	0.423318401194233	7.5823773610437	6.41578300796357
XM_016047988.2	873.638287710828	837.04788700037	1540.42178301833	1350.41439287654	1752.70847660669	55.9650669898731	83.1561727200553	147.448866254716	163.989987137106	75.0805782109708	65.6650196898171	204.906635435651	241.910201978176
XM_016047990.3	0	0	0	0	0	0.0633485880865054	1.05589137816777	0	0	0.109367415167668	0.133551078819289	0.0808229881592208	0
XM_016047991.3	2.57676566660635	5.09934439613272	8.40900568596352	17.7928532428355	7.83188379237155	3.20575844500969	5.06032065664115	7.50930067037592	5.76516772258739	5.82045662213389	5.62651601459389	7.10880235238429	7.15284836826292
XM_016047993.2	0	0	9.56007606216243e-07	0.730215991177261	11.6030019767193	0.593957035631144	1.65924812685277	1.74985023022646	1.19550577750325	3.18571527008707	2.47086540487365	3.07587613741714e-09	8.83636012668063e-07
XM_016047994.2	2.5817806377388	2.93492533223116	5.33393708138434	5.40647778630092	3.41745055691533	2.16153006050154	2.54962286149946	2.07002358334275	2.09469511170001	1.17867528818544	1.09690814690073	6.87380689296878	5.44326457676202
XM_016047995.2	5.93815864364278	10.9034234531105	24.2682377139879	23.0066252875926	21.3193452455799	1.12610284540767	1.69320221510437	1.08315221312391	1.173222111407	1.35369195605186	1.27290060661849	21.7869826741114	21.5564884394312
XM_016047999.3	0	0.000201264864269698	1.20798366846283	1.59526079286342	0.00353878736205869	0.0632579981099643	0.691379494109491	0.904349299781291	0.238746793064174	0.827345206326477	0.798588960510933	0.0376521211961951	0.161968978830201
XM_016048000.3	0.322139579573137	1.94704342374756	4.66242866962199	2.28090939013045	7.13938547878584	1.94156805727963	1.86751965894479	2.07013201822066	2.03313204138136	0.417094680255959	0.939290342384441	3.93710578489645	3.69195527835164
XM_016048001.3	0.161568773474673	0.00648689125205523	1.97437801557962	2.9479544220603	0.00628129439195746	0.137007734182973	0.120453972054751	0.534272389319237	0.0460377446716753	0.0972605222242207	0.336560924985712	0.284048884772971	0.000760857803391427
XM_016048002.3	1.23663937741967	0.403988937078383	4.05109249024313	3.85500863659953	0.41778482940092	1.28183738420868	0.669596315230839	1.02418157524231	0.751603085290665	0.0663162757625252	0.728687289029515	2.81795858481751	2.74236972657872
XM_016048003.3	14.383359170483	16.910846220645	9.35909452692698	7.64532469391241	8.81099340893462	2.77954692882889	5.61510689565012	1.47415085337043	2.05842922064515	2.44622586804587	1.70511421369749	118.819029928844	104.034964180802
XM_016048005.2	6.71497135583471	18.2099676767425	28.5598695045011	52.7979656924495	42.843363836286	2.74924997601895	2.93714718854766	2.79264638854786	0.876617803087195	0.575537332657491	0.940573296773763	3.87448872741718	2.28562412618489
XM_016048009.2	10.964378515683	30.9715706020131	227.726337799188	355.410707917818	267.095599117981	0.90319503392687	1.93534019003827	4.53233867257073	5.06276014766415	1.68204730319553	1.45173480050588	23.7077851587979	18.9437062430214
XM_016048016.2	5.48624189188907	5.9849953956449	15.7578205359507	13.3748526445166	10.8853320413214	1.62742870545149	3.04864914355825	2.7504810958154	2.35594325166694	2.45775484166486	2.19744614691572	14.9827406581618	11.822368180598
XM_016048017.2	3.373586808895	2.58890825531554	0.719523832400438	0	0.205514792299355	0.0559018862357746	0.0841632561641858	0.169828430419682	0.371883548836913	0.0332131819527355	0	2.67891016496451	0.636107161799755
XM_016048019.2	3.17397667940478	0.151304412111738	0.184319223402742	0.253222366223694	0.0217931091796098	24.7384647724689	40.4157305280543	13.3221967161962	20.0353423913523	18.0356066121083	14.333966139527	58.8603257566084	45.53424376242
XM_016048029.2	1.31861115557039	1.13160154535748	5.4000022809758	4.51383283417404	2.82338228255825	0.469144429025963	0.377246453268177	0.849479046303082	0.476628790281809	0.422786125359179	0.508128267757924	3.49140104153525	2.650213558718
XM_016048031.2	3.89846256243891	6.45061189951519	34.8205560310015	18.2447688630767	19.4223012851354	0.711108260891572	0.549636446498203	1.00070069729004	0.504998118751976	0.522836012283419	0.427785675930789	3.00611875914523	2.51969026836483
XM_016048032.2	0	0	0.0741470066177622	0.517770146154818	0.856299873662081	0	0	0	0	0	0	0.251826307460355	0.260456225714014
XM_016048033.3	0.840743791754899	0.336999013277093	0	0.128607289994359	0	0.0610327664334423	0.160207691498225	0.138445424969234	0.131956057116544	0.0188598900185182	0	2.19141279062117	2.21747972001591
XM_016048034.2	2.85227894448118	0.899460988272249	1.36761431708003	6.10696358783495	1.06436676073164	0.201812258485981	0.0772279019657457	0	0.238103467156124	0	0.146102942004338	1.74443423841545	0.201951063793245
XM_016048036.3	2.65010669345387	5.68208092168988	26.1292536785703	18.7277893064394	19.4708219358142	1.31885318095851	1.41376421252209	2.2770970815225	1.59132264218978	1.62238273751377	0.959815099577786	7.95794679023927	7.48911141831147
XM_016048037.2	0	0	0	1.26303292006541	0	0	0	0	1.14016864038904e-08	0	0	8.36787361604377e-09	0
XM_016048038.2	0.879453515828071	1.45830292028243	34.0792748121875	26.5462019994091	15.4148957846535	0.216785726195465	0.668008906415385	2.29054217014012	0.777697689624616	0.299539715257501	0.475449547598482	0.763446150647058	0.765945299172132
XM_016048039.2	4.20759036976351	8.37831469022268	10.6165292518946	15.3382383526869	10.0198925971052	1.68700083470333	4.32733533210085	1.70393514744692	2.00399131809881	2.30544654645454	2.97972320611592	2.48615731002139	3.44816790520063
XM_016048040.2	3.62107437065514	11.2337141090948	38.2156584469557	48.5106288565766	37.8584034774044	6.59263493335564	6.56253765168237	6.02822415950233	5.05459325605823	9.26304177896296	9.42482529360319	2.83181826728859	3.52447308138831
XM_016048041.2	0.158473978613304	0.16509973674519	5.26263877998458	3.9019831723933	1.46223393570378	0.0448772335398497	0.165619825874398	0.271507019164142	0.865428508086523	0.10205447724482	0.126630861701063	0	0
XM_016048042.2	0	0	12.2924312753242	0.713262783627388	1.1721648415405	0	0	0	8.12063636723671e-06	0	0	1.00126761304765e-08	0
XM_016048043.2	3.70910168375063	7.32214119093658	61.3394288139713	73.0168157374971	47.7756929132934	9.45165830480189	13.5421803597236	7.6097651608924	4.65316292266821	15.1581777771116	12.0323725850519	13.1170980850351	11.2439211438469
XM_016048051.2	0.32070985897348	0.000776219373604957	1.33487029611997	0.00167647626774536	0.000696977925152302	0.517670924470918	2.18501649421787	3.16118143942738	0.98497601492743	1.50620386237305	0.745900056238859	12.4275221995525	16.7050038657057
XM_016048052.2	0.272821695815479	0.000209984916556464	4.9286928870857e-05	0.000471329790717037	0.000179321089268341	0.263554024835642	0.000949065522635946	4.46937628668595e-05	0.000957801459619401	1.71663473272641e-07	0.0177023442805905	0.0068961770976905	0.809041711738399
XM_016048053.2	3.67769325415036e-05	0.000188320941555533	4.36031391964489e-05	0.000424060924075979	0.000160150011132655	0.260260679645373	0.390997980937303	1.59085836161092e-05	1.97080191289403	0.228606813217493	0.000243831390674776	7.8334560225923	8.45895792421339
XM_016048055.3	3.84567612971177	4.06867002378562	6.4599795513237	13.0668524510661	5.00021192486698	1.26959225761022	1.93388873903236	0.999660803970006	1.51073303968068	0.799779452684174	0.826799284076946	0.634279889179698	0.883083041941447
XM_016048056.2	58.2219280376486	65.921845120609	3.73955139402149	0.250234303337303	0.873125210181904	0.73457331213666	0.827948711780138	1.23300448671395	0.704691767826359	0	0.0425126398347993	0.718232836682908	0.589438189729494
XM_016048057.2	3.89972069587691	0.951814024506999	0.373980139644756	3.72503082714096	0.424590660530321	8.69717427396896	6.74609531150804	4.47934682379677	3.04131790250276	5.34168625010354	4.25261250810382	10.9867951318771	10.2343333665499
XM_016048058.2	0.443799126489348	0.775128739944934	0.432709820770503	0.00435686222976019	2.01753673012899	1.52227313729876	2.19898546678541	0.326955201718339	0.78364922198673	0.660087638439459	1.4217258734802	0.768324211159386	0.786705460263844
XM_016048059.2	6.96024040594394	9.0666845660571	11.8007281744709	8.35434820571639	9.3834247041398	2.28908112624992	2.81404815008673	1.939276293149	2.07065332998905	1.85218809655658	1.05921552186918	31.0258705627756	30.6655050703385
XM_016048060.2	0.0797872615378221	0.205685752929188	0.755167390516614	0	0.79014840379603	0	0	0	0	0	0.0706045464003817	0.302970210806477	0
XM_016048061.2	2.07182121939511	3.72860600636448	11.0549095672287	10.9033485330996	10.8493176292208	1.78533982439429	2.6206411648572	1.80603507772325	1.81505907786668	0.86289505891841	1.35397883867092	4.46046527743536	5.40757038842269
XM_016048062.2	0.289512879965496	0.591953182877353	3.76910631792125	5.11915044196892	1.11196907470967	1.06863353283741	1.11546755006143	1.41044879411732	0.947264199487287	1.02857771770943	0.671145864071613	3.22803766369398	1.55544560803646
XM_016048063.2	0.158198310556604	0.115690500497226	0.336464811310765	0.773588867339092	0.154039412815132	0.246076580329028	0.283567427557812	0.287408697596412	0.22925813179476	0.0329232447316518	0.155498534777151	0.247075082699832	0.123491622097722
XM_016048064.2	1.43866074367948	2.95690664398274	3.82981334965506	3.08448593081929	2.41852962734249	0.720359902025729	1.88950830117666	0.911241710006508	0.535705866899189	0.805072590966041	0.69223887595145	64.3466625427758	58.0439180342264
XM_016048065.2	0.76674141192266	0	0.759518360435447	1.14364766266711	0	1.56914992720869	1.7092077015543	2.23846369095175	1.65053028594427	3.34358298253109	2.07668404607157	11.8687504320326	9.57180693840778
XM_016048066.2	0.104566333292823	0.301715475847809	0	0	0.149010160791623	0.691045786788378	0.874356059588406	1.39965717388891	1.3086901226012	0.947289162610546	0.87588385363851	3.36178212824877	3.17545773054057
XM_016048068.2	0.518061914086893	0.13856388098708	0.0421845061630503	0	0.0609102492297834	0.0752325962290614	0.0902551731218022	0.0504063448511512	0.127222254662163	0.0264396465702719	0.0300713154008552	2.80119196913887	4.16431948127026
XM_016048069.3	4.39483598707007	10.9585722404681	24.3647389350552	40.3069730051496	13.3126502001225	0.783347314576735	0.983890391092204	5.61933473880756	2.86098642626751	0.854203510520022	0.431268196774715	9.20490180823264	14.1703471210951
XM_016048071.2	0.167932260983835	0.0167058270593716	0.374445156502591	0.201624636635285	0.0641025206753995	0.00119435842282037	0.00015610666517717	8.50171294642381e-07	1.55345681855796	0.396057314978764	0.0890778192963378	6.42783512081396	4.42311764621809
XM_016048072.2	0	0.134271642061617	1.492248989961	1.52394322196467	0.558110753510263	0.500075229181229	0.361336554624256	0.575531980663148	0.125821476970166	0	0.255954034599909	4.41627726904695	2.90813637488696
XM_016048073.2	0.284300297210302	0.539805553840103	3.94846743222807	5.88033963542652	2.36678204404679	1.49083306483122	2.16477475812132	2.28355033275817	0.473063896978351	1.44659181373905	1.40591682002857	3.09623154055172	3.10302594582519
XM_016048074.2	5.53791765918889	5.37260877886502	11.7650660170126	11.077777098991	9.42650120636622	2.07056109848887	2.44640486011228	3.62397666313258	2.67388422277922	2.71175638048905	3.98322401344454	21.2652828263999	29.237096930283
XM_016048075.2	0.355859760362229	0	1.45341187613882	0.23304340788268	0.434852856654385	0.125031293111863	0.049799486155366	0.195725604689041	0	0	0.135856188854108	2.74881141080939	1.08920842645661
XM_016048076.3	0.660672642778	4.13381599440061	28.3749186102492	13.354305963476	15.1611787739825	1.83008369058872	1.55590787429787	2.32305855408254	2.29538386153769	1.26624463060225	0.938201890941134	1.62548774491928	0.793912502287661
XM_016048077.2	7.08042546286218	8.80662188284779	24.4526767083622	20.0767526525501	16.4802849611147	3.20153797866725	4.08625653383454	3.61112231901392	2.49180589716705	4.10081408500004	3.34172044238349	25.7465664448565	25.1072632831408
XM_016048080.2	0	0	0	0	0	0	0	0	0.0515006733933545	0	0	0	0.0503532877414819
XM_016048083.3	10.3691491696902	13.5079804137573	18.4076694975481	26.3058089461889	17.666020230911	2.58941457502413	3.75259074344082	1.27132430170199	4.03830128594431	3.60766132326704	3.87327681789687	5.43394889496137	3.88243204227987
XM_016048084.2	1.7501819106527	4.63895821852687	13.5646762026029	7.35372380057262	11.4532705744083	0.905878305898331	1.34750852639438	1.36917023166167	0.687043116848781	1.92101710507304	1.29601765981242	3.28853682101974	1.63276380656838
XM_016048085.2	0.0530977797301138	0	0.309129770093136	0	0	0	0	0.596258472922562	0	0	0	0.214853579780557	0
XM_016048088.2	0	0	7.40233317516702	4.05579476290722	3.87447603266127	0.124820500922008	0.102648922068235	0.244250719202004	0.42821249763932	0.328731236138853	0.0433520975666332	0.0367588541636729	0.196952297767562
XM_016048090.3	14.5552883397624	13.2297989209023	11.1588817029214	13.6070183494773	11.3589567584396	5.89054306330169	8.63632158168432	5.43372483581151	5.24495362093705	5.33018093463764	4.39868570739504	55.1528237300869	51.2129047843236
XM_016048091.3	16.8153245213864	24.8043434724982	18.1730487126176	10.9529480312427	12.5892760012141	2.65390364894849	3.51354642119885	1.35608709579173	1.09016436117186	1.23600539074546	1.35765344001673	35.7097506379643	35.547214377464
XM_016048093.2	31.5094811487538	22.5377398826233	7.74702261548537	6.18336427578674	4.25907582710078	0.449968741415508	1.39972005664428	0.46787580659202	0.897230425941958	0.199734984931615	0.0414111799437405	2.94674992730994	4.38444389086068
XM_016048094.2	14.2120996224485	20.4960651646427	1.67340134767671	2.77427296736639	0.508438019431595	0.274355401069842	0.220151766250779	0	0	0	0.047455128430462	0.85708122797407	1.12302575862557
XM_016048095.3	161.332957008329	106.556853074009	5.30833060758701	1.69381211061537	2.85576634903191	1.18684922870565	1.41629943494804	1.2634223353042	0.392142939372184	0	0.0447917660790504	1.09727677283964	1.18734007518453
XM_016048096.2	7.01037176137213	7.75255462912707	1.62171034177628	0.059608829227869	1.00436638637509	0.28922697013305	0.425293101417608	0.591625598466523	0.400353463756511	0.164730561117537	0	0.353724075538038	0
XM_016048097.2	7.05768579875996	12.8693814650556	15.8398941088661	10.9543522590843	11.4352979950405	0.711711218379037	1.12650760487622	1.22618392054552	0.73478270171241	0.603075520223036	0.315367992856381	4.32823761475433	2.44277386648454
XM_016048103.2	1.36438409432968	2.07662688131648	18.4038621527518	14.4156146546335	7.51393496428797	0.279505530383462	1.0393629564842	1.28307694747613	1.42414150950093	0.893112559170717	0.684066376845364	25.6954967809741	22.6130198284883
XM_016048105.2	0	0	0.0337276867377945	0	0	0	0	0	0.0339469586055182	0	0	0.0290109174479611	0.0310678235015266
XM_016048110.3	0.0208126308039243	0	374.023659730581	228.003276527623	708.192746933255	0	0	43.4061911265451	38.9081000959787	0.428807900010256	0.618441518978144	0.560897088725898	0.409424916647944
XM_016048114.3	12.5437616661793	21.0169584743546	45.4350585714061	33.4722113801861	26.2673019290525	0.798907519880557	0.822348459842	0.911197016796207	1.71226159267656	1.04382475940356	1.64986080047802	5.93758962239357	7.7877199070341
XM_016048116.2	0	0	0	0	0	0	0	0	0	0	0	0	0
XM_016048117.2	3.02813323143725	6.36880157100635	12.5905597810554	24.8156276758618	8.82445322114845	3.29929388872906	3.45315472017957	4.93925798332217	4.31021471355697	3.06450628886556	2.47648674413378	23.8595809100738	28.0055192011425
XM_016048118.2	7.43424360723826	14.0509970655201	26.8138548927468	17.4487708599553	18.7513607484438	1.06384152127818	1.90440285568369	2.00136878897775	0.998957531796101	1.56023243575793	1.41740883800414	16.75821605216	17.1291679371484
XM_016048119.2	2.34331426344757	0.45719681268541	0.404076662265704	0.560471668605638	0.353716232074967	0.836821107344534	1.26682505186741	1.50570017873421	1.13065541811425	0.431852245554964	0.311348984066532	0.299287515750371	0.359982672272167
XM_016048120.3	9.967846054658	24.4827772685065	77.4291807458149	126.72222969016	46.5527985257163	4.44034421729546	9.08297379631672	26.9589500975389	22.7210165404042	3.0147477281228	2.43780774592926	110.774402537521	104.07084582731
XM_016048123.3	2.26983244742355	2.98994588264693	9.34803836774071	8.91337846747616	4.46313803681311	1.47292230103443	1.47113005846834	1.84594878620721	1.40378640000783	1.10939402622705	0.711656029136761	12.3217789226906	10.4338375517862
XM_016048124.2	195.135174764031	11.2487811802052	2.84999462502678	7.05017993973514	1.51673109137337	1190.90232781844	506.312137941234	0	0	0	0	0	0.293648996954684
XM_016048130.2	309.599775119726	412.177002167941	46.4865790481557	15.4122499081046	55.4900976670255	23.3353077405163	10.0292241407553	14.8548860526541	17.3746952617337	0.34458363819488	0.10306749368144	0.856919783337187	1.61433496061709
XM_016048133.2	0.668281626639427	0.120109846950187	0.469816358347491	0.238394554579924	0.36724380750849	1.14301278345217	1.65515292859161	3.05964665842671	1.98413809449082	2.69909527944507	1.58584946844894	3.1504630431609	2.99225616518493
XM_016048138.3	0.162941113708716	1.87643042974536	1.34011025362435	2.86087383217304	3.0022562221555	0.614710090714413	0.97945646867325	0.138829789767647	0.0417024196365701	0.0690726708949386	0.036457290121534	0.785685161520119	0.590781542124869
XM_016048147.3	1.73372690893617e-06	4.02339184582026e-09	1.81891565750169e-05	0.256790520783643	1.7204338415933	0.634329454624653	1.7071762680035	0	3.90141861715372e-08	0.00896279431656444	0.00693826223986982	4.21313836546862	1.54529227778982
XM_016048148.3	1.40420141704171e-06	2.83658882029796e-08	4.52491416441671	1.82773804976479	0.00147932105486967	0.172567891328217	0.000526629068337376	0	2.91147652321245e-10	0	0	0.000105202789304701	4.90492319755938e-08
XM_016048149.3	0.787573023100935	0	2.98387860484785e-08	0	0	0.439347312607615	9.97146132911819e-10	1.72122519267476e-08	0.000123869017090215	0	8.79575496076193e-08	0.304667909622643	0.00705990611684186
XM_016048150.3	0.337692913976036	0	0	0	0	1.60337563158816	3.48569130667565	1.88062463152217	1.68166193212412	1.801736268081	3.41270564853685	21.3370641972891	30.970899794513
XM_016048151.3	0.156958309673058	0	0.0795637595374104	0	0	0.112984052827521	0.741227350587253	17.9738234130557	14.90199399156	8.68112758907687e-07	7.00075199803192e-08	1.79756670448028e-07	8.81129137815487e-10
XM_016048152.2	66.6655311067613	71.6801025384302	103.929516792686	97.3876701237647	106.624085385285	7.4639469894672	10.656602698154	7.74261935652209	8.46118986876849	13.2453407231093	14.8638430288311	7.09729912644945	8.73837955165078
XM_016048153.2	0.160265597568174	0.162678420266735	0	0	0	0	1.27251373137242	0.681069502253469	0.695836845308149	1.1079505239225	0.267150466783774	94.6346084984384	100.417280806819
XM_016048154.2	0.0293307831623574	0.0298079568612779	0.137407381749882	1.10052934578538	0	0.04732380063256	1.34689874343934	0.736993741076322	0.723811950247528	0.801889306460695	0.0790474196692893	79.4514370194235	81.4415189281419
XM_016048159.2	1.14222094941229	1.10362864020878	1.6741949010147	4.70677769967432	0.60883302566517	2.16541104011732	2.73244330613122	4.25512327300899	2.65244510384383	2.18345502987998	2.11616627783678	30.937678090221	30.1720051725001
XM_016048160.2	0	0	0.397607048576664	0	0	1.64937565040017	0.551520231664919	0	0.515212071012771	0.365757364763005	0	0.451574501520316	2.71146407626401
XM_016048168.2	0	0	0	0	0	0.0330685889431033	0.0471718973904207	0.15558092882272	0.235712967996413	0	0	0	0.0632595637256629
XM_016048170.1	0	0	0	0	0	0.0991762082713803	0.155523323930293	0.171563465085307	0.0774728637269288	0	0.110830892301353	0.047270414135915	0
XM_016048171.1	0	0	0	0	0	0	0	0	0	0	0.0157609467432865	0.0266486550806639	0
XM_016048172.2	0	0	0	0	0	0	0.0801574234144432	0	0	0	0	0	0.537997096461384
XM_016048177.2	0.0333366586410138	0.0339869974622172	1.54974106063818	1.56231938814198	0.440722227495942	0.162266585569794	0.186377209171222	1.01415086885045	0.926224512835202	0.465822173206491	0.2488020340324	0.034021686876019	0.0675273624193077
XM_016048184.3	323.379889132535	161.807364985731	7.01755221747012	0	3.38804870554071	3.48470033359396	3.05978292089536	0.434083211079559	0	0	0	1.06953496005753	2.81785326246833
XM_016048185.2	2906.73472884297	2199.89415910002	117.195051483552	1.38500308000418	22.7550503190441	112.668987183658	114.687050402555	8.093510789907	1.27359981330684	1.4510930541518	0.477887006125396	96.5396595026979	145.872855995303
XM_016048187.3	0.0231159701145561	0.555773257238932	0.590653463374248	0.759864565217537	0.974999590986074	0.817739913871398	0.403052592263565	0.255495531098418	0.0762190436358546	0.227848660371323	0.117587870875105	0.978073129639941	3.56363543157377
XM_016048193.2	0.988203063028852	0.505023455997819	5.66660739256727	4.87163082257553	0.435207131760085	0.219889754734696	0.49251126613852	0.0321791486553654	0.0528800149031151	0.0488892318510998	0.0358423903961412	2.94614431229558	2.1091582789354
XM_016048200.2	1.46177890305666	3.15077377533931	239.272459007116	168.301395302739	107.568208106679	0.639780261762039	0.641350447534272	7.01603274542152	3.991874024608	0.600934871704361	0.627317262124102	2.66981590088469	3.41336012514658
XM_016048201.2	0	0	0	0.0614145601108257	0	0.188218399679337	0.222111535226814	0.858907308663814	0.581045962891492	0	0.0882046377692598	0	0
XM_016048204.2	1.0192294045852	2.62160658691204	7.19836659815684	8.75036107007276	8.73389968935322	1.19998554926058	1.80554870545223	5.74008706968465	3.96658667224886	2.52462353143461	2.69750750106576	1.32249551834435	0.851072885457828
XM_016048205.2	0	0	0	0	0	4.05087491474164	5.38600709622404	4.69539069609685	4.0385826965957	1.19967267613211	2.6861383169551	0.135387595521219	0
XM_016048208.2	1.16489484545082	0.401119906348242	0.148420112986108	0.268083927924389	0.17990288491507	1.63653923102646	1.88584983118055	2.784218504269	3.1367067812328	1.10688817094671	1.38170531253206	4.85131342399644	4.54206994167924
XM_016048212.2	1.67029825408502	5.17786810735756	6.74382810913316	4.49765770412214	6.11363057602271	2.30569617700988	3.87643753261348	3.66069592791931	2.30260252982851	1.0690275543206	0.998766318252754	1.14479100178457	0.595057473707395
XM_016048213.2	0.415822542944894	1.81744519025569e-09	4.48537705472438e-10	0.587105426444944	0.202164176976472	1.50637421216668	1.61391878170076	1.45222043795567	1.4146359152874	0.47302953072217	0.874949521487224	0.467377118973685	0.653489313121981
XM_016048214.2	3.47357537706258	5.89134134875179	19.5405506996186	17.5973125860379	12.1673380648976	2.37952852238183	2.80587146267783	3.45424930742529	3.37441358180969	1.56024066875391	1.55875898520979	9.13910449194533	8.65115526289922
XM_016048215.2	1.46144481159457	1.60311486499967	2.00958310456171	4.76711897383933	2.70660989736125	0.567057152193175	0.877955381486014	0.82854755236888	0.742724339282519	0.6332076951003	0.470315101223641	4.77725857569035	4.58764601182463
XM_016048218.2	4.78415233283155	7.96879902613327	18.1324756969013	13.9465833971018	13.4637734659724	0.51942924712195	1.43624258687079	0.660118682408118	0.588051471197718	0.670791079677437	0.387307681363323	13.3405248599814	11.1434811175079
XM_016048219.2	7.88641358666747	13.757140599944	9.28264159430668	19.9518217198291	17.6989531657668	4.27953383802325	8.48857095601075	4.51180627203292	5.16835397538417	3.8368087289046	4.33370925305613	26.9363893103245	29.9721743340736
XM_016048221.2	0	0.130182887697216	0	0.0684249706493308	0	0.185926787388971	0.338699757350155	0.118048465733229	0.267496186900342	0.174982754006256	0.143162147468245	0.268400120355267	0.172733334453206
XM_016048226.3	59.6315559627245	73.1144885948068	45.7081995916166	39.0008827456621	45.9427354307934	16.9897108370516	24.4581989005892	7.22528046610196	10.2659305613433	11.2850680909169	12.0283556065779	40.1940344926281	42.2546300669472
XM_016048244.3	0.101380307078423	1.34832856863541	0.92183561556252	1.11099431668888	1.26403451348745	2.61996874063806	0.0129777991114317	3.46123956972314	0.457098015034709	0.00328434127999939	0.0144859407555399	4.43471322892037	1.31507088741841
XM_016048246.2	325.481144261912	380.835948974349	28.027429043643	3.41221357322444	20.2497369617766	7.9882073246205	29.4512235128629	3.6183292065724	2.51597356643577	0.474108004828341	0.127576425522008	20.225998996431	25.1482585479836
XM_016048247.2	1.46071983947784	3.53160426892747	11.4706115243973	11.106223801878	7.8064375786468	0.221764619243656	1.01028053796204	1.89125293777534	1.4314821994018	0.998011470912259	0.672062030307382	66.2549111646185	56.909699619854
XM_016048249.2	335.496932122936	285.346758525137	35.2450693885238	5.36960612729591	15.8261408819174	4.8685158045529	12.1558083859806	1.75315778943738	2.9956524245315	0.202901008928626	0.0458824969892773	10.3413498461575	10.5734332014996
XM_016048251.2	0.0372093964262977	0.303508377713387	0.155930593780532	0.624723409414581	0.314771845020329	0.05088288036097	0.0626584679670971	0.995417642904516	0.163681728637717	0	0.00571544800655832	0.432688827880858	0.421499397741531
XM_016048255.2	0.78820075088665	2.90858249079918	0.17270299562436	0.19390558104112	0.351437719162787	0.613927826667892	0.70801048106926	1.73316015446922	0.744054927915427	0	0	0	0.100678283787564
XM_016048256.2	0.325302627419544	0	0	0	0	2.34049126030517	0.843473241871638	1.93030521570016	0.65071421750277	0	0	0	0.057939612826853
XM_016048257.2	0.276663221278441	0.242795659983781	0	0	0	0.316448014185609	0.470779073591503	0.39771972527473	0.133368269671226	0	0	0.0899959388545376	0.0953257615016801
XM_016048258.3	4.49157194451491	6.53177454421754	0.767554277200323	0.404213530589686	0.224229418022778	0.328122721456481	0.510061949721893	0.573877985027192	0.584431194658634	0.246139295533063	0.266028010531018	0.239442734998365	0.345075488604823
XM_016048260.3	3.32327722807684	6.40638677761364	9.50425175494162	9.56707941235939	9.94303486673662	1.46270667224026	1.67390719147353	0.578322601417824	0.65871671859782	1.22907959880966	0.985937778822345	8.28229600251841	7.8348081254967
XM_016048261.2	26.487670353978	62.7950024043371	2.70655069626973	0	28.97809129633	5.18784395449782	10.5643392773946	0.0562616952348561	0.0292462440317158	0.0579112396265048	0.0203806077507349	4.79648641449448e-07	0.116004075644483
XM_016048262.2	16.2492395445029	20.5259418914003	47.2332357156419	38.5024595411029	31.9877769285018	0.711828805871838	1.94863038404956	1.9335646668477	1.01505070661344	2.12672970895414	0.876509515961297	2.08965669412132	6.80262920355247
XM_016048263.2	6.10702653965045	10.588233542891	41.3622053078713	26.9500508924154	24.8468445045142	2.01206440214829	2.41886672782488	1.2669373385201	2.38065877662441	0	1.52398028308583	13.1803818161633	9.24551630898879
XM_016048264.2	48.1094900025733	67.1796706453524	96.3922434757654	71.7277340732841	91.3772764311985	12.4164077743123	12.246843057191	4.55052332533463	4.74303048500687	8.82164695270927	9.92793441142579	92.3614635035222	91.2068787806587
XM_016048265.2	20.4264924635045	25.6513392297221	39.719645821563	36.1381011992717	41.487912592837	3.57451990947546	3.65341224938507	2.33854824861916	2.54697353917372	2.57752765283287	3.2457782490261	39.7177313124231	39.167398341448
XM_016048266.3	2.88078397467167	7.6224156371454	6.03214058194778	2.77583942051825	8.63304041767198	0.678487903654899	0.765245754333251	0.628279286367533	0	0	2.07379539965181	5.06506367069769	9.64576264571808
XM_016048267.2	4.1262646414214	8.39000218127638	13.7346821872935	15.7848990426495	13.4403722155393	4.44288334346586	4.63289929019929	6.53903819048615	4.98466017329324	2.41452326198049	2.3150078061493	8.10608381846401	9.28393926953775
XM_016048271.2	1.5975892820366	0.843029988320529	1.47678961386369	4.0166013095159	0.277803813018087	2.61888194123383	4.02086736006049	3.74495252656508	4.67254719145212	2.18584475750335	3.62365681290291	9.54865937603881	8.13723384327941
XM_016048272.2	0	0	0.281113577911649	0.680044080389152	0	0.0120438001863941	0.0100800437691939	2.29313013317706	0.134135109166213	0.218926816420015	0.00244586610634884	0.336468524896721	0.431603133954067
XM_016048277.2	0	1.27809868055684	6.7051948121774	9.36498682027877	6.19914606560395	0.972913756515946	0.189658354224893	0.53962085860627	1.24767648471611	0.677652502490964	1.18431455149056e-06	0.209147582837703	0.111526418089679
XM_016048278.3	8.23538223490196	14.3626909628323	22.7408193675293	55.9259295403918	24.5949978321117	1.86133648878224	5.91622572795615	33.4513870071632	38.6796137852131	11.4342539309185	15.1657396361793	2.11184657375413	2.86453087758006
XM_016048279.3	1.38295296085305	0.748675536570368	2.9409816647971	11.51378941319	3.45537831865306	0.440719328895034	1.64353318027504	13.9449658784038	17.4720361109648	4.17907518077041	6.20202031102908	0.436212714323021	5.10097857116779e-08
XM_016048280.3	1.65517203904059	1.70225895068791	4.24218856411459	5.98142569574683	3.61455984072707	1.07357366179633	1.25710649893058	1.35554433010511	0.716786851286905	1.28414541423931	1.06749227065815	2.15989482985032	2.20571303542416
XM_016048281.3	1.37504881432104	2.73726867458085	7.38295010195151	6.85671012794852	3.85127172858371	0.805237102854176	0.847464630993674	1.13319556529893	1.57618596018596	0.799582612133297	0.863008398456541	0.969389560248025	1.36160514114152
XM_016048282.3	3.23756840680101	4.65137870377885	8.5343343329032	7.86349479250138	7.45667791010797	1.23687821382326	1.41900969843892	0.994316335766841	1.12769032907825	1.11353205581226	0.986820838264247	15.9368307108088	14.8953844300691
XM_016048287.3	0	0	0.248913275166563	0.135696452872036	0.09856269896465	0.00366941708073174	1.63330492864298	0.252193374132525	5.19362482249107	0.0568003867630413	0.0212897645930616	1.18772731743803	0.783201353088333
XM_016048288.3	0.238401475018544	0.0319824512689898	0.495921158260508	0.837700371995109	0.342464799880679	0	0.114273601733839	0.883382023354449	0.73462891675351	0.0219733952617896	0.0499363498071954	5.9325911459399	4.93709439106879
XM_016048289.2	147.400043113172	153.645488510171	96.8817779205841	128.761815695519	111.179442210405	12.5214966716523	23.7601653359608	12.9427325994927	21.2795134137159	14.9208259067514	21.0153824880016	59.893200524209	71.3926276529392
XM_016048292.3	173.037596721907	101.791788831811	7.09951376049782	0.686026302338333	3.68007979240032	2.13405831286165	1.17929852841108	0.489247384362696	1.08518303005855	0.0458602720213651	0.0121004504198641	1.02110136115837	0.568213697362476
XM_016048293.2	0.0909905045248881	0.312062421982823	2.80881094515938	6.63532483411037	3.36743878849363	0.0384436818737856	0.108582500817621	7.60736335398649	6.75735619475222	0.119914032033356	0.367107098461712	0.724301736274443	0.558076795559161
XM_016048295.2	0.304545499157883	1.60691286047583	4.88196301900108	22.6024317322647	3.07945061175915	0.276673534723529	0.21443550654077	1.58193216665588	4.9942468231275	0.0664163509607175	0.0350572796528224	0.452194495282908	0.472974399337003
XM_016048296.2	0	0	0	0	0	0	0	0	0	0	0	0	0
XM_016048300.3	8.42702154741229	9.61867749736417	26.4051056535681	17.7075007862837	19.9667367287021	1.6968750287132	2.20554606124844	2.92746750281464	2.432987009891	2.28785008394669	2.53184149270878	31.8127460199296	29.6211214562046
XM_016048313.1	545.562717170801	3167.90178902644	433.577696374137	379.854995061097	74.272371614426	0	1.0815375580106	0	0.19129504794393	0	0	0	0
XM_016048314.1	1.10451755522313	13.4135225832395	0	0	0.657386784747337	0	0	0.148800855894048	0	0	0.0403119871544127	0	0
XM_016048316.2	0.560982051715908	0.243126184675256	0.766205054323682	0.519793538236038	0.296505039264169	0.374414736587865	0.452978572860766	0.384001036376332	0.76078747221214	0.218095694000695	0.355759544910642	0.670506830551694	0.283171945550488
XM_016048318.2	1.51129351986112	1.45856301507229	0.0188982932468898	0	0.0356611394457989	0.0779295079540511	177.724164459015	0.0766449382225677	2.70547247711706	0	0.0100906815464439	0	0
XM_016048319.2	618.054296725884	1202.14128440687	29.9374511223613	112.891646378374	42.3844703429243	0.174051516381076	329.228580691369	0.146693697449557	6.98586025288683	0.0486141955229204	0.0128299927090687	0.0863675807401347	0.0692635098390369
XM_016048321.2	15.392392218641	118.878362145991	3725.43337741874	6143.20536347816	6176.83928964804	5.78310446548354	4.81832907171688	62.7050387519115	365.452027726604	2.22191183303521	0.689421828231532	2.37885418350769	2.54958922778539
XM_016048322.2	765.716678417882	1392.47937397441	78.0463191281289	15.1949277801932	13.577745153484	1.66291453439594	0.0818659750308288	0.0617401565163674	0	0	0	0.0419990351571323	0
XM_016048326.2	21.8441739719496	50.5304690111053	257.544587042038	475.01210170724	38.5747840107855	0.286910149205116	0.719825642565647	5.1886317046894	58.2292073059142	0.307613022747964	0.257008383408659	0.296991635239935	0.293433046190221
XM_016048327.2	3488.39121010761	9640.05483786027	540.211884968578	74.3579625646237	44.6955086989103	41.8049537443913	10.0147183785476	0	1.10954652985162	0	0.0263221261640755	0	0
XM_016048334.2	2.63544332720425	3.19064230450381	3.92415823847574	2.19547852619556	1.62336959204329	0.455488963274038	0.647661114993558	0.180024249990479	0.169092373107313	0.136606407019884	0.144108718539895	0.28545058531269	0.218559203844556
XM_016048335.2	0.585375838439038	0.494087010662086	3.06203439142235	4.77344826172608	0.879919048897187	0.599003104187265	0.87772359242498	1.10927165776364	1.02071835173926	0.500375250844147	0.513383399208512	8.87385019587462	7.74834371968018
XM_016048337.2	46.4751339939188	119.162615759821	755.563492682543	735.951467721165	617.361368134612	35.091676768383	58.319345912479	62.7143682505157	71.600663038722	52.4696685211639	61.2629750640622	17.1988352778915	18.5064249889055
XM_016048338.2	1.68341829412737	6.3996375038625	503.546509461967	419.497043465562	272.920005913087	0.161235020502557	0.179721912905854	8.02432671139848	5.99793948265256	2.12275255947825	2.65021802931577	0.213382296307247	0.74251757136483
XM_016048340.2	9.49404175168396	11.6456252561906	15.7275560940671	16.2912964803362	14.5128682563581	1.26982059360147	1.54444455412197	1.5376276063667	1.31009130356197	1.31529299710498	1.24537770255684	10.9295305362152	10.0172940835631
XM_016048341.2	11.4122830524509	17.6845900952779	35.4375512055661	25.7792280411028	18.9835022721909	1.6717296353313	2.13355118197123	2.02159675505614	0.983724959794385	1.49065086113669	1.64603006241486	12.1373740637831	10.7117642025499
XM_016048346.2	366.60037550514	145.393166494413	10.5079443820256	0.257201412004703	1.7364045806953	0.420535432577314	0.157634442439335	0.38887988268979	0.438289912852174	0.378706740864003	0.133180210912473	0.527122990510784	0.484193783724766
XM_016048347.2	1.87865197183171	0.711859791851094	0.480007799266565	1.33347693314969	0.206439443342909	7.1013916165191	9.07765250332273	8.76903190854908	8.19772527550944	9.90645608784979	9.08105932628725	34.2989964469398	28.3350141841997
XM_016048348.2	3.15591229135556	5.00702005009554	11.9510870851959	11.2780984612771	10.1810884450674	0.807227863754299	1.19256106869324	1.07542412634242	1.01746932482587	0.968157934413587	0.726474719074637	27.2441920521081	24.0982323959604
XM_016048349.2	24.2642924164668	26.2748390461456	30.9857568237635	30.6604373561892	22.3447205386815	3.40222830386387	9.87005243058144	4.24573703914773	3.64123785220595	2.8996609040226	2.34787119861559	204.564169933443	220.721860015481
XM_016048350.2	1.10079804495013	0.972212737630085	0.976068679111416	0.881200143020872	1.82802820835376	0.0757467977621537	0.478195185370735	0.955517234147199	0.507034993992901	0.503232825583981	0.0717927418090109	46.7383517240638	43.8196903161729
XM_016048352.3	8.64985782824641	13.835063607145	19.2630237968221	22.4483668512512	24.7514967016209	5.44003457928934	6.2785579900022	14.9735249836601	11.1031559537993	7.19158410768725	5.6322416790079	12.238147934542	14.0013432387409
XM_016048353.3	0	0	0	0.202704503687378	0.168027596853064	0.0377177954010552	0.119305767481276	0	0.0956167737780226	0.14302004196437	0	0.214386507864898	0
XM_016048355.2	1.14294827161077	1.70359449059165	5.60014387131842	3.11382803668771	2.99674841461125	0.205396716027698	0.300862752637356	0.277290710900814	0.496188416808579	0.318281789700993	0.245472455662562	4.53719816345388	4.29567997964847
XM_016048358.3	55.5834555976581	72.4044897014397	44.3284481788597	42.1165241398838	54.8528689943156	12.4787175577247	18.8887684280097	13.1050822784631	13.710037672893	10.8185337523434	14.9525673058872	46.9005943623488	53.019617593542
XM_016048359.3	3.30887755159368	17.45058765468	12.763195506437	9.53094807422763	15.589909305978	1.48342897171223	5.50996121050963	2.7838457106961	2.58249068103989	1.95596494379597	1.95846049937088	211.907500462881	141.009214789777
XM_016048361.3	0	0	0.304051282402718	0.718743028776993	0.00632300822126179	0.00183729468860285	0.00103573875339165	0.00336246785070624	0.00851292475498701	0.00046919530376048	0.000523614256513817	0	0
XM_016048362.3	0	0	0.607361797217586	1.11616749787954	0.442030111938582	0.0662364467844544	0.0640493258716741	0.202419155697252	0.303766667113573	0.0168023236082471	0.0177071549416764	0	0
XM_016048373.2	0	0	0	0	0	0.0280698394536626	0.0065372019503086	0.0173582747701497	0	0	0	0.116210529992275	0.0248780705189451
XM_016048376.2	0	0.165097879159806	0	0.206880946223825	0	0.383602816224293	0.167050557754798	0.864349590382737	0.599847307430833	0.459894165485591	0.266517650494211	0.170161539612167	0.588683989669397
XM_016048381.2	84.7450943122864	92.8650226203844	9.59585374788874	2.33023512339544	3.64653237001096	0.473709442896048	0.998223493128365	0.119347729511143	0.49666899654718	0	0	0.479864172545088	0.513269175418776
XM_016048384.3	0.0771290801617883	0.1573939835127	0.109182095021655	0.617288641769276	0.101791591741643	0.0966876009103464	0.0614738780076369	0.0324299987948969	0.0365569404027795	0	0	0	0.284374452531626
XM_016048385.2	3.3239232273492	3.06623142820031	0.416499546846976	0.13619831276804	0.783033534727043	1.74049604122475	0.836524696370023	0.0192986012101795	0	0	0.153208566770035	1.39853733474919	0.194095474285876
XM_016048386.2	0.376502944462958	1.55301236325259	3.39625478981219	4.17052688446344	3.08757761596727	0.632974284268417	0.582671468706693	0.606373814958114	0.523966857382417	0.557504315684203	0.54929564766958	0.616319853209137	0.564884169601948
XM_016048387.3	4.12787907843992	0.844924328869605	1.92344087612574	3.57542577597906	3.61663986131513	4.91672635450711	5.02982440220093	5.59858561392462	4.12088757824245	4.33633441787795	3.5711266016027	29.3226185587688	22.17280794679
XM_016048388.3	0	1.93153374498136	6.39485386275812	4.06637852038318	0.548408639265682	0.0130534901546192	0.0409734848387151	0.142915681560641	0.0545969054038785	0.114547552303249	0.0160335247838439	0.0316536536920396	0
XM_016048393.2	0.454262318465153	0.0723806181045283	0.0397750093497072	0.320242062057925	0.0750302172041097	50.8144015112777	149.764186466804	0.0671589139342494	0.030173156033023	0.0200540458144602	0.148166902659448	0	0.114574789378097
XM_016048397.3	20.7268515348443	38.9753236107054	29.8791359216286	54.9947017620074	55.4623700043818	3.28721490252558	4.00104790529002	11.9156561124668	6.00815835732865	5.45457912928626	4.03714885698788	45.3777711455104	39.7784356639207
XM_016048401.1	0	0	0	0	0	0	0	0	0	0	0	0	0
XM_016048408.1	0	0	0	0	0	0	1.60579893144245	1.08738203131902	0.823143262505816	0.995139870724981	0.40393554329376	93.5391408266912	102.788065363219
XM_016048409.3	12.7246197187553	75.4927587253146	1003.67181817231	606.048405658406	123.917292197513	0.0477497185030952	1.99185983581308	2.00269767168221	23.7168826559466	0	0.285061285259036	0.782676106804977	0.420369077954766
XM_016048410.3	0	0	0.569077892607157	4.65225745567484	4.60069827358693	0	3.71112034616546	0.804296133039306	76.4391740789019	0.205838207721227	0.217070342419756	0.308856751521632	0.132605235398783
XM_016048411.2	1.17295544572288	0.16072733127247	1.31785221281169	1.64640017093131	0.112240401128983	2.05504489919902	2.76444870439452	2.88526939286003	1.24528538556483	2.56693053530143	1.11427790231763	5.261690108067	3.75398455674054
XM_016048412.2	0.639422355198439	0.33064993247548	0.00249293419275574	6.18343492474445e-05	0.237353960207757	1.02287293317417	4.36801155303277	3.26193044054741	3.08949986739502	1.6686275681226	2.45449668501089	7.12422240538354	6.51574889147334
XM_016048416.2	0.954847205787888	0.431497160324861	2.99029085122055	2.97504714807812	0.731327799797063	0.992368211656207	2.14971665198408	1.57192425866992	1.86455767355395	1.85073572548941	1.60064242794224	4.39683062041646	3.29776100591908
XM_016048417.2	2.17165600007668	2.44905497169455	5.40962701776406	7.50807857838141	10.5601265635094	4.20055690288267	4.42903141233213	6.32604647230533	5.13817888196639	4.53613929273806	5.6313078951366	12.511213913207	10.7299610616957
XM_016048419.2	43.5465999654859	50.1857051232837	31.5677933213117	18.6648942390176	14.3631303528504	2.91160283510536	3.96667042691103	0.975795530908999	3.81379560772359	0.372887169855392	0.294638503428295	7.88468623419884	4.38417599935653
XM_016048420.3	9.76531218591535	17.766749801027	121.943649556619	118.540824699052	66.1002911584973	2.04488083518898	3.69704632148799	2.6229794834538	1.92798546137536	0.450246147004578	1.05284494443777	0.63905432671346	0.659414510010524
XM_016048421.2	1.19406050147231	2.85503162889536	16.394040481961	25.3975496939041	14.015418357314	0.336313218106282	0.651965451440754	2.55093014220306	7.05825625564965	3.13389340651512	4.18735692373746	0.0657069909542579	0
XM_016048422.2	0.57627478251013	1.54523287604239	1.42502311753222	0.936398092896178	1.81841965961294	0.478085630302991	0.50295629404487	0.70591368526823	0.635122475124112	0.0523321120732917	0.117317757395121	7.48517356749833	8.43075537841674
XM_016048423.3	1.27281349090301	0.144203866237606	0.296666941952984	0.439988505970784	0.146856627825575	5.62071895826343	9.08897799419818	10.5264741695739	7.5507580774566	9.20985633707994	7.40648857313011	36.9651252301963	40.8725052325403
XM_016048424.2	0.202370924070678	0.742742610276268	1.62080905377626	1.01225648847577	0.92933762729791	0	0.0952003862240406	0	2.31445262334947	0.0164690793340922	0.025993399516059	0.0298508759605343	0
XM_016048429.3	0.0110951086601906	0	0.0843702717074919	0	0	0.0305756159974541	0.0930875401099056	0.166871243130098	1.39817467535078e-07	0.00139482297700737	0.00229028926079792	0.00193111047031046	0
XM_016048431.3	0.00162046518278706	0	1.7988700026824e-10	0	0	0	0	0	0	0	0	0	0
XM_016048432.3	0.613787574239532	0.50877488239348	0	0.429770873094601	0.621788761411726	1.29026225539629	1.50021966598563	0.555126786960538	0.455589348337635	1.54974625974235	0.85112126289824	3.56357589587594	3.17650037527417
XM_016048433.2	2.11423525553628e-07	0	0	0.133433188583355	0.387936945410034	0.633426374065281	2.25920268593878	3.29014805650113	3.54195957949506	3.02179674423514	1.30951252099864	5.04235591033506	4.20134524223734
XM_016048434.3	0	0.325617396515239	0	0	1.74927490436104e-07	0.89109016411649	0.376487243474208	0.521297912815846	4.38008124822802e-09	0.692675022026049	0	0.329551671566591	0.315551845194174
XM_016048435.3	0	0	0	0	0	0.097600691017004	0.141767152649905	0	0	0	0	0.824469731875561	0.321127780766915
XM_016048437.3	0	0	0.157309557485008	0.0685483885523206	0	0.429873922517029	0.607559996157156	0.189334009352993	0.318855995849785	0.707373072205501	0.245164160525577	1.94345674900481	1.38251639769791
XM_016048438.3	0.807146507100583	0	0	0	0	0.0626413077286227	0.234077954737949	0.229585627092843	0.132926847064641	0	0.215208217281437	0.470380718234338	0.277179406351413
XM_016048439.3	0.087415083469157	0.0267597883998516	0.213208546305308	1.30222307925203	0	0.162587530503216	0.089397778540126	0.912367505282152	0.842815974983392	0	0.598644805314956	2.06376011990705	1.4143635189546
XM_016048440.3	2.73799122533556	4.8019577613245e-05	0.00291519634585688	3.20086022095795	0.278410637747839	3.56683865462229	3.89758755946813	4.61585658150751	4.2097965215757	3.92246598232286	2.36357431973313	11.3611669348337	14.4354294282545
XM_016048441.3	1.80007714575694	7.66287337542966	3.7716335302833	5.58614541508729	3.69065828452158	2.77824477004289	5.18470014986994	0.745564100373541	2.07892709704914	2.73619178262785	3.83474621161399	21.2777165905951	15.6392018618995
XM_016048444.2	0.57601896472951	0.170900221403226	0.174644430129526	0.0195768172643768	0.14536537422702	9.86895273746079	8.32479249833023	0.0216839009271019	0	0	0	0	0.060927253859623
XM_016048445.2	18.8887837613233	32.9176809887376	23.6570658042235	15.2641975962758	33.3965099344797	6.65238657264159	12.023677099792	9.45929204978063	7.46410817414543	6.33516395345254	6.9810570739475	404.454167585107	491.396397252665
XM_016048446.3	7.78648028555375	21.6892805309674	42.5906811014517	48.675752051383	48.6469899886629	3.75966489478081	3.53085280140463	5.0392837519581	4.42519729203153	1.87622677528211	1.69453031659373	1.1359827014019	1.5836163440927
XM_016048450.2	2.12039602947779	4.49897646130734	6.33452826515127	5.98912171238227	5.97499545147601	9.39022386235775	9.7483137979062	4.67820565943846	3.84234410732893	2.67855951283407	2.8030759106107	2.12120309677561	2.61999402796736
XM_016048452.1	0	0	0	0	0	0	0	0.087528731765756	0	0	0	0	0
XM_016048453.1	0	0	0	0	0	0	0	0	0	0	0	0	0
XM_016048454.2	0	0	0	0	0	0	0	0	0	0	0	0	0
XM_016048455.2	0	0	0	0	0	0.0282960419833398	0.0380571211630101	1.11284455619819	0.478193658394828	0.111119033357981	0	0.0541045987160186	0
XM_016048457.3	1.59196444774921	3.06531187925998	11.8359514678492	9.46484230396349	12.4455597838757	1.43218349160485	2.42055214758122	0.155563518426309	1.49203712433123	1.29828060321891	0.777938818299843	32.3867338890883	25.6746435908763
XM_016048458.3	14.7932305820966	17.6497165527267	41.6394578313883	32.525256362025	33.8825659402899	5.80270420441776	7.16410381102725	4.42576858912465	6.3539522403276	3.68704047682226	5.30574488562342	41.7680045354024	38.9700711180451
XM_016048459.2	8.61935041720444	10.522834798732	26.939706030031	28.0174568990913	20.2726989636235	2.29123172930085	3.12234114875611	2.77800445037509	2.35730613447349	3.27180778094555	2.60102407355111	33.7308852436487	36.2077557090501
XM_016048460.1	14.3756460281853	14.0226894423589	22.3731990680847	18.8335699767513	19.1174382395172	0.958660583388133	2.48895106233091	1.89724741286927	1.36986698429207	2.46939005510451	1.86426919750187	18.1562010036059	17.999647889677
XM_016048461.1	0.523951613925999	2.21628289542547	4.81853921986524	3.36420497209866	0.942292983310959	0.577250925048852	0	0.163875960565877	0.367353937274704	0	0.138410722872451	2.27341264160571	3.59219735389416
XM_016048467.3	0	0	0.12626563848641	2.16135539424292	0	0.198675648397386	0.363653886794735	0.170030569711182	0.310563424379889	0.755817149261041	1.19757820567969	0	3.44574433983876
XM_016048475.3	0	0.190447132072142	0.139878970436142	0	0.914602952642023	0.0814627458418221	0.062128697910529	1.03368635359226	0.182544303220762	0	0	6.44941787831896	4.00473827343596
XM_016048476.3	169.989719124352	221.206257452947	236.684267120221	134.664916934485	145.703023749469	2.09906227246965	2.78919757685717	2.38021086431985	2.76567849397638	4.37818676457914	3.51743854365788	31.982808329836	23.6961582575422
XM_016048482.2	2.37054214419649	1.60699327852666	3.3052184998108	4.93125783684797e-10	12.2993397991789	0.308595321322702	0.319315184199849	2.1357574297873	1.64280580061185	0.299489023792697	0	15.9227678555875	13.7176443176454
XM_016048483.2	0	0	0.0977784197951907	0.244111792445957	0.0461680786336715	0.71271979568532	0.789877282296253	1.47995782541201	1.02788465723728	0.482376208497045	0.535513113306981	0.887499457723173	0.743620225909934
XM_016048484.2	0	0	0	0	0	5.68549367768405	8.26815556276568	0	0	0	0	0	0
XM_016048485.2	0.287051938984548	0.355500283713759	4.09006519503169	5.17812102618135	3.33136923303963	0	0.0973090926979241	0.262506040315522	0.169015935014754	0.0563986915412435	0	0	0
XM_016048489.2	0	1.36070408205133	0	0	0.364007478053687	0	0	0.182780331178715	0	0	0	0	0
XM_016048491.3	4.09397685999654	4.45482620243844	9.9339296948277	17.9338315836849	12.2687653076124	0.421047393775856	0.874749705126599	2.68079653970889	2.28784217571727	0.732692862010349	0.93218844094343	2.76842647550486	3.69953330604412
XM_016048498.2	26.921225486272	28.1194135216758	17.7512759483793	16.2335448801389	21.4536800495875	6.38868144212173	12.539024354042	5.22848581535788	6.23194300158077	9.18516503736632	13.2913771792094	38.82403438124	47.684561517578
XM_016048502.1	0	0	0	0	0	0.0177147363536303	0	0.0546976280908972	0.0205431615669557	0.0274091334647867	0	0	0.0261603950028187
XM_016048503.3	1.37333052242	3.15116184415046	2.46225708809792	15.1412575802305	0.135364561378721	1.74064790958489	2.12755633076577	11.9562730550895	13.6041915533253	4.00766218170508	2.86124398962451	0.000145791901867313	0
XM_016048504.3	0.460638381834314	0.543204795267606	2.38651295372595	4.09899447858013	2.36025943771731	0.211244724473446	0.588054434080665	1.10922303293082	0.526642094286209	0.28887078253544	0.323335937057605	0.486140393998507	0.556998637401378
XM_016048505.3	0.0335851948357542	0	0.22923695176809	0.350694624431369	0	0	0	0.575453337070622	0.20924643302362	0.0969847180399573	0	0.029683681992199	0
XM_016048506.3	0.405874595124606	2.14727997525456	2.84849673367297	5.82085153760152	1.87547231500862	0	0	0.934171774061027	0.385754269378357	0	0.0193893654995339	0.698369129185532	0.614340833443329
XM_016048507.2	12.8698790498641	16.6378827634941	12.6943368865383	12.9098546486369	12.7166216232423	4.91030777972195	6.61067174821949	3.73723711227784	2.4976372229464	4.52198694229954	3.82822741910588	14.3304529630864	15.3109603117611
XM_016048508.3	0.177315589443192	0.283496722276408	5.94910174677125	3.07786428119749	3.39311891083743	1.05849237161082	1.39309913776548	6.43017795152237	7.7251855529461	1.55421744464896	1.58934800517997	4.43296410607848	3.72737778912399
XM_016048509.3	1.66168342243592	4.65656805826128	27.6915123578395	19.985436616683	14.0369862229191	1.53075453606548	2.37804624055095	8.95700154257903	3.67448027310944	3.34277149547388	3.10915870583864	5.15328043041211	2.89853604600766
XM_016048510.3	26.8767458539268	76.7132054106033	116.091700782531	92.5471736742777	58.4643516701804	1.79189919196966	3.12003408409123	18.3132753897694	9.05338716320872	32.9813938940444	22.6999243683884	1.52637922750828	1.32856586002783
XM_016048513.2	0	0	0	0	0	1.23568905434088	1.04066320448078	2.06454737433072	2.28026766033553	0.831155258861016	0.990766792644658	0.329625300706663	0.529426299187329
XM_016048517.2	0	0	0.079279172931184	0	0	0.0689192433821913	0.0190600014706511	0	0	0	0	0.0424822232287766	0.192357980574093
XM_016048519.3	4.47103958825143	6.43513432889909	13.5464213470026	15.9316279989801	16.2723603075256	2.56748404334889	1.16944212489256	13.4056110246451	7.36654601365535	3.41048701472591	2.23819625684172	1.13838968884128	1.8386018105391
XM_016048520.3	1.25464975958411	3.93661905689676	8.96578292876002	1.56610336769606	8.66183299895563	13.4519857438832	6.90853196572587	31.8457514037715	26.948386189003	13.2307604403781	11.9130038050875	3.7408204773303	3.91746881969253
XM_016048534.2	0.189865326795138	0.990789271271471	1.87513959129436	3.02594959708939	3.11431918371607	0.256777739155877	0.289233787476808	1.13397603264308	2.81995012836723	0.687398333836382	0.531543578527795	0.085280957776254	0.0760127547453091
XM_016048535.3	10.8264432650456	20.7200804646772	31.2698067976545	37.8301800001002	33.4444077306907	0.992771540271779	1.49417251432728	1.94431942042601	1.55554932870925	1.96329042787922	1.82707748463353	23.7546770288595	24.5124389204641
XM_016048536.2	117.89470299071	116.247829577476	164.267547224938	123.950268491339	115.380552113754	8.71698054309069	7.71443997398007	8.42629555767222	7.14392033911397	6.85917541304191	6.35281475576452	28.9217135601125	27.4032438588264
XM_016048537.2	89.1412110837209	86.2565214438113	8.95168996026517	2.71909489860382	2.94306913339854	0.529804351039096	2.31064566522889	0.954480478189582	0.491766126588498	0.206477525614225	0	1.29301456861441	0.593830329797555
XM_016048538.2	124.613637564295	127.681874307033	132.171062389725	104.71376506314	132.289504819966	11.8265794113949	16.3277506850517	9.58865676065196	12.1483352561362	16.3201343646381	16.2217022072751	49.2143317034765	44.2237766369699
XM_016048545.2	0	0.0525431529992475	0.0481817548504319	0.33180925688004	0.0680686132962973	0	0	0.127705445646679	0.161865437362895	0	0	0.085357385987901	0
XM_016048546.3	0.746714049588565	1.58435652000359	3.49512757549439	3.56159813360852	3.05857948375598	0.316107138892165	0.453949278026927	0.449164894256144	0.316267348993731	0.168244395901263	0.310756985458412	12.7306784268289	9.21771402394663
XM_016048556.2	1.17502225616465	13.7392948564704	128.255997197385	81.8676505141796	48.8886123359362	0	0	0.0329026674257848	1.5922726954186e-05	0	0	0	0
XM_016048557.2	6.43398968391195	3.29516680129919	5.77306032394442	14.0459238429405	0.959182792799992	0	0	0.13600569577429	0.39509109245324	0.340205153199695	0.757530427554205	0	0.951025887184883
XM_016048558.2	9.45658488054894	9.48384756739722	163.968974711461	95.3826016913663	65.7562813942729	0	0	0.419332085522147	5.10208347334735e-06	0	0	0	0
XM_016048559.2	0.253143609688003	0	0	0.406067058665808	0.345086352123432	0	0	0	0	0	0	0	0
XM_016048560.3	29.7948202551212	44.2821852430897	200.329274464992	143.79138260347	183.812976923752	2.66477821053717	3.65019790394638	12.8265334318343	12.6976447055744	2.90627772326489	2.39817808771433	18.368960877578	18.0619001123091
XM_016048561.2	5.64534812290898	11.3651224919824	7.95165056455717	6.15189762172434	15.2364654553169	1.02084360091149	4.10475927138692	1.64647392306967	0.257076234080601	3.21218648402535	3.80932025507999	6.43549123706378	10.7060421213265
XM_016048562.2	0	0	0.59088751674415	0	0	2.1024700294658	0	0	0	0	0	6.51071610127615	1.94787406422693
XM_016048563.2	8.68552113083057	9.6980606707726	16.9540015160884	13.3369635176627	11.2951755023194	4.48597336784918	6.94318466093818	7.38361200514815	7.26901905532858	6.682992834373	5.7180420323529	16.0828098197513	9.13098813626705
XM_016048564.2	0.307616186847823	0.764520309716317	1.16148817364723	0.847386212143327	1.57323888545969	1.02299685191692	0.763477441354507	1.23318928020058	0.804466461600966	0.744809147936479	0.354201115112744	1.14518992677363	1.3623552629638
XM_016048565.2	3.10581350238345	9.1119635357295	7.1909317111776	4.31196825947103	17.128952966264	5.91836653322335	4.2827715123685	11.3430486073465	12.1520525288579	17.6002492591787	21.1925101024943	20.4231011179667	15.3607076579604
XM_016048566.2	1.47565089891578	0.409794731071036	1.23762897337328	1.03089744933353	1.07592028244132	0.0607428196514481	0.366111686821215	0.329612134096659	4.56889927726507e-09	0.377609072861528	0.0119986696028519	1.52211036444117	2.21131154736912
XM_016048568.2	0	0	0	0	0	3.38486210448799e-05	3.67499914193488e-06	0.64669446051705	3.27959239690212e-09	0.903858117475595	0.0462213421698097	4.35596202891478	0.312240773663685
XM_016048569.2	0.691145537971225	2.18266642201299	4.50026422225721	4.10109025106995	3.66855064172908	1.02348466384783	0.895811356801905	0	0.75926562337252	0	0.446706821374494	7.29902369490204e-07	2.75988053848511
XM_016048570.2	0.338501353591778	0.687653068747578	1.90469368299277	1.48471583668509	1.40842601502699	0.250596196629913	0.293021927842841	1.56876513937419	0.738737115820548	0.177734073766367	0.14856398072545	1.08649436052055	2.06602981116345
XM_016048571.2	5.27088636845469	8.36064769326808	15.3428032068324	16.5071876849289	12.9404610342165	1.8454941558176	3.31559440191104	2.42790906365679	2.31912462413599	2.70956098153817	2.10093407672464	23.2031615595296	22.2417619716052
XM_016048575.2	8.98126751482163	12.9281816366369	21.7818093880788	24.2128912393507	18.7196020745839	3.02281453599366	3.20051982391902	2.03012422139758	1.78923416376874	2.45528067917917	2.08827828087778	16.0748598744683	15.6278229091817
XM_016048576.3	0	0.0835250692712085	0.322610230870276	0.613153068483615	0.643677957464446	0	0.0902548554450597	0	0	0	0	0.65972703123898	0
XM_016048583.2	3.03589495557446	4.83396630734599	11.1746666473685	7.1644462971075	7.26991331408076	0.721674028824627	0.927735043124069	0.635028256524375	0.849701726931301	0.597421370971618	0.583155029501602	7.22178552685993	6.7051311554215
XM_016048586.3	0	0	0.0743520730946701	0.0941776241797951	0	0.0106818148477668	0.0157078105563041	0.712088878914308	0.320830532562796	0.00757265416505873	0	0.0332907965932759	0
XM_016048589.2	0.0346439636458791	0	0.145800734268982	0.0557760264540925	0.183079827324239	0.0363511623069107	0.0726700514813297	0.112623394533055	0.0725077277107605	0.120727350642243	0.0637073412446638	4.23762233702648	4.16690275061368
XM_016048593.3	23.007120156217	18.2256565480018	4.17359775133848	3.36787625283913	2.52514462889405	4.21680070924331	6.52727640521486	3.61963924789935	2.49568650093825	0.724405741131488	0.860207676436651	4.01148933363586	4.51535204403375
XM_016048594.3	19.6251499320358	74.5358088702804	10.919324958455	3.35315585261622	2.27337289148312	0.0735223692379824	0	0.321303700201942	0	0	0	0	0
XM_016048596.3	72.1130264720377	61.8459269954129	49.3348945108772	29.5498426727479	40.7532782484116	12.3728489806493	19.8388234747002	15.1583704528986	11.235144049293	22.3222518494574	20.753225237987	48.8938126904576	47.9401804864526
XM_016048597.2	1.08769179625634	0.24200471266452	0.235324243726658	0.623381057167675	0.346299702483622	0.643697089666298	0.455100398748128	0.138543427172075	0.467790252665139	0.384969706187617	0.207831921404023	5.17137318692339	3.92590686282813
XM_016048598.3	0.460754863051478	0.117838156618509	0.186830776323698	0.103147509889823	0	0.0314680090663252	0.0807541343561151	0.134395420370516	5.28375951228744e-09	0.125894322265422	0.203811097383884	1.32667783407815	1.5007365369885
XM_016048599.2	0	0	0.0369498907323229	0	0	0.419304495271599	0.747633261507287	0.19745485514847	0.14820388743431	0.198245093238916	0.187985105464098	1.12750160831611	0.794438823973352
XM_016048600.2	0	0	0	0	0	0	0.211422639730671	0.476960488612372	0.0624469955320112	0	0	0.162307579163782	0
XM_016048606.3	2389.1972877946	3443.10789748457	2350.98976280925	2236.14707068987	1914.95592777687	141.538631271612	146.21961912024	194.663490362278	114.113708297607	58.715690582736	55.9287719247678	202.134548511944	196.652089865036
XM_016048610.2	15.5429460830088	30.1170009310567	30.4092483051574	11.6055952027515	29.9925075805844	0.701746275134232	1.66718624012506	1.14893771819796	1.68632118331111	0.647068651323391	1.21601881686912	83.4849867030927	61.2403345284902
XM_016048611.3	70.7355882343502	27.8260319778927	24.8545447451577	16.2960773449151	27.6856115072353	0.173155553722551	0.609629225294978	0.899618157937753	1.11774170408585	0.556983202004168	0.734629822931178	43.4064300311162	35.8681423760833
XM_016048612.3	19.3239167107624	13.4611288905134	37.8944747653715	22.9731489089911	22.0162010476516	1.19579217962576	4.18746910432396	2.33370675734701	2.40299024251406	1.04835235210498	1.24421627676754	133.921435797553	92.4068632184504
XM_016048615.3	20.0855898168241	37.7167833464407	81.4889098503623	44.6566248110915	48.239926792924	1.31524483718939	1.46270975570317	4.00628121700759	2.16843750077822	1.83885632551347	1.32526986000488	9.64218572743189	10.5825007384398
XM_016048630.2	37.4779645111463	84.3831665814625	28.7004133904136	13.3755342245119	31.9227714699466	4.7044657219074	2.18732174233673	1.54181099922852	1.03537083155345	1.97326588733338	0.984807278912437	1.10412002794941	0.484152566062181
XM_016048631.2	0	1.45818796640968	1.4344809691456	0.209005228510448	0.950160012460447	0.613936160755667	0.803548254247546	4.32417199177123	1.40909503419055	0.111343358085168	0	0	0
XM_016048638.2	0	0	0.108687307980065	0	0	0.179726365780621	0	0.229492006436693	0.362054162401233	0.277041602202813	0.219242301418311	0.80418454935117	1.25888080553114
XM_016048643.2	5.98527661199031	7.3095090374037	14.9057772985402	15.0523061630246	13.4683383300318	1.48858303324841	2.15981810907304	2.27366142254605	1.83851384978569	1.59145249308858	1.34545596253321	5.79504571543468	5.54154280467012
XM_016048645.3	11.4294639410074	2.82172318602078	0.537876764658442	0.0526418408266452	0.219273763636514	0.138987424916624	0.232285291735941	0.141074129440757	0.630213696069152	0.0627248303786821	0.0331102114497428	0.303883298681516	0.135527876076487
XM_016048654.2	6.1764503075585	0.648281739838775	0	0.175058753583672	0	0.0179935570238339	2.72164284563735	0.0360168937779466	0.101522254692929	0.054928232783491	0	13.7308160277978	8.77870050870497
XM_016048657.2	4.10178192682976	8.18202490982276	7.1583478352443	14.3621389465341	6.36832424660495	0.229818117233595	0.769376192015915	1.47622895197849	0.88276531049826	1.21038732335985	1.27053818308866	105.114714459191	74.4657031301219
XM_016048659.3	0	0	0.0191571003951386	0.0220424103198833	0	0.0581647023325361	0.00972474835255908	0.491573141290353	0.276893767825337	0	0	0.0172319983153859	0.0921786016420956
XM_016048661.2	0.595818471951375	0.169729036159648	0.818963815342751	0.431790901293548	0.335916639196272	0.71202461226911	0.849571823914096	2.03404987606205	1.65455824002909	1.87400592302007	1.53849036293065	0.384067372124989	0.312473240602808
XM_016048663.2	0.01628170500085	0.0166010262266655	3.34430232877886	5.93917910142324	3.89517390530264	0.567797339455922	0.531676157525477	0.768200736993301	0.856382298437276	0.484140973518851	0.486159794228691	0.241233254943003	0.302799043835985
XM_016048665.2	4.20549922409712	4.15726737291376	3.28336039493115	4.73747901877111	1.54650517495555	1.86291085775529	2.01285999706043	0.479228997816933	0.356516305395192	0	0.0170713461975576	0.391461182438978	0.555344429808982
XM_016048668.2	41.5330742818853	68.1197379615344	12.4974811421495	2.26224918477693	6.90915689094401	0.190373965315859	0.0327406652509169	0.429836727835848	0.342098210119334	0	0	0.205373022778409	0.0666790962929158
XM_016048669.3	0.260915386784469	0.500099836649059	0	0	0	0.0212161911016624	0	0.0954575494375183	0	0	0	0	0
XM_016048672.3	0.11869574881179	0.485943519274955	0.40220907993943	0.698801281833456	3.72360795547896	0.371865209927362	0.127861041199388	0.256010011189002	0	0.0492988221483795	0	0	0
XM_016048673.2	0	0	2.89590537556389	1.67712307640029	0.620601326042844	0	0	1.53606006713401	1.44775318997638	0.0492988221483795	0.177821619115683	0	0.0907047341191873
XM_016048676.1	0	0	0.192640612233413	0	0.803887638360937	0.313125758482589	1.25107477177354	0.307047834563787	0.923755352762067	0.631817790756996	0.541365483999507	0.356221619318271	0.229498380606764
XM_016048689.2	0	0	0	0	0	0.0100320601827695	0	0.015553864881773	0	0	0	0	0.0222405343484246
XM_016048690.2	0.28337009216879	0.975345442090786	0.82003411512272	0.570213635953597	0.678541919276876	0.0212086344021463	0.00618077218487765	0.0985116504276397	0	0	0	0	0.0470060478767934
XM_016048692.3	20.8617312021049	29.3556238472147	51.1077681320093	32.7876972634354	41.7925856936562	2.78367083546073	4.73323842005556	2.77574153434807	4.216339936789	1.53170448413854	2.82714499762019	12.490425250041	12.2650806863225
XM_016048693.3	1.708513954552	5.35870912203268	25.2199269418479	12.9967725217108	15.126145509058	0.907749766631688	0.90535377831663	1.45220531830652	1.52027078142808	0.579392074929212	0.750026763936295	7.3708243297769	8.36158873144011
XM_016048697.2	2.0129519167931	3.9888096024868	7.39619507972686	6.47903511156336	5.02105045739986	0.904567276054025	1.46681539078227	1.33065290789761	0.967201055754603	0.966539578837685	0.664797365973791	33.8896892673758	30.940193799392
XM_016048698.2	49.7115456343645	66.4763109883068	129.733420257357	97.3613588646784	97.5553428586434	3.87825160075116	3.36181540461547	2.69700609142304	2.91393659184904	5.36065366856396	5.14420456587146	15.7266950772621	18.6651983134984
XM_016048700.3	179.423679592496	245.225482202581	378.658277599687	247.871165469233	368.796671682021	36.3819066342828	43.9712025755414	58.3888309974983	36.209806359746	28.1383107759994	21.4359880951634	36.8225713467236	34.5917509544156
XM_016048702.2	10.9227648801531	21.7293230850123	327.694925178982	81.6621085790039	265.694733639759	1.62110351055938	3.1188926838883	9.39714341158716	5.01487373972638	0.153584733782333	0.024318307225996	0.0546138511972488	0.0584114873570314
XM_016048703.3	21.6356041915381	94.9917257022463	966.15277824776	308.151708097884	1189.33671242031	0.84402253198264	0.639958502462304	24.371021833997	17.4172003987421	0.135433036938419	0.0595581974106698	0.321623545567677	1.84992551809513
XM_016048704.3	0	0.206709000558981	0	0	0	0	0.255723635709525	3.73634826869853e-07	0.111952894896028	0	0	36.5948801773589	33.6188925071859
XM_016048706.3	5.45391185976584	23.5168537236042	26.2995775210486	5.36680207038871	9.28678806858503	0.962271079041649	0.612690513209801	4.21548124429574	1.13282021641501	0	0	0.0768156015094657	0.0857740196642613
XM_016048707.3	0	0	0	0	0	0.0707276466625073	0.293450583797249	0.543284342288589	0.0713085267897286	0	0.0394092861654258	0.666060700767218	1.31369886242304
XM_016048709.3	2.07041580357216	6.9213910532243	11.0066237720643	0.1586012535658	4.9427668531569	0	0	0	0	0	0	8.40477638940116	0
XM_016048710.2	0	0	0.140133399443115	0	0	0.0247509742090237	0.00450025576515891	0.111213713462039	0.0400826048783876	0	0	0.395987817034556	0.3057638037526
XM_016048711.2	1.75415734501186	3.37918486281719	3.26802947070609	7.32661497304408	4.74578398492314	0.176553331416919	3.48431676486617	0.912035616433707	1.62277633626562	0.619005097285416	0.309541046138816	99.4387536791645	84.6466290752806
XM_016048727.3	15.4679667956818	26.3402436816381	59.2595994687171	46.7325986378386	58.2702970492809	8.04681299119451	7.91849308933723	7.63458107030192	4.63633400220547	4.87666440923902	4.74529744465921	101.42437028672	91.9612084273171
XM_016048728.3	15.0634321314125	6.53480104125745	4.2511018965807	9.396438157701	3.04215903756785	0.27142671111222	0.420035060859936	1.12327883863193	0.400896951742457	0	0	1.40267504901988	0.449158499732361
XM_016048729.3	2.29974614235409	3.42069744044187	5.3650382180602	7.72443657378907	2.55634130337949	1.62830543164872	1.90197578113359	3.28545177334094	4.15043081139384	2.2161164446951	2.01578562528911	13.8717519378041	25.1242550734188
XM_016048731.2	5.67266757274717	13.858709702369	17.1293703229582	18.1241579144569	4.24370785082375	0.0983490522764709	0.335247996750843	1.62292072391564	0.465389517339357	0.0294218066886452	0	0.177981899437269	0.293863385489578
XM_016048741.2	9.56438594765648	9.38976866458561	8.83668035164472	6.90619924950755	11.2284824917501	3.16062673692996	3.02272643514229	1.17491499832615	1.08851989482776	2.44539162171825	2.86711136535381	9.85080132679845	8.25758050138717
XM_016048744.1	0	0	0	0	0	0.00805195118573727	0	0.196880164140776	0	0	0	0	0.0712045208600837
XM_016048748.3	6.69383663803953	7.63635849940924	23.4049360814745	13.9935155603762	15.8384864489521	2.11927351225625	2.40271506673271	1.03998527974023	1.30825710251893	2.59379306164839	1.59965309378927	17.301404179204	15.5962738401067
XM_016048755.2	0	0	0	0	0	0	0	0	0	0	0	0	0
XM_016048757.2	0.113311013657669	0.245455059635709	0.0888473158629873	3.06846336061741	0.601690291993071	0.543890166757091	0.966046531909907	1.71424357695302	2.28383764394405	0.342131112242006	0.214784160463056	0.406196146745727	0.423107878753502
XM_016048761.2	0.667903738813809	0.0848182312028114	0.29103758373826	3.04139697905495	0	0	0	0	0	0	0	1.77216723854875	0.0979462235315285
XM_016048762.2	0.119260627595026	1.78394240218088	6.78333935239885	9.27382217652279	0.341340440790012	0	0.0618218012537592	0	0	0	0	0	0
XM_016048763.2	0	0.206719538513365	1.5368928280807	1.29139307524162	0.178121486327382	0	0.0585092609149688	0	0	0	0	0	0.152635502290184
XM_016048764.3	0.101449928908308	0	0.32482676634974	0.970824820573404	0	0	0	0	0	0	0	0	0
XM_016048766.2	0.507723598468886	0.93248232834743	0.866017429602197	7.41349403945496	1.76251555707557	0	0	0	0	0	0	0	0
XM_016048773.2	0.320558109607476	0.91227758812706	0.611569372631775	1.19052856096047	0	4.2821604684578e-07	1.30031874994681e-07	0	0	0	0	0	0
XM_016048774.2	12.2583906117042	11.7714902034426	15.5298664719307	12.8494278801081	14.580421401895	1.31106119778174	2.69918803808082	2.50443737495863	3.84107586962652	2.2559820179973	2.02471423456489	22.943984159025	20.4860003329307
XM_016048776.3	2.41898174069388	0.70872542530351	1.23393365170089	1.69401621162491	3.18105595856054	0	0	0	0.28359788021208	0	0.701884265179581	4.53800128896506	4.54770443774585
XM_016048778.3	174.659229586459	203.599095807979	465.770704246378	368.028641135681	409.617199665243	14.5792705146841	13.5070909199585	24.8136768201899	28.3168467649461	11.3049161187381	10.4408523304622	34.2950911617459	40.9458229653413
XM_016048779.2	11.1040087908559	12.9846320881772	33.4105433539053	31.1129277235349	26.2716623896752	0.472089086020351	0.95160635063426	1.18877114746492	0.598731466696978	0.698987127609449	0.349563502093177	19.8697315901182	22.8774661599041
XM_016048782.2	6.12963434334115	9.96796522278929	11.7146282335238	9.00392653333973	8.2331054326375	0.170220713262779	0.507006690180759	0.123318874735583	0.138875564825067	0.0913625227736521	0.38588897190778	1.78021491040871	3.54435504760679
XM_016048783.2	2.15267209519212	2.48818898191975	3.32620159481408	4.68533483983837	2.60214547614163	1.40048711473539	2.50010202709572	1.74609355301336	1.77511884666445	1.48504907440095	1.21150239133127	45.1107704511018	38.8008829015897
XM_016048785.3	0.103185217130575	0.226183650979431	19.3457480268119	12.8012981674041	10.182611801025	0.611281748117691	0.0821066021694229	0.565817598345873	0.396151581940627	0	0.0680538132636007	0.0471024999615505	0.0647342872295062
XM_016048787.2	1.38948528068574	4.76356186054032	11.9618703671968	20.3302361550901	15.9726722858249	0.150649084815089	0.210077903788735	1.66693794553454	1.11220902067729	0.308080439328811	0.498355860147034	0.502923655386517	0.749768550863181
XM_016048788.2	49.6055867028784	54.8503432126129	7.08792632796578	1.47190391185788	2.54673529490088	0.402125754899468	0.948223454938499	0.563273998057659	0.463833518292362	0.0326577768697614	0	0.379008432016787	0.530773203347493
XM_016048791.2	0.242125232929818	0.2351362914867	0.83897196878027	1.30146125828126	0.0761845656811913	0.183547901003628	0.372605020753128	12.2142149503957	9.59924000863122	0.626128912067799	0.452207049420762	0.293037121782045	0.219407834134934
XM_016048794.2	0	0.170570706858968	0.141709029523744	0.160788578205084	0	0.459025315657334	0.51562782755159	1.81698106976396	1.25204029834992	0.746870986601536	0.48936246935118	0.72925424002304	0.645872505044624
XM_016048796.2	0	0	0	0.0698866303643983	0	0.383211822048676	0.587136431716311	0.32363269690717	0.162175047324371	0	0.0867667604078855	0.885966522944735	0.791925151341189
XM_016048800.2	0	0	0	0	0	0	0.0381710654116487	0.0670869370939558	0.0593694363286647	0	0	0	0
XM_016048801.2	113.228320353787	242.391797678556	29.7782687299537	4.51902826541112	20.9579207510115	0	0.932068075654705	3.98353648280182	2.84479574936852	0.956853072406483	1.32805206182448	0.445241611238187	0.415076125614131
XM_016048805.2	3.86274124454539	5.0766486397208	9.68888954595767	6.62920501925108	8.38401527315718	1.76041804863474	2.74304435035557	4.14901540934245	2.95287790248505	1.89322211545856	2.164800476893	28.4314760935551	25.9494633222334
XM_016048806.3	20.8040169860039	23.4106512010142	30.8726634650892	14.2385734939024	27.9784653531835	5.60401112116436	3.81086703339634	4.59298956004781	4.93498241340737	3.74500957810925	2.40299280755105	17.4050181111845	18.7016346396931
XM_016048807.3	11.2179230781921	18.7392285370381	102.596170043281	64.4071245492622	49.7623967744496	0.529795727695429	0.553377277280136	1.17615485681174	0.954323258400578	0.698181647752641	1.43977051629305	9.54323505060691	11.7900764013127
XM_016048808.3	22.9244804196313	28.6068601472848	29.0321180111137	20.8030049946321	39.6371609926216	9.6219528805311	8.95580180560927	3.75568428763109	3.44198148200984	7.15724007288428	5.57229554544915	25.4023872307793	18.9443969993751
XM_016048814.3	4.1399255470439	4.66141456356186	8.14831003094959	7.40703096149768	5.75673048360041	0.622604200763014	0.962369128584004	0.775893952567316	0.6288584776306	0.579146515251813	0.410055437600038	13.3947328106644	12.87490592384
XM_016048816.3	8.69670963588094	10.8387967009892	14.2964047399746	10.2940044563914	10.9268091197534	2.73779809614325	3.91805456958837	2.40057157701322	2.12667800469657	1.89952722633485	1.8670683358257	52.1729745633592	48.5969853686903
XM_016048817.2	7.68537653640033	11.1479093356506	18.396036599405	15.1845633150647	15.0281448812521	7.71776079626422	7.0979268885104	3.4669390334004	2.06886524534279	5.14154854882225	5.20113708940549	7.48460138768225	7.57397344988485
XM_016048821.2	5.27662897910608	6.24812467871768	5.98117098568321	10.383766506553	5.68992713286104	1.71354935609108	2.71489107217273	1.26644002836665	1.00384503796213	2.52917702689981	2.59615009977899	37.3190022240615	43.2458707143557
XM_016048825.2	17.5986639889563	23.3309188597372	32.0934252675874	25.1348811865249	25.0831033136809	2.17052633192174	3.02028678262207	2.40402030630509	2.3047596648009	1.77479406577214	1.57704740680053	30.3177895501944	22.7318677331318
XM_016048826.2	1.06974508588994	1.39228168671644	0.0368764455956961	0	0.0766711063203537	0	0	0	0	0	0	0	0
XM_016048827.3	1.02980335183416	1.01879151522238	0.660477212239251	1.03833636273173	0.645995107103119	1.02557972128288	1.03084858053212	2.6575332224413	0.893897329479094	1.54460927805049	1.11387086607371	0.396420597111821	0.297301522128791
XM_016048828.2	0	0	0.183306921874232	0	0	0.0590427563601389	0.0472561295858702	0	0	0	0.0319915133518795	0	0.0813195846696621
XM_016048829.3	1.6607256119821	0	0.134379218576614	0	0	0.667062101927273	0.455248301100271	2.27714603800175	0.108821932480544	0.203924459599429	1.07341168167227	4.11590775633993	2.47338526700589
XM_016048830.2	0.930509284130627	0.861485569373181	0	0.52757002773556	1.39792836824846e-05	1.02161395224863	1.52515795701835	1.72344938648037	1.32265883966286	1.24519551448288	1.13349782896763	5.66874094821618	4.77258783118626
XM_016048832.3	21.9001674084175	26.2213648026791	9.66245943540894	15.2542263572081	15.4472538527389	4.07038355628221	5.9562129088752	3.35006489606733	2.15214671692709	0.608622973293604	0.243860391969501	0.409089790018164	0.655561604333778
XM_016048834.3	2.44975808189787	3.513998142806	7.87326908794802	9.16848472025224	11.5904281650002	0.116463232263451	1.40398933296584	3.69277422292451	2.46727174130698	0.930731569270906	0.285495093037464	0.239467194156974	0.255828918764402
XM_016048835.3	1.49895784238955	1.17135813335152	0.480407774717668	0	0.418759268094015	0.205754497889129	0	0.157948147620227	0	0	0	0	0
XM_016048836.3	0	0.110035990357553	0	0	0	3.47613753616511	3.53075052295058	8.61079662271379	7.42681932312528	6.55097556451831e-06	0.71326907661833	1.41816105702689	2.30735087894158
XM_016048849.2	949.283649582241	895.281276811519	445.952246330679	264.29964208722	430.118196222397	245.189189416705	318.6673781184	68.5476789702699	161.097597983499	141.285926657865	163.090258426773	268.781092839404	289.084031163061
XM_016048850.3	0.0291208408224191	0.193026288295166	0.102008405036754	0.426852049540181	0.0384782776123572	0.167344864400854	0.506803302499739	0.47986997568752	0.339815160618546	0.410740642588821	0.108381320163048	30.436305674928	28.3417123267797
XM_016048852.3	1.04890272254078	0.511345118637248	2.66594223915222	5.62852765192676	0.432494137431779	0.449538470914237	0.34944392452625	1.60995738909448	1.10828223376617	0.942033824930048	0.998787164519942	11.1309505344373	13.271271882198
XM_016048854.3	0	0	0	0.0217194399019242	0.222592069019284	0.0272978673850132	0.0463170263560902	0.0177177908140397	2.6189771871144e-10	0	0.123125739466897	0.441727770685859	0.288885013688342
XM_016048855.3	8.3196190548799	6.25947128248394	5.67485464802593	8.82387315386149	1.26551824021974	4.46050901443805	4.46910319896883	3.17343438187282	3.81625604591979	4.04802918153671	2.9957566006128	11.194240235794	9.13281609412014
XM_016048858.3	14.7031769404617	16.2531824300951	21.4554251483002	15.1939279202759	20.5688242932484	8.61133904179114	10.2369241720988	5.77948400708071	5.97250482716437	7.69914577596439	8.79994717388519	37.0944794018523	35.995728974639
XM_016048861.2	0.355543653073049	0.402903921418632	0.0277388501421625	0.222458105721522	0.234835707639079	0.0528350596857931	0.252707777695753	0.199423947232596	0.0817077763036721	0.272519087538373	0.0143797845135781	21.5024649884077	17.608116530226
XM_016048864.3	0.0247239361504592	0.100873795399216	0.695908659998311	0.436965356108844	1.17548074257585	0	0	0	0	0	0	0	0
XM_016048868.2	1.32971290636424	2.72497804167849	2.13391242578164	2.44623468614004	1.63525058198051	2.30983313116955	2.43620348358166	1.63465810137717	1.52703347069119	0.81151758296306	1.10151004812014	5.96072525982941	5.16220447331963
XM_016048870.3	3.33157937020552	0.113276731370513	2.77222446165349	3.10747769406511	0.363985369540173	0.00036498641023676	0	0	0	0	0	3.30409911124977	0.627391809665065
XM_016048871.3	6.63721385457961	10.1247134177662	17.2215431790515	19.0137500010618	16.4646335841492	0.962518702686793	0.362779047756423	0.45535439844515	0.895038588174034	0.715141512233956	1.00739251537203	3.59081538350834	12.1336475471778
XM_016048872.3	1.61026328182168	0.414655180132331	1.27668105784234	1.66565313909624	1.21000495223425	0.794997294946478	1.39480725467978	0.462289217760534	0.279611136971334	0.39768372608385	0.405530305836563	0	0.557712177492045
XM_016048873.2	5.12118543345773	9.21734268604298	33.06977436914	27.4126500521196	23.640947054631	2.78937241283121	3.67493807232746	4.52176993967327	3.66711969171098	3.52593598422234	3.04134890745651	63.1496376419424	73.9466119988943
XM_016048875.2	0	0	0	0	0	0.0693268434412929	0.0572995867392736	0.144008210726526	0.304287852755159	0.0345393791386028	0.0114457393035874	0.0582614411838705	0
XM_016048880.2	1.4106584049916e-05	0.468833546646367	0.138361464356622	0.344861031137113	0.284721444018945	0	0.153917100155771	0	0.16175127811226	0.507494960314406	0	0	0
XM_016048881.2	0.293190180823814	0.20455940314994	4.56095569407864	6.38837873868667	6.59746590778767	0.877915524381609	0.683100212620447	0.954001408840885	0.741970947360289	1.46084896359109	1.31766170613507	0.720757503907755	1.36356761661888
XM_016048882.2	594.718730296693	314.389515436278	29.0682928490577	10.8722496080688	11.8704598914675	18.0596037275171	23.8187967883062	9.87138446025065	10.0550924655806	0.723571396655055	0.373003452062721	19.5735689174591	18.311799323757
XM_016048883.2	1.18298583537638	0.293737281261043	0.286281565976018	0.250270633388281	0.0283119022809422	1.08213617155658	1.30209569183456	1.31103463056232	1.06406487585807	0.505599220905309	0.565915822415923	4.72072197151681	3.74787260297274
XM_016048885.3	0	0.0128791069268806	0	0	0	0.0269578534311445	2.57631019681099	1.52509966793449	1.51515190311913	1.23947521816747	0.625709782240565	253.223943285335	143.228420883868
XM_016048887.2	0	0	0	0	0	0.0509989327971832	0	0	0.0430234828518316	0	0	0	0.117936681361285
XM_016048889.2	0	0	0.147249462640369	0.145044206157534	0	0	0	0.370183272657897	0.603245238728996	0	0	0	0.0310238621440447
XM_016048894.2	3.62978702034114	2.25238365120357	1.51672244231063	1.35566550235278	0.828690745253338	2.83277630785153	2.95769504829497	2.22891720970847	1.55918071227558	1.33817320482806	1.60901495001469	9.30080799644935	6.49039229960429
XM_016048895.2	9.32330001142883	5.5182503773372	2.12996935635201	1.39786325421561	0.910509559083794	4.36461057385546	7.28833663307924	35.0397305440949	13.5530879374335	0.270462031680831	0.142746448291471	0.325340381518808	0.302589127819933
XM_016048896.2	112.916087077417	110.630532655447	4.13662412528894	0.363497243595107	26.9876317835676	272.772623974239	227.814792062327	0.105442648869125	0	0.0903500155261888	0.0834380823258832	1.38794875871	1.44220693353655
XM_016048897.2	1.54092550363275	3.4081607352459	9.88129109459018	11.4670949291386	7.75004840587552	0.595769432333634	0.741817896543152	0.831264078740224	0.693579064835663	0.550763144523658	0.599595456411143	4.77950271027973	4.38032762371758
XM_016048898.2	0.680938913022562	0.0300646880905185	2.45952295887549	3.50181991251458	1.65819335617136	0.320571586594734	0.897519325412358	2.90033850571786e-06	1.24815081216176	0.674745605348746	0.0173816672289828	11.0063812310655	7.91818016864479
XM_016048899.2	0.109011776917297	1.59062568816566	0.0040472495379791	9.49479714401096e-06	0.448877129714343	0.574979444422017	0.405387091020969	1.61829153009081	0.000619385735309451	0.31204776109033	0.623531198327458	1.37664574345195	2.26093494577956
XM_016048901.2	6.844192415933	3.56544547425958	7.43998875373325	7.41341730527038	7.78370040635952	0.939211139157453	1.24760078596413	0.750828968916969	0.600201890259433	0.24078309892648	0.0953194679341368	0.620254074083517	0.434524264569977
XM_016048904.2	9.38591850452804	14.9882879326965	16.7570254163457	81.5932292158692	10.5351379843111	1.25280088419093	4.64447558684818	8.65732774746792	20.6039108275773	1.1091481417323	1.17051457224803	0.554703024030453	0.335620783549928
XM_016048905.2	16.8186057103902	49.3202175536565	20.4066272041495	12.2302935870248	6.86067626988723	2.12362899418041	4.56161020152375	1.49965287377503	2.67684313422386	1.39165679059532	1.56217095890999	45.7277490214043	25.9922432352863
XM_016048906.3	1.5807167724874	3.47652263844766	2.55660445818972	4.37461746805023	4.31201256502225	0.295131627811633	0.530501432846972	0.853660026699075	0.48079545177657	0.291914862087617	0.308155071560282	14.4849471611062	16.9889721697412
XM_016048909.2	0.168079017841969	0.428433636488297	0.693743153211028	1.04830543431125	0.525113552020681	2.0215178347385	1.97826016267345	2.27272867385582	2.06476475809939	1.51046493734919	1.34248699362687	1.45975852530108	1.72950578936002
XM_016048910.3	2.33679040767455	4.71368318151787	60.471066323953	44.3167369741659	29.462335416427	2.0436243001853	2.45926100141767	5.46243158646668	3.43991524643881	1.6732622053014	1.62669012586778	2.4451756973054	2.88357426565397
XM_016048911.2	1689.51250163729	1954.79243554532	3716.86484697944	2500.12220808929	3652.63333135293	42.2947605587539	62.137630103974	69.1787578211505	80.5786316472333	33.0768134504489	36.1581617122778	101.598718633415	112.746658327011
XM_016048912.2	59.5541883480688	69.3106616287619	73.3969503599063	52.1788489431627	50.7330419506593	3.84262686646895	5.06445996077079	3.06053443673418	2.95668681143189	2.60803011091706	2.86791995584217	22.7946028377999	23.1589065814486
XM_016048913.2	0	0	0.298877361039051	0	0	0	0	0	0	0	0	0	0.321222933417512
XM_016048914.3	5.48552411498686	4.94795417183821	21.3081974723955	6.12411754431508	11.1031202663938	2.36167446990874	2.64379958198841	3.03558841270646	2.35441861492356	3.88760977046228	3.48948275899197	13.0434258239228	7.91430325782767
XM_016048915.3	3.02188965268282	4.49865631394441	10.9742057778801	11.9022321387474	10.0986381109597	1.55248713553559	0.961185975007399	1.94571722371806	1.05156701474476	1.21800913794424	0.757715226466822	0.508694793901888	2.14869275010269
XM_016048916.3	1.48282820946705	3.05543337334874	2.6238530457666	0.924483253141207	2.03173064764455	0.503241128738416	0.687822692457277	0.296311063587104	0.317303142416823	0.168356834897432	0.835241688095724	1.94438154194501	2.59721258806285
XM_016048918.3	0.097495124504269	0	0.762025609201657	1.82528854691221	1.22465674807197	0	0	0	0	0	0	0.318054785238518	0.858502928971795
XM_016048919.2	203.309993368573	267.815762410222	446.871237727311	367.59475778041	319.080350624673	35.5789693452487	41.3066582839413	31.8670541939592	36.066508915376	17.8380547707293	29.3043153762487	57.2634261980752	73.3380341915832
XM_016048921.2	0.638984867350652	0.127492178493797	0.250257776766097	0.352299867826209	0	0.166264704024205	0.411895349598254	0.772725154563275	0.443315832393983	0	0.262303490392932	0.374065215018795	1.20268748727748
XM_016048922.2	0.0991458120513653	0.0477001172166932	0	0.674854621385906	0.113269415931423	0.625778968949753	1.23112932115809	0.787190088219388	0.45075452321493	1.19401851049701	1.20017513548089	2.10772494380971	0.971721999385715
XM_016048923.3	34.4214015160316	74.8621414822436	85.598914318066	82.560601495296	85.4777139293403	17.5289098464652	18.8670637035105	27.2469009128807	20.0430553164556	13.115877826211	10.6582987636785	20.4896116358913	25.4466807489043
XM_016048926.2	0.157132238403863	0.401211838913147	1.88362193073743	0.338322971307876	1.03752731800152	0.0760959938928223	0.123204942041816	0.11661895920743	0.236376914973169	0.0703594037222266	0.0371197666911597	0.817054398943734	0.605880026533088
XM_016048940.2	30.5180622805851	46.1986569401713	65.7114151749695	62.0003811611902	65.3711386224945	6.1848036601149	9.4393620615453	5.62329575737661	5.25424221000598	4.62122573911245	5.33981214649106	71.222800134389	70.1862497918988
XM_016048943.2	0.700094119854138	0.334183399904109	1.56951272934685	2.05397824927457	1.92905189759173	0.382748529710742	0.659334330136007	0.1223983359777	0.499980956870919	0.161573624304957	0.223689568467259	14.319933412708	13.6107855859818
XM_016048944.3	7.11492163972949	11.0452348525952	16.7759864970142	17.5509923282125	12.3106406838722	2.10462310201064	3.6703133488827	2.03721723093953	1.0991604334833	2.29006074629887	1.76022401065264	10.2624610124807	10.4306698106007
XM_016048950.2	0.342064848840444	0.992777630269466	1.08696506789303	1.95092605758687	0.486782251985158	0.792775254010325	0.867362872022678	1.11035732449625	0.871392518751336	0.690764580956582	0.630582795663687	1.95998897453308	1.75917425424014
XM_016048952.2	1.20864625438559	0.912916319803614	1.97393860024903	2.97791543560255	0.0295793683027803	0.847297267870589	0.694812802896399	1.02895896337781	0.748593965760296	0.416436920183723	0.247992014913732	4.69774323035027	5.26266302500666
XM_016048953.2	0	0	0.0488995232498017	0	0	0	0.138169424752917	0	0	0	0.14942789062645	0.213434412683234	0.105047469053361
XM_016048954.2	4.26151150092375	5.96848540500909	8.54636878856798	11.3250633318525	8.92966774657074	3.16460770990234	4.12532035522701	3.43232182288122	2.63854286122727	2.17113622876711	1.93500660021679	19.0165559987237	19.1609099087153
XM_016048957.2	0	0.703035775370859	5.38944233921205	4.2003232748815	2.02028477729565	0.273416155849868	0.685814708925182	0.170618285823865	0.504431129923973	0.82774569858433	0.688707689220637	0.147485399674414	3.6175061377558e-10
XM_016048959.1	339.989547001127	240.386749488513	616.359215520105	546.592393935576	375.740769875231	22.8232820151229	20.1713460507167	34.9920779637122	21.0976988879472	1.43718158928187	2.7387326961585	5.35676991508007	14.2890729828864
XM_016048960.2	190.525587204604	55.2308557563925	233.9709646755	76.0262901922636	125.459170386982	8.00265876225594	10.4030436083328	13.6627384626843	8.03141389150294	1.14773802042259	1.43510293663087	6.73319703135575	5.82977924530482
XM_016048961.2	0.0342672030858565	0.0415049071340881	23.0926797866195	8.73102389658363	12.5150176900083	0	0.358031837437153	0	0.172639344099979	0	0	0	0
XM_016048962.2	0	0	0.225520662207453	0.12740449841417	0	0	0.0505116800797767	0.0665906417968472	0.150136451973478	0	0	0	0.194866124340439
XM_016048963.2	9.77835870111381e-10	0	0.51313383996791	0.646879111066053	0.21425735440656	0.121072919616234	0.262861542329026	0.376826345228284	0.301734785959328	0	0.28905842846828	12.1203376894417	12.9520768438257
XM_016048965.3	0.936715434547621	0.992045958510927	2.30958933904607	2.76418509794919	1.75749666404819	0.642044268630919	1.18967897692808	0.940867500400966	0.802221169482699	0.726048854835909	0.433209716260772	1.73470150276273	1.78461279961296
XM_016048967.2	4.07448568829646	7.3992281625575	8.63953459374608	5.05935318099308	3.85354877512168	0.448836932582116	0.450838371022025	0.197688177377907	0.534502761648863	0.0197327653989751	0.0520693377569653	0.544383478573816	0.469698931853104
XM_016048969.3	6.3753037452955	8.52921719583319	10.0598422274082	10.4662611415898	6.01128761993668	0.685010543891063	0.795259144699602	1.37418271487593	1.91439923278265	0.799646749943245	0.965849143981453	11.492778206005	10.3986020376316
XM_016048978.2	0.13662072978794	0.133716789821553	0.232645766355593	0.338552588670388	0.0762989504497541	0	0.0811286746482232	0.232191287745182	0	0	0	0.679442806173863	0.379907683389224
XM_016048980.3	1.9431336013168	4.23609432703021	4.6831598384007	11.943224942159	1.22829546776171	3.02109914678465	3.60121255226647	0.956793477891352	0.517835657735474	0.0638116658902688	0.0981297442101881	0.780001215762061	0.946539793411575
XM_016048981.2	0	0.230016088035115	3.46474076975341	8.63862046064733	0	0.0146576619462625	0.173747518865592	0.877983553739014	0.829003181012167	0	0	0	0.0480317566521767
XM_016048982.3	74.1009513040129	46.7395074174328	49.4569445737384	28.0960618912578	24.7654445732881	9.23489765130052	2.94527221458294	2.02520594513312	1.52919665482555	0.251625341955337	0.464664532184296	5.3053962740393	4.98975880114769
XM_016048985.3	0	0.0967862415618928	0.470882764102628	0.565185208856692	0.114825570575682	0.0303917469454058	0.146271632922916	0	0	0.223047246869294	0.056762322313432	0.493326164920145	0
XM_016048990.3	0	0	0.0713949360434918	0.481609376163066	0	0.458897447520115	0.0919202318973554	7.41124486290809	0.953805747048135	0	0	0	0.0594532423515861
XM_016048996.2	6.01269228704278	7.87971751717412	9.59172278238861	14.7404931734451	3.37584944905875	2.74475374045295	3.19620275384358	2.84833343441205	1.99006245941914	2.34053219567401	1.7820527033574	25.8174445342715	21.4735051343801
XM_016049001.2	0.679276288995227	0	0	0	0	2.14926469747518	2.79119200345369	1.97595849561251	3.19878155791671	3.01929538957693	1.79705024794543	7.54157232634674	6.53028057319892
XM_016049002.3	0	0	0	0	0	8.03868333008125e-10	0	0	0	0	0	1.32610451828363	0
XM_016049003.2	0	0	0	0	0	0.253779004970974	0.322328051386726	0.256089720855489	0.330895373602506	0.160702786782331	0	0.322452664505202	1.49226478039997
XM_016049005.2	0	0.143256691304794	0	0	0.247589599727465	0.322842414872472	0.128717262110872	1.17640833830792	0	1.07591578632416e-10	0.610034529942448	2.42533599411029	2.13747131365309
XM_016049006.2	0	0	0	2.36949826001035e-06	0	0	0	0.184434079138607	0	0.0727031328906515	0.0989410499749016	0.480258076860842	1.39568845642853
XM_016049008.3	0	0	0	0.353342989653976	0	0	0.139310018912368	0.368831474969864	0.390337101015077	0	0.183464431066342	0.29253229091685	0.287063154168823
XM_016049009.2	0.312337479893131	0.046233447348559	0.206665608410273	0.0911224265192771	0.0259929630551774	0.0623673731007001	1.94653082631171e-09	0.195763681924667	1.12422934803369e-08	0.00426664509235019	0.476914443395269	0.000439425675369375	0.0238287242215977
XM_016049010.2	3.60686457021403e-11	2.30450308930339e-10	1.75389298161493	1.89816386965329	1.62361056285574	2.67932635324414e-10	0	0.755908495211784	0.37906749314859	1.88348417968578e-09	0.121704835577235	0.239723691791113	0.330442140524904
XM_016049011.2	0.0403324606448107	0.150769485658843	6.22684059005926	5.23014245871218	2.3844123962979	0.0254554418520377	0.0564662990088798	0.30800641193633	0.21136538338701	0.194237060545306	0.389024060020618	0.427692057379289	0.381632037173116
XM_016049012.2	6.84030157391338	6.6542738553878	21.6823014957859	18.5408409019389	14.3707676816125	1.43800203380142	2.08640596891586	1.81390193984838	1.72384516907866	1.25206138385075	1.59931238407855	21.9153278442385	17.7363438439107
XM_016049013.3	0.229350960259143	0.817991139871767	14.6272435130689	8.41897723811928	6.13383386509978	0.251249801252568	0.324379204950991	1.5073475859014	0.93760111618632	0.644020201070649	0.525304958593455	0.328359925320566	0.336283442295957
XM_016049014.3	1.9626836014612	0.609911743364812	0.434300519872505	0.198374125271336	0.265970942846265	0.996817396037307	0.968046105861171	2.3185508452741	1.35506599159863	0.722799261367103	1.1190988691911	0.560367826689831	0.736696232652337
XM_016049017.2	0	0.0435200224874703	0.119927332014361	0.0686219599925151	0.0845436514425181	2.30031055495297	1.39241050637748	5.24438101785823	3.58990164074888	1.30065115487959	1.75734004423933	1.04866797650602	1.58091826109194
XM_016049018.3	5.62318817248316	9.02213431803795	10.1167340449968	13.102032990223	18.6235421271974	0.245977550842895	0.432783531561981	5.66317457550173	2.7941495694176	0.164039288649009	0.112550057330458	0.145865525560813	0.156020533078013
XM_016049024.2	9.6031707297394	14.4791589863606	24.2714441538267	19.6752806327993	17.9201955089275	1.47146090649977	2.06460328831425	0.815631296882764	0.792476286068856	0.63926649479079	0.831793473705484	4.27158762833549	5.068325947209
XM_016049025.2	1.53085839143606	3.70128938802825	6.17693529819679	23.096467061575	7.13559465713385	0.0722244852554246	0.451255934509134	1.19894403594277	1.40483304966733	0.0479774343497574	0.113929128474069	0.470146852528425	0.503161303775965
XM_016049027.2	0.880566068407316	2.75873550660641	200.970868647276	158.054377471006	149.78301869586	0.377206385756044	0.302134474474701	10.8478729741056	3.48921918106385	0.147784484003949	0.192503239744735	0.301836334056855	0.380420911313913
XM_016049028.3	0	0	48.5842267038613	60.0754119552899	20.8954951142694	0	0	0.873696098968004	0.410490682310084	0	0	0	0
XM_016049029.2	2.53413825833662	4.96146326575441	14.0860879089671	15.5863412379156	11.4439213689555	2.01057989165075	2.50001037582961	2.90106802735295	1.84347069032065	1.90709695504345	0.641184714442569	17.6088751532108	14.1738171693977
XM_016049030.2	0.076680803122796	0.220928402367052	0.897248973703127	0.414740476968819	0	0.198789883098942	0.053620750704686	0	0	0	0.834709433468856	0.575315378979164	0.74131520181785
XM_016049031.2	4.8924679007393e-08	0.273693549966663	1.36628187100546	1.04332728464793	1.15193569600159	0	0.19262985497457	0	0.562681047084522	0	0	2.02583561151226	1.29309364283331
XM_016049032.2	0	0	0.206442010654562	4.12898883077222	1.4275429255122	0.0847445475175541	0	0.0195590913841847	0.234148029767456	0	0	0.187282960486183	0.289794671965992
XM_016049039.3	0	0	0.32357205866467	1.01203900612666	0	0	0.109415054048035	0.157198404911347	0.0635700255337162	0.0326320888833748	0	0.664064162754642	0.362025132881577
XM_016049040.3	0.425991728012575	0.760107085759185	3.45004134369914	3.88022800625224	2.66366885411852	0.350376830080727	0.673063697504783	0.51025142331618	0.476696385734643	0.379461888209375	0.21320243203835	19.1407786044072	17.4691907554694
XM_016049041.3	5.93613536162182	10.8875992384372	33.0277543135182	20.604539889852	21.3322843946814	3.35379422945399	3.34479292659755	3.70973433893036	3.26089825288194	1.84168478330953	1.66259809562036	11.9158894334149	8.42224815638755
XM_016049048.2	0	0	0	0	0	0.0443454226931692	0.150470800039071	0	0.0495011913093038	0	0	4.79024538325129	1.62698672043334
XM_016049050.2	0.152135105530783	0.576335829874556	0.458209073720393	0.314533744452111	0.401900431320041	0.0128285296596947	0.0223455540988092	0	0.0222620977187573	0	0	0	0.0852110957760543
XM_016049053.2	7.96532614342648	11.6804051404939	16.399804220896	22.6833331538112	20.3357319779725	2.8097850921827	4.15977973932353	2.21475503794305	2.34534226922208	2.64031878893648	2.64855981426124	25.5234456772562	26.1448324594538
XM_016049055.2	0.835352295168401	0.590270636534755	1.01775757117999	0.900891568526114	0.598040099686269	0.526056935193798	0.71465096575397	0.622775825649511	0.43403455914124	0.49081386361456	0.396189087825514	4.14736300316031	2.56601664458641
XM_016049056.3	3.33447296763646	0.73080821782231	0.982182398929654	2.88681049613669	0	0.041132416709127	0.561236705190339	1.54050903399202	1.88220370587707	0	0.078954942865687	0.811161310202631	0.171787157124579
XM_016049057.2	3.6673266571223	6.91555175949213	0.769762086720229	1.03404982488463e-09	1.03508705346403	5.54280180364985	13.9661028288451	0.677437531808268	1.38435524338049	1.13627649840068	3.55591988220147	1.97225241732277	2.4700973920882
XM_016049061.2	0	0.327012641082206	78.291361855035	31.9712458140106	13.6923320100228	0.0165959855974447	0.0747305108077051	0.930181752176245	0.110430957524078	0	0	0	0
XM_016049062.2	0.491179678058632	0.204944852262396	0.502215810333807	1.22044790457605	0.501317716739039	0.0131509348079635	0.0915777040317862	0	0.13682647553078	0	0	0.0815695497724205	0.0582264689744534
XM_016049063.2	3.36226425823278	5.26466777413355	12.6121386332401	15.0840314675707	11.7553107804944	1.17063658681515	2.11212044289992	2.13160591788198	1.41915078973276	1.50651516406463	1.35415032740817	24.711089496195	22.8343860816898
XM_016049065.2	3.03721478076522	5.89742674786303	30.7125794940757	30.6917568402322	7.80290772351721	2.67840456124467	3.2478510854058	3.3898012743373	3.07870693490203	2.56667294491101	2.95294165819002	11.9699787096579	12.9659072092363
XM_016049066.2	0	0	0	0	0	681.713720062363	992.203649890146	0.153803141548729	0	0	0	0	0
XM_016049067.2	19.6852423355817	28.9873217338576	48.0271860063431	34.2886731915257	33.7646099476186	4.49797178488134	4.68676574203559	4.85946447701041	4.33262031583185	3.48858051633479	3.6243850626723	23.6570742358301	21.2125212535833
XM_016049074.2	0	0	0	0	0	95.4029245544524	104.247689346186	0	0	0	0	0	0
XM_016049079.2	15.6788314165484	17.3004982554101	47.8586993826903	24.6917840709687	33.2006641885037	2.7133194927486	4.9517153850491	9.75060464185982	5.78336895562664	6.35605889878815	6.089858723057	71.5135954681365	90.6798164930155
XM_016049080.3	6.34763441770002	17.026134400895	42.5402659156457	71.2298079171061	35.8465956691035	0.106249736258914	1.55656772772789	0.574215674442141	2.86978978452642	0.0754688065495585	0.0398132153738566	0.134912797222658	0.0722674614156856
XM_016049082.2	0	0	0	0	0	2.05975673060136	1.49053130384979	0	0	0	0	0	0
XM_016049083.2	0.165631770976818	0.0235623524562582	0.0752123539057385	0.0809190124611215	0.030553866589615	2.48241244817093	3.00700655483374	3.05794396518227	2.50321370995297	1.3497576124981	1.2717451436613	22.1592066185739	17.0160317560707
XM_016049089.2	0	0.565677400247392	0.157618855122962	0.880101430857228	0	0.2916899634082	0.265081286661063	0.611158109582735	1.38164451919882	0.24072570947016	1.14135700974004	0.435489536194196	1.05253485571224
XM_016049093.2	0	0	0	0	0	720.491872043589	549.256266940959	0.0527857598003795	0.00639643058209195	0.0210459591218903	0.0246493885968116	0	0
XM_016049096.1	0	0	0	0	0	0.217919226746891	0.178587597058538	0.202127589538469	0	0.0490252479254571	0.0524824164156398	0	0.0942238020818676
XM_016049098.2	0.7770430726486	0.505203162136941	0.703940482264315	2.02722827022974	1.02548637727837	0	0.0405028076021934	0	0	0	0.0431721595920388	0	0
XM_016049099.2	0	0	0	0	0	0	0	0	0	0	0	0	0
XM_016049100.2	0	0	0	0	0	0	0	0	0	0	0	0	0
XM_016049101.2	0	0	0	0	0	1160.77650986061	742.521893424375	0.437984274084039	0	0.573651960391111	0	0	0
XM_016049102.2	5.23343711502022	16.1222059682347	29.8505915416515	31.0541531133364	26.6176417231214	1.46713346249089	4.6897966576244	20.1418423831481	17.7000048081419	10.1403560689904	10.5465925198745	1.68656818326151	2.49221159264364
XM_016049103.2	0	0	7.69933270930224	5.78908673320817e-08	6.66197909815984e-05	0.550327227285078	0	0	0	0	0	7.99879014434319	5.79228893889931
XM_016049104.2	3.52747116275186	11.4903241926315	60.7862211078183	64.3507461113937	48.8099554366659	2.73936528464535	6.01793726888482	5.55104954150567	4.8691998148741	5.86234703231023	6.10003309109285	20.9337755727908	19.8715054819258
XM_016049105.2	0	0.901273344319203	0.079576876886498	3.72058660875423	1.71941132094866	0.997346955962345	2.33292242655347e-07	0	0	0	0	1.49394633961701	0.000362964443485019
XM_016049106.2	1.98060703610766	4.45818216662326	9.09301385101975	13.9991004504159	9.15120279726612	4.82372253726333	11.7080571587449	30.7224091574031	24.3890936079408	13.929244904958	11.6659611576514	6.42807098931635	4.27911491050692
XM_016049107.2	1.16671953260663	2.35933986855294	6.22433531298845	6.32193084478119	5.68612993433156	0.577332634179154	1.08278324315187	1.92301235491483	1.57476048742581	0.785665717252012	0.92568181456191	5.33214023915667	4.23635889352557
XM_016049109.3	0	1.03431310208904	3.65426479185283	5.50315546696077	3.00144490538419	0.248804801087996	0.349676502402553	1.96211131639467	0.52905924989505	0.112989000829594	0	2.16634554494075	2.50797798147456
XM_016049110.3	1.62440747965914	2.76662649128999	0.85470690596915	2.98042418416238	1.6489607542301	0.518816678821072	1.31905602434468	0.380224312087212	0	0	0	0	0
XM_016049111.2	0	0	0	0	0	2.96541105482435	2.51803280538511	0	0.0875355671299131	0	0.128618037801376	0	0
XM_016049113.2	0	0.0671105650133626	0	0.105453537891294	0.0868420633977407	0.0280203689888916	0.601292742545541	0.22699289286802	0.287818231053918	0.387031786350535	0.211657718292058	41.0127116689978	36.2564723505868
XM_016049114.2	0	0	0	0	0	0	0	0	0	0	0.0425387370884469	2.05228373233179	0.790318037040998
XM_016049115.2	0.235830874015523	0	0	0	0	0	0	0	0	0	0.123936673889652	10.3433343665945	7.491117887842
XM_016049116.2	0	0	0	0	0.110559985110825	0.300588464749524	0.403655426015703	0.549696375086116	0.283390151409739	0.449922566570751	0.323146356673264	6.99866653956535	7.80495050405752
XM_016049122.2	1.22309419486579	2.45881567303245	4.8736583668149	11.0031629718091	5.04464374962008	0.265680555748378	2.55395773233005	1.16975452545769	4.03821169490506	0.0376579652960389	0	0.0334546485452749	0.083471563582209
XM_016049123.3	0	0	0	0	0	438.454862018744	217.371254560651	0	0	0	0	0	0
XM_016049124.2	5.58005575225552	18.6945944762504	42.951199006992	69.1921577841931	82.6296830788121	0.441879573026998	2.05964565581405	3.49314122632481	4.09721509445296	0.0717094887389445	0.0162222308884665	0.072765500628023	0.0388979520815085
XM_016049126.2	1.02915455405597	1.89871519733274	4.122204579796	3.33396232117322	2.70463765760014	0.983394181026587	1.34273809481361	1.03578932892223	0.908903887854604	1.2372419676446	0.979644076055478	14.9926720356777	11.842069212781
XM_016049128.2	0.042042444277698	0.067359108325029	30.6454540533306	30.6948565628586	16.0136257074723	0.00562987296525227	0.0221382243782427	1.06134730378495	0.645466293907662	0.01758961825905	0.00928496749717444	0	0.0166895955297161
XM_016049130.2	0	0	0	0	0	0	0	0.546496617777105	0.0770124155054964	0	0	0	0.100066725267161
XM_016049137.2	54.8228196791498	75.5250961129	28.5129339054298	24.2747768519718	27.3841231610965	2.90783927156669	4.80348424986953	4.03629092099224	3.68617727670681	2.17836292101484	2.10547837305635	4.10482747185664	7.10267121703095
XM_016049141.2	1.00309732165787	1.22383993591664	4.97249823187697	4.8842536404658	3.00290965182203	1.13830939552588	1.53274871964969	1.29821486915157	1.152989872573	0.819198894727855	1.10719232755253	10.4088382131005	9.6446027910658
XM_016049142.2	2.24842292628975	2.92334069251367	1.69512950585247	4.3171484276108	3.02828359329354	2.43797121162958	4.56637283414213	0.408465448481914	0.332940521194434	1.70345832065739	2.29899881014471	0.0708237433474099	0.144140359837046
XM_016049143.2	0.124373452036105	0.538716481614935	1.93975575152047	2.71647872827273	2.80671477188457	0.0659494864623402	0.48456886505033	0	0	0	0.0407407392537232	0.0800645346369457	0
XM_016049150.2	6.49484191158041	6.29424115294403	4.02538791231956	3.79995780165684	5.95860186592666	0.929393010286834	0.679520761083929	0.855540799752693	0.60089468928724	0.693973497653081	0.566687117975173	3.327912376653	5.01497304701472
XM_016049151.2	0	0.158707661931718	0	0	0	0.198186144550861	0.435131731322573	0.143619025273906	0	0	0	0.194803810153821	0
XM_016049152.2	5.38812190605097	7.9044985255864	21.5098467004225	19.7005965430839	18.7300252261601	1.20292598813903	2.61140671648375	2.34532310979944	2.60290550679298	1.83345706560193	1.40244752887547	40.8758632647589	39.7137075649672
XM_016049153.2	0	0	0	0	0	903.996886461095	1022.23233252938	0	0	0	0	0	0
XM_016049162.2	766.780770092765	1279.89956544222	57.4862040398219	0.0800948405474265	27.3397256250073	15.3172658735685	65.0067637181442	0	0.272027100277628	0	0	0	0
XM_016049163.2	1.91174029442679	2.92820339519071	2.74257352836856	2.81920903320387	2.43787869172047	0.942118920710229	1.33918036012281	1.14880127759511	1.32912811921067	0.810907481263096	0.65964901154713	13.73282885884	13.7014337214551
XM_016049165.2	0.502478237739281	1.19930836572588	0	0	0	0	1.00209003705401	0	0.205924950422472	0	0	0	0
XM_016049166.2	2.88185118870926	5.45272455324897	10.3081015137131	10.7436279748911	8.85229194483181	1.68859191925131	2.80265714067664	2.51404957500616	2.1967050573379	1.87406504518645	2.42825250068265	17.6658074168041	14.1406139414903
XM_016049171.2	1652.91183041143	2985.71213957446	6094.48511395009	15196.4612451612	5652.72873865231	1.70637818814958	2.74168940337334	18.8112231007532	28.970841057394	0.124653841902744	0.197202603528069	0.280199121034736	0.601309279551477
XM_016049173.3	1.02975291379294	1.76444726159696	2.80656517453425	3.76708798626747	2.51136603767949	0.616313973314941	0.888167265453548	0.540454580195974	0.402043266028676	0.746360793870993	0.578829194239276	7.66391373769281	5.95206120738668
XM_016049176.2	0.456103699372881	0.222507023617695	4.02538124127705	5.56526724339125	4.36460390726946	3.39409820643559	4.53041121091884	3.36126028864357	1.5329722942455	6.88115625070246e-06	0.968659762428162	9.41939935695818e-08	3.61454330350824e-07
XM_016049177.2	11.3083369159448	21.2281284980271	18.5407664102377	37.6036943285096	32.6448198847547	5.07524401320378	6.35546613532099	4.7919511594299	5.1405324834969	4.18346560731423	2.41231778529596	108.891568980197	105.051823685129
XM_016049182.2	0	0	7.79404903350209	6.00804862300304	4.95570188712299	0.0439341351645802	0.0191928159136548	0.254855163590396	0.21057153226893	0	0	0	0
XM_016049183.3	59.0549211052754	41.5160185574302	4.09895247300416	2.14859212251529	2.87433284632849	0.65801207157134	0.67187544789033	0.797769638643495	0.778247888529169	0.0414263940015524	0.00728843128734851	0.41722134831187	0.236214064857087
XM_016049184.3	0	0.348625060586454	0	0	0	0.140811524172868	0.0819299096388753	0.031008089200644	0.155454022145688	0	0	0	0
XM_016049190.2	83.1159422085212	105.107384661773	389.509843258197	272.454065985844	225.231621999154	8.71404101390125	10.7918967644352	21.8241884833288	15.4282947387862	9.94094970673824	7.79072883093963	26.9350855899859	28.7145276283179
XM_016049192.2	14.4525040040469	23.7500827044665	59.5233185685976	62.6828985195457	50.4696392080901	1.48560384320595	2.40311409379637	3.50688050029313	3.15941909977027	2.15843960052753	2.99007788916257	19.8916125117442	20.3553655582267
XM_016049193.1	0	0	0	0	0	0	0	0	0.0890415413879196	0	0.0654561235525202	0	0
XM_016049197.2	0.597123050057456	0	0.211384821749531	0	0	0.0340344427765526	0.531184491347406	0	0.110695178640522	0	0.2475084045456	0.141249224460936	0.151896272043107
XM_016049198.2	0.678139562342331	1.86296531657927	9.54691473732034	10.6469629516262	7.69419349837601	2.73606171266704	3.52491917536864	4.10766092425444	3.23031797947006	1.4693421826392	1.64817114327036	1.87489208694599	1.77777095881968
XM_016049199.2	4.59523371600743	9.65219621069263	5.96254514556773	9.08777270326749	5.94608559109173	2.21656720246253	4.7899202599934	0.684969765869612	0.874511329613743	0.0341381449530572	0.027025864491762	0.819744438716616	0.828143124501176
XM_016049202.2	0.356065334734019	0.602792906275488	0.337063325046867	0.506846715657832	0.181386386925912	0.159839959138401	0.284290162367331	0.17277211277579	0.139513956149765	0.101695488730425	0.0792508910817675	9.76048666820821	7.93460424950924
XM_016049207.2	0	0.118813994308891	0	0.10720389585148	0	0	0.00583673131869257	0.0310217366885021	0	0	0	0.145066384519212	0.0221778340523788
XM_016049209.2	0.164265924909351	0.967930990826732	0.896517412973684	1.70389140667645	0.988603102152289	0.0163608299109346	0.0254159699033252	0.320632047460752	0.494344900061664	0	0.0401166788268567	0.0225827751807209	0.0241710070227301
XM_016049223.2	19.2385843989608	28.3677914956106	15.8184696667859	17.5506219999216	14.7982362516623	8.45240595868114	9.85526639078124	4.04741631222283	3.60582499971328	3.23595906855185	4.32014281923781	24.2461664518584	22.4219163772588
XM_016049226.2	1861.81218962865	1501.95303282381	817.759398930839	460.823721479933	750.741733380409	118.167048560769	176.831599772866	60.9489951609117	91.1607793124109	87.2005975057488	109.314184269131	151.960169305701	175.191743382942
XM_016049227.2	7.90327410919836	15.3441655050974	38.6254839392093	28.5929522402713	35.2885190662021	6.54172936579895	7.57392182271901	8.10489332488873	7.46795631358725	5.41669595262017	5.06853782496325	56.7198077055355	50.5790003082052
XM_016049228.2	0	0.257912662801153	0.240097378094511	0	1.26090565402257	0.5729676964884	0.476490963830596	0	0	0.664244573079426	0.402332245115683	2.38990235543791	1.6742812043599
XM_016049230.2	0.999819793278062	1.94180093667938	6.99250982774363	7.04694109938029	6.08127438837334	2.21421705833521	2.64209868221131	2.83030531122327	2.70300949555474	2.11186700237273	2.03703331787414	16.6413375863406	13.4675643975315
XM_016049231.2	0	0.41711128149023	0.01844115269813	0	1.5848815893711	0.489088275145271	0.839397871776158	0	2.49491776924203e-07	0	0	0	0.00161236551348722
XM_016049232.2	12.8017881007516	12.275118614871	1.53359879785939	16.9978362042473	5.24957539000372	0.916066681220692	2.09973601547125	1.19462854175554	1.25414296316168	0.36317070140637	0.000631891970028683	0.18762713557958	0.302564495386893
XM_016049233.2	8.10260818184492	12.185733834693	24.1593207854418	13.8129708170582	15.8113747797799	2.4962804247137	2.53270521498141	2.9456588919854	1.82142769286841	2.72099583558093	2.12189168636295	4.09046209683841	4.76058122269813
XM_016049234.2	0.0106569592818248	0.0108665954211981	0	0.0443316637948484	0.0485966003983166	0.350659407289638	0.495328486562604	0.863040702325803	0.705179885838061	0.283595225597505	0.156404611218321	0.386252497805589	0.423366461469921
XM_016049241.2	0	0	0.0641585230798817	0.289055294151637	0.29836280220234	0	4.30251517090471	0.332694261124729	46.6862353417463	0.112838435065118	0.0892603465489819	0.354598437627429	0.0543432110670563
XM_016049242.2	3.96589536913962	3.70601331597264	16.4992262959275	23.2738648115756	3.99009439166509	3.9851703740227	4.95909316156742	4.82604996666972	4.63558944681361	3.3875067828588	2.96302357243448	34.242914159193	27.5558959180749
XM_016049252.2	12.6702752445526	20.375973792193	28.0154411418948	25.1909984366251	26.3521706684952	2.25153933633543	2.42029994153049	1.37469031760068	1.0750711508311	1.87038788513312	1.78140033652487	11.2548651384159	11.8832719446495
XM_016049254.3	2.26404193471851	5.17248942705544	4.54776307080016	6.2052367465423	5.08013316487055	0.698302493565368	0.93571374516558	0.916365636317721	0.962840182586306	0.764079325302306	0.623801518682504	8.97304548576862	7.73655439760728
XM_016049266.2	0	0.122711982464724	1.69686513936922	3.76328326793429	3.4147021310489	0	0.0496829890288926	0	0	0	0	0.035560614077918	0.647744874267125
XM_016049267.2	0.386821272627174	1.05181692094848	65.6097398354395	97.9180246300148	57.2418406205867	0.171547566077623	0.0774497819991889	1.75345018807392	1.23161006839211	0.0308165700560525	0	0.21916655935723	0.410212984377269
XM_016049270.3	0	1.72108380428303	0.465219974910579	0	2.16785427233128	2.99370429274003	2.84934679317677	1.703699679458	2.6093243516622	2.78225226927504	3.75204203963877	21.0932894624276	26.8031818495191
XM_016049285.3	0.124362254002175	0.184451654456505	0.901679261772319	2.35193260293206	1.88255403825415	0.00346399523530767	0.0203192094192234	0.0324650462826279	0.0121905654650006	0	0.00853563972149191	0.230080541337477	0.261475186344416
XM_016049286.3	0	0	0	0	0	0	0	0	0	0	0	0	0
XM_016049287.2	0	0	0	0	0	0	0	0	0	0	0	0.270104453350308	1.19420881626227
XM_016049288.2	0.59718265276848	3.65850532791714	11.8381649789814	12.1758303840859	9.26342180138436	0.368285095544175	0.251927604722274	0.290920480364774	0.246993083321245	0.289753359684929	0.138474757515888	1.49930545603256	1.97242820013771
XM_016049291.3	0	0	0	0	0	0	0	0	0	0	0	0	0
XM_016049292.2	0	3.16172865099214e-07	0.901521553265294	0.42488416329397	0.484715697826804	0	0	0	0	0	0	3.01835093345927	3.71934396814553
XM_016049293.2	0	0	0	0	0	0	0	0	0	0	0	0	0
XM_016049294.2	3.40300765842548	4.55023025713842	8.07261772572787	8.79439430870215	5.43062254042004	2.12063822459073	2.54822024686164	4.47400110585915	3.72985823383497	2.54720215341589	2.15045464200606	29.3962014913446	28.0092188579019
XM_016049295.2	0	0.217552342702273	1.31452148813873	3.74696417595622	3.77158045693737	0.548476243031198	1.36359580303039	1.81505772034059	1.47578911878392	0.663117413861056	0.721914887753157	1.40400534258393	1.46570343972565
XM_016049296.2	7.37266372259633	0.525817713182504	0.64292409712599	0.0700014338243927	0.360860139975464	0.0509519235921264	0.386853221013724	0.0184120978672438	0	0	0	0.18066664913516	0.136671990088853
XM_016049297.3	5.97903538961781	14.1338436385959	44.7177167196881	67.4229881842006	13.7100852143626	5.24371818188606	2.99180574148386	20.2352724551492	8.16660654995515	0.143386881370577	0.0605442292182029	1.40181135301876	4.12954487030668
XM_016049303.3	16.9371086462901	16.4624152736567	3.2251021322211	1.95558039329716	2.21947583536002	0.61258463300689	0.531979433453851	0.365684281699996	0.323708870698841	0.0427209085844985	0.0774933107823836	3.83476032949335	4.8731070309862
XM_016049304.2	29.2236035086629	49.9858665694234	45.9546386985184	38.7546600451262	34.0832336784193	3.92544385119411	4.74388187423031	6.74286452477353	4.90365222635998	3.89149516292544	5.01923290070303	43.1163085874473	53.564325830113
XM_016049307.2	0	0	0.173435837075575	0.213960746883552	0.0943440140372516	0.164831075307204	0.292266571156157	0.414514361761367	0	0.42470274544684	0.272536520909929	3.84687329358122	8.24153631556354
XM_016049308.2	0.208475013552838	0.0472317233626267	0.366148073791873	0.155966469934102	0.15822004225795	1.48483471729586	1.54352667711712	3.15254357345382	2.59562592217804	1.20001771353724	1.27497177830707	4.39921943636294	3.84149356670596
XM_016049313.2	0	0.101713477722172	0	0	0	0	0.0510938153246591	0	0	0	0.0782417634457011	0.279929437865942	0.177316211169492
XM_016049314.2	2.42330603474784	1.35118900507645	1.27223538474318	1.49968635741407	0.431309399075912	2.98642918954237	3.84134816388203	2.92811179858503	1.63617903224042	3.80425695614005	3.75416417183635	12.0374707864809	10.1802503401375
XM_016049315.2	0.457995692758077	0	0	0	0	0.121320858198735	0.805196798152594	0.247109452745964	0.806014422009897	0	0	0.604802777982903	1.96179362554352
XM_016049316.2	0.862863137014566	0.132868053452763	0	0	0	0.442479931168546	0.346751964554651	0.157900555294317	0	0.234386957762452	0.216633423596821	0.933582012921462	0
XM_016049317.2	0.666283563000979	0	0	0	0	0.465344687407064	0.391329701776582	0	0	0	0.104882214234896	2.11154032390725	1.56730873673906
XM_016049321.2	0	2.58695457510143	9.59776156305931	12.0964680950183	4.79446479620359	2.64842865701467	2.8906941246422	3.34430915788224	3.65672568541185	0.54520105166066	1.15158942774742	7.25595966912917	6.0307300540586
XM_016049322.2	1.23936613836941	1.05330427508101	0.863471970684604	1.04147452157054	0	0.0916220986057448	0.156883824178855	1.19583426356751e-05	0	0	0	3.68662622408406	2.87055901818501
XM_016049323.2	2.0592055993352	3.37643216790945	9.24856025247212	7.53970533767057	5.97386987822305	0.0505365494618817	0.111817570886495	0.0260080957259889	2.52572289220655e-10	0	0	7.83371041559883	8.23586575665126
XM_016049324.2	0.348889153526734	0.23383806336544	1.92320078476244	0.100657520104727	0.793887618750135	0	0.0942324219920609	0.0503814965474872	0	0	0	0.334104585276082	0.301365926303826
XM_016049325.2	0.288147324061631	0.532474472683697	0.598637848148209	1.10596800415643	1.35686608685125	0	0	0.0270096549336399	0.0449439329925635	0	6.63796609663725e-09	2.06955271242254	1.82289807163559
XM_016049326.3	0.454266326177722	0.750704199871969	1.27564088885238	2.02018789725756	0.704190512143699	1.51625068294324	1.9965560333051	2.59807818001481	1.82360600932299	0.973887599299919	0.9581249182502	3.31458027667107	2.86010839239423
XM_016049327.3	0	0	0	0	0	0	0	0	0	0.15225744751147	0.162443393348537	1.19634806049979	0
XM_016049328.2	0.5854305953495	0.0858288794741848	1.08716189895849	1.2119748298967	0.606204002968068	1.08341386977652	0.795202237390381	1.15165624330568	1.0719396457951	0.789162747787682	0.400793133530742	18.1646965935069	11.0117326410153
XM_016049330.2	12.9303842956172	19.1453365014335	48.9591921739628	44.6807891240037	40.7455175475063	5.65012530899579	6.25449219763237	2.15531708790963	2.66844548955431	2.62234113243855	3.26851601655817	31.8804870128302	35.8733459728251
XM_016049331.2	1.34780941591781	2.65046689925145	5.29325271234231	2.96105295775314	2.82389440750935	0.115159574813533	0.367374570637475	0.276661805162325	0.389407085962185	0.443011004509042	0.0343675047033701	5.28745247926001	3.44270756560974
XM_016049343.2	0	0	0	0	0	0	0	0	0.0178706037800168	0	0	0	0.0907582544474692
XM_016049345.2	4.13976035072092	6.97045801721942	7.91812932166442	8.62472233301219	6.45664147740584	0.401089253605071	10.4461118539111	6.31357121419296	5.56816712116724	5.71425376017224	2.69932207801824	651.248685097685	630.812196954691
XM_016049346.2	2.14800668367672	3.80629102428651	27.7737309847629	21.9538122076916	16.2860098093447	1.39274177844752	1.88204932718724	3.35807315803646	2.89833338015194	1.44580185857732	1.33350993123214	12.3858103168277	9.87899676185847
XM_016049347.2	2.93886551950661	4.76617701511428	7.69894224693509	8.68375506003312	7.58142774139993	0.80168662084201	0.892546834651801	0.482390331617374	0.765923780990594	0.293542426884182	0.510826952083276	4.89113984772889	4.6201000483585
XM_016049348.2	0.0686579453773609	0.204377374591566	0.879766810826101	1.29208569012151	1.09821676756187	0.0676170394396886	0.279671051427059	0.0938871117073487	0	0.128256869796401	0.0974239836221908	0.693888543049348	0.552704984910908
XM_016049349.3	0.218982896446847	0.163219377739761	0.44296285048461	0.489040237877946	0	0	0	0	1.63647429827611e-06	0	0.0130093772846271	1.09950789045304e-08	0.517431673245878
XM_016049351.2	24.5381752350024	40.5944328468184	128.896984841128	96.8097706050049	111.206655064687	5.24981707153989	9.3348252633455	36.0974071843937	55.0532012298075	2.21008284309297	2.3026017194337	41.3152624069179	32.9325356452656
XM_016049352.3	1.56421941382485	5.15755362129399	34.0288663200455	26.5566195091205	69.4562135349874	0.0225931153047901	2.19478143899561	8.37348281041414	12.9125504093151	0	0.169434633442865	2.20774168634793	1.52492318403927
XM_016049354.2	0.699275403534886	0.998243361724073	5.03124006430611	5.07856764092908	2.3612513695127	1.10693064220386	2.57633823614576	2.80337782116125	1.92247982045869	1.23186711802074	1.14144462721852	27.9507237628347	23.9983179243276
XM_016049355.2	1.59623828063392	2.19168296411617	8.11385556167932	5.29786057473334	5.19040886628429	0.282980542449771	0.477710499643875	0.491733973300484	0.445101169452624	0.406148973813354	0.283525528143775	5.06372683427241	3.51037119382626
XM_016049356.3	1.08321589822372	0.977132768022998	0.570781618331765	0.338614939971266	0.12613304180745	1.39166766292108	2.01345757129002	7.79372526363096	1.18036408710111	1.8437498590385	1.86551685682357	4.05316807364503	1.21117571286733
XM_016049357.3	5.84848791097233	9.13372936327538	19.213564917696	14.3776697931992	11.9816571627874	2.63058245872619e-05	1.29310399468404	0.380926326873794	0.370398677350373	0.580311193086897	0.573828612618803	10.081980400818	10.0486986007549
XM_016049362.2	0.322313735603043	0.636238158261313	1.18217953883907	1.17842619167619	2.61473051743175	0.308945784626108	0.0471272817226242	0.126090085403798	0	0.0896798386641654	0	2.74386262547782	2.96498160595442
XM_016049363.2	9.04247726316322	2.0025070255932	0.454597211950708	0.253803680783698	0	0.0348582318376618	0.0665766360843422	0.534381790520858	0.709063262403458	0	0	0	0
XM_016049364.2	4.2173264552075	7.0683283168554	10.9767689250464	10.5867663203701	9.30615937347562	2.76683971331164	3.86016404421013	2.77429738864566	2.177436646419	2.61824355094463	2.36874206396559	76.5929722597524	94.3157488115781
XM_016049365.2	0.360366329372769	2.30671516222627	1.32745334445509	1.80298184293922	1.24981688463815	0.0498052445080563	0.0367923515202944	0	0	0	0	0.303990513148162	0.715789997099055
XM_016049366.2	0.168722486305242	0	0	0.377525704386554	0	0	0	0	0	0	0	0	0
XM_016049367.2	0	0	0.617829914570286	0.771406529630073	0	0.0397635245386316	0	0	0	0.123706359966035	0	0.711968245431343	0.37061628026069
XM_016049368.2	0.913668540248562	0.31952299740832	0	0	0	0.0252915243677507	0.507542958432815	0.595590857677084	0.483918572146937	0	0.0901941113150252	0.22509690233763	0.000205406169295237
XM_016049369.2	0.037206880609927	0	0.105281575618805	0	0.589258620398757	0.218654867403133	0.369766516038294	1.47932217109974	0.745065649637717	0.0478266615948758	0.151352616968401	0	0
XM_016049370.2	0	0.13414885830014	0.105907194066115	0.532613015833957	0.503565701984312	0.0752615484678023	0.0805836333873099	1.2901345593522	1.16298084398718	0.0808991578894398	0.128081044494827	0.266514591894463	0.13763518431325
XM_016049374.3	4.40756819822388	5.26261726219675	6.91625246252065	9.22401678765501	28.5921515725924	0.590234826978771	0.484134565008891	1.75729672220674	1.77596655659829	0.0341156927510821	0.024094262160811	0.223848670983326	0.271584407260888
XM_016049380.2	196.339607890215	192.411586489725	23.8388813934515	4.3704255648141	8.48210175248553	1.56943809942849	2.13757966305233	1.50945608461401	1.05881692431954	0	0.0269276580900693	0.503606162808427	0.736448744420047
XM_016049381.2	6.49327251761972	12.4905039575566	13.5417525601585	16.4658193162053	11.8645301443213	0.788609882907933	2.44001951059082	4.21312838216943	6.13772621340423	4.78250025636174	4.51004384040313	11.09071642326	15.741452050761
XM_016049382.2	2.99396609319826	1.16402199826584	12.1869378239104	10.5113305628708	10.9013012794254	4.95890556474543	4.15067413829925	2.245442192771	0	0.74131066374818	2.82766727261059	16.4697727059422	17.4875481155751
XM_016049383.2	0.142289806655671	0	0.0662346586166381	0	0	0.436985043966578	0.92316524723454	0.84970333778512	0.725281882081313	0.573495086949647	0.511495451010129	8.90141729609669	6.9356221959996
XM_016049384.2	0.424036130496795	0.109203775125974	0.329318394735322	0.3983344035541	0.219815285240083	1.46717358315905	1.62581990394088	2.23401186101774	1.8116195234148	1.33045966551982	1.06296521454525	5.49363769309141	4.97847302668574
XM_016049385.2	0	0.833273592918523	0.578585441792772	0.700949101745646	0	0	0	0	0.511650299787762	0	0	0	1.98318998724862
XM_016049386.2	0.0528109192611501	0.317214982621428	1.03372338515123	4.99252074096759	2.51406361072984	0.0171793061361839	11.3296337274559	5.4822961287157	4.44920640928265	5.28993707216139	1.35168370297305	666.066453013947	573.143935481996
XM_016049387.2	0.257910861788354	0.810146375101316	0	1.18141821375379	0.708509198376175	0.0674919365135231	4.97139520222065	2.02209155281012	2.01296682397124	1.092751635241	1.40579569565942	230.404575795188	352.539612206804
XM_016049388.2	0.886005999256361	0.019045884244234	0.019377781193314	0.027382392730981	0	1.97161173602892	5.03663110563779	7.63443704129503	4.01727002184914	3.09724381515554	3.8098400779128	18.5445055913746	13.2831801842162
XM_016049390.2	0.0807881906110637	0	0.26679356142607	0.306314491218819	0	1.85752256964979	1.6571493292236	0.265775533429234	1.16227133565974	0.866188857313995	0.29422182914939	0.415203270988843	0.194093974669463
XM_016049391.2	0.218850091962378	0.167000346942438	0.395699721042138	0.610101807523753	0.20677888707032	1.92222913916197	2.25663890292835	1.62165631830269	1.37329577244009	2.49452436734587	1.83557511937724	0.627820958691237	2.02202139020131
XM_016049392.2	0.367561315284265	1.2246178648576	5.59736503951353	7.78684243231599	6.32848315111213	0.135685192640661	0.36743384104576	2.05083135626176	2.16814719410164	0.0482291128029584	0.0821876837768737	0.12589960501811	0.0911977689129667
XM_016049393.2	2.73638068610384	7.32525768004474	20.3105803313224	35.6580594267431	32.6407392108675	0.430413478220249	1.06619606024854	3.36141900774712	3.91159284199828	0.0295586890123011	0	0.192983735418528	0
XM_016049395.2	0	0.75287330600156	0.106034363095962	0.124844092555833	0	0.0813243827771385	0.219721097530782	0.795246031178184	0.843986315070853	0	0.0173767699098479	0	0.0351521912057889
XM_016049398.2	12.7664890668691	16.2110314755999	16.1287489066843	17.1626744856401	16.4612764655881	0.853997343174888	1.63897401480094	1.54425779331289	0.967831089068121	0.380509109832438	0	2.8092232127592	3.37732962930822
XM_016049400.2	8.36336888164474	13.9943146631789	8.69526124444655	10.0823360773746	6.39666911652159	6.46152138378292	11.9391374544649	1.84627521335239	1.34053088146028	1.31402376980892	1.40462294547276	23.2641061226201	20.5156131668432
XM_016049401.2	1.17736918971344	0.620271108318423	0.917912195374066	0.528830847135308	0.31059803256855	0.689345294944168	0	0	0	0	0.562296516628217	0	0
XM_016049402.2	159.90614922313	194.040828762767	195.979759012416	136.148832755851	211.821812876077	11.7723618560352	18.5559763294194	6.50153415554536	12.8522398528666	8.95506882072035	7.6076615167594	10.8419535979625	17.6760423314383
XM_016049403.2	11.3971469546924	13.8060441597808	11.0984972181877	8.64819164945273	14.2204708216452	0.512372781167069	0.611656172052546	0.253468520486344	0.863633888767138	0.3605873883104	0.294355366555556	1.22687473377553	1.36912492860278
XM_016049404.2	0.0463864145121382	0.02365626996124	44.297234655932	33.1795155595247	13.9992569499404	0	0.0236919022777062	3.14052613034071	1.86376642618226	0	0	0	0
XM_016049405.3	4.06613922505548	2.98047489543785	4.36076319748492	4.81797831539925	5.93393067870249	7.49504813829394	6.82435726989457	7.94017137711226	0.00936423061364656	2.79860293377533	2.23276601164462	7.73914708417279	14.8652658583758
XM_016049406.1	93.3918255672277	117.611952214193	135.442611063238	98.549079351488	121.439512673528	8.77613176518057	10.1421303903659	6.70803337618443	7.35211534900536	4.03760662866542	4.85361897442719	19.9353047502274	25.2490213807886
XM_016049407.2	1.71673431957643	2.25854497610747	6.99541703571115	7.40895865923296	4.77680466550787	1.03125293214027	2.17797856103441	1.4663438684568	1.96543909924149	1.55974964526682	1.93956706580617	6.46133055888891	3.74397113109995
XM_016049408.2	1.82784477187737	1.30318747074337	6.10635060147898	5.92572533515456	3.16070676298123	0.972203414249873	0.565165739180577	1.05896920937268	0.945793018683382	0.42737463504407	0.148131363472921	9.14997244223872	11.11088109791
XM_016049413.3	10.2579077290288	13.891063384292	54.4091450318378	34.2132178574186	35.487139889431	2.26667599117755	2.22582921802584	1.23097408937035	1.60705990140879	1.27561740578886	0.879152406360989	3.63826297022651	3.56150632702773
XM_016049416.2	15.8476840559071	23.1290844777095	52.9535175278139	34.6653013997781	29.8772470464193	10.7297333482724	14.3275795868046	6.57238050256033	6.96419557998846	10.6204874949697	7.88135717302377	126.703840174431	109.909422332414
XM_016049421.2	3.4836959212927	4.80989628433599	16.2251183214806	9.01007205814561	9.278560155657	1.17976634622148	1.80632116271824	1.26003418646186	0.917109656173687	1.6284093626525	1.06854196831103	16.1250508868013	14.7659444348489
XM_016049425.2	102.813579695442	131.122916453332	16.9619029694077	10.4778669810929	17.8606607271781	0.513982398325252	2.13611834788401	1.01332406092756	1.85914146868595	0.451756336777859	0.220868767280107	2.15339448933401	0.165057964502791
XM_016049427.2	142.81197314005	122.43447153999	21.5116576090257	6.6125779456736	7.72548169421682	7.98495437311051	19.0991559600803	1.26568885250442	0.993797450583134	0.0852141471994155	0.0898488164047198	11.230031152626	16.9328898339235
XM_016049428.3	38.5231960695005	57.6438244279261	86.863420110605	55.553694150397	57.2358974446479	5.52634273345986	4.46490141845088	10.8536888871753	8.20445106218093	5.53179426428541	6.98692495205812	17.2638371951232	24.0109865731227
XM_016049430.2	0.121001733795613	0.370226979514085	2.63432490915595	2.62788072910328	0.586077974574046	0.167578772871964	0.320172895677664	0.203199089079818	1.66510662391374	0	0.0293117069280425	0.569628325633116	0.556774381510604
XM_016049431.3	6.6309047313839	9.76158666972291	17.783176927582	17.0711190729921	15.534689316519	0.759308427280253	0.975743699189695	0.571101017238515	0.815089295758055	0.372273534321687	0.34752772663276	10.8032234980537	9.37845316595148
XM_016049432.3	0.196435989594506	0.183704530503265	2.50715221090089	2.71041427293078	0.745143449188656	0.0594285764470425	0	1.0179313650912	0.261626559377906	0	0.0418943208284559	0.197937660069744	0.318110426978397
XM_016049433.3	0.0868397320330103	0	1.01257441038828	2.49487310332573	0.795449273862338	0.189557184539439	0.458913413918228	1.30920521975507	1.14793599313777	0.126633083949747	0.12364752268466	10.5191274987206	5.55980828487497
XM_016049435.2	3.26534753215127	3.61877616251162	9.95910731874451	8.49312383493093	7.49769844287548	0.563357968505231	0.627024698456166	0.383248947128264	0.85501828406578	1.01046974296498	0.6507172908931	3.9209191909926	2.91589284538948
XM_016049438.2	0.104426815460414	0.0355109014527745	0	0	0.0918889726314861	0.00981993728151095	0.112708769545048	0.476244694290918	0.0670995725912878	0.045164422744033	0	0.323547004613432	0.0433505224878165
XM_016049439.3	64.9094329601055	135.706277665856	161.396667349048	145.77849466814	109.068955482397	8.56463650533178	20.0253125310397	42.9418077214584	26.2498605796841	1.41756483351976	0.658857489881154	11.6336351254119	16.1071520581971
XM_016049440.3	0.249000721889709	0	0.0825108104017187	0	0	0	0.0691085819529669	0.046289401874894	0	0	0	0	0
XM_016049443.2	0	0	0	0	0	0.946336150749524	1.33798647195546	0.900780353917612	1.1763099353021	0.43771533500326	0.423133991798886	2.16919473129383	1.76428847106564
XM_016049450.2	0	0	0	0	0.344723060357395	0	0.110665248257865	0	0	0	0	0	0
XM_016049458.2	0	0	0	0	0	0	0	0	0	0	0	0	0
XM_016049460.3	48.671409986851	104.222768802722	279.970374674704	448.136350731392	235.980416236599	22.1379154914199	30.2752006387888	36.1859051319147	27.5364602922025	25.6306612396053	22.6102866271415	101.019301388411	98.0257889822392
XM_016049470.1	1.35888390852319	9.28659639677762	38.0733266499623	33.2275085122882	30.7600888707962	4.83973652436217	6.44434460886128	6.57303978215148	9.18823918188537	3.94757202953247	4.25546772619337	13.6066805132291	8.28665223983392
XM_016049475.3	0	0	0	0	0	0	0	0.0678073220935124	0	0	0	5.0523822932107	8.93771938469857
XM_016049481.1	0	0.189004895501739	0.394980967070517	1.03129405825789	0.733430723840269	7.93264906045193	7.61682649861349	7.97169460226989	8.9275528367735	4.42443620603053	5.69655949124308	10.5152886632413	9.89675249675188
XM_016049483.2	1.01247956593248	0.517214967631078	3.15387907455806	1.62632345897445	2.31733247038081	0.200538226277881	0.510419912489409	0.64638941236042	0.440302259911841	0.193806996572815	0.371346084394637	4.58760925035035	5.30358757344749
XM_016049487.2	0.208724012810477	0.646043120833613	3.5404062860051	6.0531673585018	3.35994196739712	0.00463330119825493	0.223754389585391	0.167384848886203	0.180341872395577	0	0	0.0288930820878846	0.0411891764107373
XM_016049488.2	12.2134280188805	12.8267743639833	20.2461831388945	18.39721356476	17.2360182259944	2.62307429320404	3.44741714501981	2.86103683179068	2.1990166232157	1.85156783103981	1.66131480116651	17.2423286493695	15.9913413280852
XM_016049489.2	9.98647179370569	8.64546828656347	9.28117248797309	8.55399491515726	6.85741706166676	1.47435579838831	1.49914078042696	1.54801691290808	1.04905425895649	0.608391617256424	0.675171616578674	28.6290035877016	20.4464877191452
XM_016049490.2	2.65968326700955	3.28573911478658	5.89472326933443	4.08253213171533	3.18315973284831	0.609438705399646	1.02516643534571	1.25457058547231	0.950080466935065	0.807033862899168	0.74315101684373	2.58219625728269	2.61914065295385
XM_016049498.3	0.415577808486587	0	3.93932218101733	1.35108115335412	2.56475736837911	0.453291310179542	0.450552074298684	0.684815868344927	0.375470650542412	0.728012831589874	0.266207069699583	1.7304051201096	2.35151247725433
XM_016049499.3	5.81626145252393	8.78301666567088	16.6053500388017	19.3349730087389	10.0994330015342	1.69992487346538	1.68102854647199	2.75923827069941	2.67013109418158	0.75921377422989	1.37476273944625	1.8608488522228	0.935865457261222
XM_016049504.2	0.234858966213978	0.197805171508915	10.843870189138	15.192200308109	5.07551585497339	1.3109392597468	1.42513200813121	10.5105789006861	6.19472545365407	0.0975838728628279	0.0634001696268399	0.159850964017858	0.341734426424553
XM_016049505.2	27.4240730561054	34.4762687696501	41.4559497413857	34.2765131478572	68.7843596310182	10.2658747201659	11.0345713244496	5.10148564722031	5.17623806264059	13.2155717351983	22.4587307506164	80.9990777664227	71.0704809246156
XM_016049506.2	1.7306284874702	1.58122762565408	5.53504445276018	5.77629347187493	2.74456918985204	0.107960281331	0.763157654517797	0.53010480934591	0	0.604809941463329	0.782688545693559	13.7832529469697	9.88931811246048
XM_016049507.2	0	0	0.0420162100616379	0.477957467718277	0	0	0	0.364948889272528	0.17626719608404	0	0	0	0.0377823906563344
XM_016049509.3	0.432227365356545	0.59750363982229	3.62182220881845	2.72296946966345	2.27115543327364	0.198591513652033	0.148841128331867	0.258984185491683	0.308118093168284	0.271020716032052	0.134488494602198	2.36028401729707	2.28109021031541
XM_016049514.2	0.0799367164635324	0.0713194371080805	7.05639349949039	8.30156568048772	6.80099604683217	0.00307631322091633	0.014455610166896	0.59697020369946	0.260307477390305	0.043127634258417	0.0151753035069989	0.67717611544391	0.31428052267667
XM_016049517.3	0	0	0	0	0	0.0200562841532417	5.22222574088018	2.97620441461693	2.87537721445124	2.581802283368	0.972700098797801	351.570095256443	321.316110812544
XM_016049521.1	0.0403858513787005	0	0	0	0	0.693385130050533	0.715783598396617	0.10108362566858	0.0759707638087062	0.0512927819702953	0.189361610716589	0.229980477151605	0.0986549475447831
XM_016049522.2	0.000385305653472598	0.178007502167167	0.427438712013447	0	0.137258338367956	0	0	0	0	0	0	0	0
XM_016049523.2	0.092023052800253	0.00708906386665462	0	0	8.67883491667426e-06	0	0	0	0	0	0	0	0
XM_016049525.3	5.47801329156292	5.1609170411818	13.2003318628628	12.9801304409979	5.30350908882102	4.05577972826769	3.88012316328354	3.94335637854698	2.35553799169714	3.63598553912121	2.99504929727896	28.9665666097962	24.1637358763696
XM_016049526.3	24.3892344160755	56.2398686432351	105.818999623972	87.8068057993197	99.8136052608875	8.35730710467175	11.1282463858798	11.7024575921607	6.99126887645734	5.61482970192804	10.1414169255884	54.7610017583775	53.3810278447646
XM_016049527.3	4.77120883627826	0	2.20747498953871	0	0	0.635767735970375	0	0	1.0865598510545	0.001331868157771	0.916472463286886	4.60933344903204	5.44200733915637e-08
XM_016049528.3	2.40984818278105	0	0	0	0	0	0	0	7.93026514550465e-10	0.986968374065253	3.00493729747208e-05	0	12.8297042799311
XM_016049529.2	0.0976983288483957	0.420756847192588	0.113596832155187	0.271495029775876	0	0.0374654773709594	0.0595070362539177	0.0462184130279149	0	0.0710440252927807	0.0702406569904558	0.0706098501612403	0
XM_016049530.3	2.66503978119072	5.2690744438883	22.238282885061	43.1839846586129	22.6984081073543	0.605962912260899	2.18548557642883	2.10413360038711	7.50719273175363	0.940759397783404	0.63696384264875	1.20955717338762	0.937315533940123
XM_016049531.2	101.3744876795	92.9280553180554	74.6543614237126	62.9695106118809	112.494256910071	20.0307606639608	31.22114902989	10.286933373989	12.1246482447447	24.6807512168199	38.051598725277	98.195488981935	89.9784705489329
XM_016049533.2	31.5668753467286	32.2732575081575	61.7892506573978	38.2105225960521	40.4040308614249	11.696828103753	14.7635048498581	13.5366715297717	9.6429404116976	15.2874219767026	14.6740270762388	35.6100747981824	26.6108008923059
XM_016049534.2	0.466949469384896	0.708822889152374	0.789204738606908	1.06439524282161	0.315497906735733	0.229277465362789	0.309111057270664	0.21526652964497	0.236684735701196	0.221131109116097	0.136856496538531	16.2722916651639	12.606029116624
XM_016049535.3	18.8376976539592	22.4404334634516	38.4215217283745	27.051651277656	30.1571692877372	1.92722396385732	2.93262732781083	2.1475122152845	1.5341475133509	1.97424448311822	1.84048306104405	18.2573830095425	15.0750975867463
XM_016049536.3	2.0892711501321	4.31628972421949	15.1785833127331	19.6982028664793	13.5548502323743	1.34095666237934	1.3367508214437	1.26808283409773	1.31095292337242	1.18321742296564	1.1549032949862	2.66101591635687	3.45538588387938
XM_016049547.2	0.0168462614982624	0.0973287238615496	0.0783786846558627	0.245471693733556	0.0296923418492103	1.57254070039446	1.38731973500693	1.62259992335835	0.947587212154165	0.914322972491037	0.543520253590096	1.71056104705702	1.77384413790247
XM_016049555.1	0	0	0	0	0	4937.07440144713	3118.83480870051	1.1059133578222	0.0624142968069661	0.513882015213883	0.677320567760368	0	0.332085864491457
XM_016049557.2	0.198234991396567	0	0.209245760301185	0.19906294854069	0.0654507383073381	0	0.0251353499910208	0.199800970247228	0.0250163435725402	0	0	0.149471197686897	0.192096745507697
XM_016049560.2	0.0239594537858132	0.0122157553071921	1.82760000425126	1.52592302249603	0.205805475255514	0	0.0343407154497253	0.0914223060626031	0	0	0	0.243137861357734	0.178803643721651
XM_016049561.2	0.0114878237268154	0	0.0321501676941991	0	0.0607260289619443	0.0527619659683473	7.76475998055423	3.8121033915394	3.13102699580628	3.94083065832359	1.58592251308454	522.482688410416	469.510116788251
XM_016049562.2	2.09185691729871	4.27416604137673	6.23561551906113	6.86213467654659	3.45345573258951	0.803964357534756	1.41077588323733	1.79190076377321	2.292796474809	1.8011142052906	1.98469298421465	1.19939452478609	1.06932954494729
XM_016049563.2	0	0	0	0	6.76946633593772e-06	0	0	0.0907702533246631	0	0	0	0	0
XM_016049564.2	0.0924669299610392	1.79014097156909e-06	4.36404303952814e-07	3.04663604509502e-06	5.27241019888851e-07	0.648639987482497	0.727282221898119	1.04916398334482	0.798297326838628	0.843406145400536	0.726730286275683	11.3423228429429	10.9664339108528
XM_016049565.2	0	5.84470064877457e-11	0	1.35488226679715e-10	0	0	0.0644980225087171	0.1005834573273	0	0	0	1.18276760719305	0.142656742511276
XM_016049566.2	0	0.059774304267194	0.0541510295250749	0.0744871506636508	0.0262240043492753	0.275037185756259	0.184424587448625	0	0.0955171801789465	0	0.0926042409523099	1.65015478147531	1.58249124271426
XM_016049567.2	0.0245004995659156	0.089383562612865	0.0851869559883628	0.110051163457075	0.0398223758046037	0.0924791864662041	0.308883379176777	0.574807968946842	0.288733827864747	0	0	0.311586055820597	0.69671972279305
XM_016049568.3	1.28215352804778	0.626273305667489	0.58342376333922	3.05807322271986	0.898107489517684	1.78089783091353	1.95390327692734	0.902790080175035	1.43073208403792	0.804438453033484	1.40227473424378	5.58163008509554	4.92994977318587
XM_016049569.2	0	0	2.69019868708581e-09	0	0	0	0	0	0	0	0	0	0
XM_016049571.2	0	0	0	0	0	0	0	0	0	0	0	0	0
XM_016049575.2	0.432670925506071	0.456880752849325	0.33783534492251	0.590762738284956	0.272364493012379	0.017760162666406	0.0343155283975936	0.0254468230928938	0.0286610636031609	0.00757139360801763	0.0119903600668969	0.382936550171947	0.236979872133385
XM_016049579.2	0.0307665050815456	0	0.961026274911289	0.237732579731635	0	0.0323972615667261	0	0.123599311583663	0.224108318686974	0.187766954735623	0.0366072061044009	0	0.0908044365227922
XM_016049583.2	1.09743272560151	3.5090719313128e-06	0.0939631801288556	0.544939227092411	0.452853400014347	1.38133114363444	1.50619340224634	1.12268410838548	3.1850961500652e-05	1.6441373150294	1.54544358072086	6.81338668532518	5.63773332775519
XM_016049584.2	0.428454117928895	3.40667701656844	16.5139155075556	14.1200917451357	8.71295542941873	0.469803683632768	0.0337628980751524	1.59933493370297	1.57983161138232	0.830257936924449	0.21280267448879	0.279763593731127	0.75170000335191
XM_016049585.2	0	1.11772680089516e-06	3.25132742503935e-05	9.73450399749844e-05	0.000285172857451737	0.343566712931481	0.285222134844507	0.112519230932029	0	3.11288799376241e-10	0.632562516770612	0.5083347926269	0.825217551873584
XM_016049586.2	0	0	0	0	0	0.00530215860053656	0.503732933067528	0.238069821866796	0.212731577746013	0.209495408812394	0.0975429944208409	19.8938606341561	14.5661704260992
XM_016049587.2	0.417852763266258	0.913631185563075	10.0151400356775	33.0328152907537	111.140744060936	2.84296169850761	4.21269606428318	1.84978672730104	6.20607164846603	135.713408560704	79.2087723807215	0.896543270169489	0.824880956279122
XM_016049588.2	0.361047952527485	0.42032065897468	1.61578786819206	2.09666509769569	2.00447638538728	0.432886816133961	2.02131019090876	2.83783964998881	4.01187464260449	1.09408357916913	1.06461823742336	23.0575602629396	17.66337729482
XM_016049589.2	0	0	0	0	0	0.00530215860053656	0.503732933067528	0.238069821866796	0.212731577746013	0.209495408812394	0.0975429944208409	42.3622295716898	37.7515608607718
XM_016049590.3	1.54086884526212	4.53344563826197	0.176821705101024	0	0.183590978890409	0.0423623411060843	0.103774316158761	0	0	0	0	0	0
XM_016049592.2	12.5653776135118	11.4540493047316	0.978448739754779	0.104296562741583	0.273604032301571	0.0472963901834597	0.0646269059715003	0.0245694435760797	0	0	0	0.163518819877538	0.104957077814445
XM_016049593.2	0.559244544579036	0.340871798153063	0.0848625911216836	0.0196340116905676	0.0160707533087434	0.203173629815497	0.237422098689038	0.0657483883040183	0.0605905035575974	0.0355934070439887	0.0281827811525644	0.150064753695926	0.160423048334216
XM_016049594.2	10.1428214320511	17.2634279994351	19.1300197047324	22.0386345336855	17.9080898832214	2.67538648355964	3.88965028131799	3.5562872227484	2.82423934495866	2.45165425165512	2.22086833716651	34.7279291215945	29.7405883587611
XM_016049595.2	0	0	0.0566711281297509	0	0	0.0737023308991929	0.162354494877586	0.288242602616918	0	0.125231166760324	0.0448761456019577	6.23651833107907	6.84151851393048
XM_016049598.2	0.673064469098127	2.80511338245727	6.45638568506235	1.8782887384049	2.07103764104939	0.0444384093731279	0.100514196111658	0.571785087373141	0.495973713378583	0	0	0	0
XM_016049600.2	0	0	0	0	0	0.00547898873183118	0	0	0	0	0	0	0
XM_016049601.2	0	0	0	0	0	0.00992977108173907	0.170900105579206	0.0300844778181878	0	0	0	1.06318892537984	1.35884229370403
XM_016049602.2	0	0.0254175784629217	0	0.688486861112652	0	0.39719922025693	0.325739290227724	1.49885554266973	1.06567526057591	0.282360701766291	0.327306967744879	1.10596434819814	0.802801928137945
XM_016049603.2	2.9121847933954	5.20850820514419	9.85751549735244	10.9712085583306	13.6748102080187	0.221274997224516	0.126683519449375	3.50910073637612	2.21387144295612	0.0630916484629737	0.0221969275327437	7.09548106436493	11.758689295601
XM_016049604.3	0.178832838066927	0.148237705226984	0	0.55704031397942	0	0.900678136488328	1.84973852478465	1.10669377792177	0.495030572535243	0.177392232305291	0.0429517529387157	0	0.290874399439977
XM_016049605.3	22.5914592751667	28.474148548339	25.5810734923005	24.8412493246715	24.8750885998467	9.2773853584988	9.31179117998705	5.63869526258213	4.6811350500032	4.82853889578786	5.58555087505001	16.8556625956601	10.1210369350335
XM_016049606.3	1.51320364241646	0.807228987785745	0.87716765979228	5.03997201299478	2.87526072202099	1.52188963768697	0.135564436010888	0.175265615487452	0	1.28369923137704	0.158143720534663	1.91198419304386	0
XM_016049607.2	0	0	0.0771830100011288	0	0	0	0	0	0	0	0	0.0327166781184549	0
XM_016049608.2	0	0	0	0	0	0	0	0	0	0	0	0	0
XM_016049609.2	0	0	0	0	0	0	0	0.0330989143317518	0	0	0	0	0.0484166999110115
XM_016049610.2	0	0	0	0	0	0.0639355613385856	0.00135781406707434	0	0.0434963053810421	0	0	0	0
XM_016049611.2	0	0	0	0.0337283742406146	0	0	0	0	0	0	0	0	0.0549714545735224
XM_016049612.2	0.0298695166276583	0	0	0	0	0	0	0	0	0	0	0.0706944780752616	0
XM_016049613.2	0.0843639679957736	0.0573720610068132	0.0396352485980969	0	0	0	0.0187410324799283	0.0248003768615171	0	0.0749584894786343	0	3.18231459368059	1.2919132265605
XM_016049614.2	5.00741939320918	7.99454423050072	10.8007280459817	7.19758288813365	9.60638712014553	2.07286512084909	2.85785793443265	1.74550765316263	1.68775530881937	1.17350960871344	1.2712001806169	32.2529792269164	30.7052632163798
XM_016049615.2	21.9353458222795	29.364596225132	56.9745531342623	53.3582328130718	42.558443650993	5.38106063415461	13.5650509594168	6.27867302913118	6.03161305136581	7.07638557737956	5.35729317035317	316.721577114308	255.370274148733
XM_016049617.3	0.341631443506411	0.190008727999822	1.60719846770631	3.87422829952262	0.342046544064439	3.3090899650482	4.31459033570596	2.5620342012257	2.59186360498922	0	0.204069455009896	0	0.169644838940913
XM_016049618.3	0	0	0	0	0	0.244910862141453	0.106929643591835	0.770024050540308	0.383880246837448	0.0938556401732419	0	0.0953107507411044	0
XM_016049622.3	12.1060838999015	17.4299446023953	26.3698141250714	32.8155533595456	31.237319397683	6.7586237937873	7.85143655998763	7.96639303231509	6.29613162726776	15.7779725994015	14.2961197349501	23.0631927369085	18.871382631307
XM_016049623.2	1.54932941748724	2.52175460413356	6.35814959509365	15.0406707649733	4.2248352808689	2.87029291947167	4.19055531337959	8.16113354518949	5.5376189341846	3.18018191846104	2.5576229123517	24.0511567356705	26.0100345320109
XM_016049624.2	0	0.0353031932284954	0.0485619000550127	0.0557325553903987	0	0.103784170491643	0.127080849415911	0.385860747552957	0.3622788200831	0.24127952042209	0.152786744559836	0.0429901506026232	0.115023658252346
XM_016049625.2	0.0658140396337759	0.145403198340371	0.122765261004933	0.265361615452578	0.188451164244682	0.0370149171702122	0.0315924470358215	0.0105174156096232	0.0355431272055081	0	0	0.0139707910605018	0
XM_016049626.2	0.241066035477006	0.0153645658663098	0.59123641161303	0.169903988280975	0.139352582044501	0.0364292666250087	0.0851522353984705	0.39624077705305	0.318860761299855	0.127229248232267	0	0	0.0403980026812916
XM_016049628.3	50.6997671243778	84.2077602976101	131.480572323219	143.141791010827	128.369269096287	35.3020559945225	55.2784694570435	30.3686800513432	33.1177213647798	32.388999458788	33.1669501694511	104.128826695679	80.3680348327863
XM_016049629.2	8988.08078781058	7115.07121400268	390.177068818737	3.20433549736485	108.576040804764	79.1589276144478	117.502387511652	7.5759465980676	1.15756155597035	3.88731632510508	0.372643417168565	77.3158865745023	116.874206968392
XM_016049630.2	2.39216706779479	0	0	0	0	2.42162555325692	2.79838340718278	0.0584278657265368	0.197909583263838	0	0	1.80301525017883	7.04285649229437
XM_016049637.2	0.491410267211403	2.1179417265505	10.8027576669207	51.4837177305102	16.4319670832078	0.227183421636139	1.64175366505088	1.01292984287331	10.5966219239372	0.0573475112887898	0.129738019588755	0.0436223606893721	0.0466309876061744
XM_016049638.3	0.115418148324659	1.11806419557395	1.46974199431444	13.2328902432046	3.889468526244	0.0141331930917085	3.33603777914145	1.09241541667344	178.52508132873	0.61025655377784	0.278557194788036	0.86532040080843	0.737317879424844
XM_016049639.3	1.07933335666384	0	0.288167405265131	0.107616089603468	0.0890607431636911	103.789147626248	60.4595696121345	0.0510582212563487	0.172809392310153	0	0	0.142147197362817	0.0763177511450919
XM_016049640.3	113.668207412757	19.3211664923347	2.3398272850449	0.187483379121588	11.1625859175927	19.8589593571751	20.802274108106	0.0913616822740156	0	0	0	0	0.135717248555943
XM_016049642.2	128.846074466032	29.3078904442419	2.22817115455867	0	7.97032718768941	222.283829030038	124.569866898861	0.22118267156444	0	0	0	0.0773140878277792	0.0830214661228643
XM_016049643.2	8.33693643875323	11.237322863012	20.9861119752337	28.7402966281648	7.86103696683796	3.3138697794988	3.60437970262098	3.74071478038903	3.17287021546202	1.95019350326211	1.92726221942867	13.9774108735048	12.4229516771462
XM_016049651.3	1.77025741778736	2.65412915560215	13.1012962292485	13.1121607082223	8.27558795946547	1.58436442584645	1.98264935153186	2.65059121041394	2.16757782961623	1.90718873714625	1.47347217971534	11.7614776734255	9.7486774959099
XM_016049652.3	7.54539409313826	6.85232120775796	15.3111079321913	13.4602726072435	9.79383294466708	5.12437001712733	6.27527655214225	6.45012703410249	5.58189405970038	4.9006555082518	4.9628056787503	28.7581536829758	29.2092986203541
XM_016049653.2	0.099625890498411	0.130616122092342	0.1929956485099	0.490621592383056	0.375971232901916	0.0204760514807495	0.267464398459973	0.585496564034302	0.512833245165165	0	0	0	0
XM_016049655.2	0.153363217529758	0.654899005727298	2.53806390957154	2.71302004799535	2.16674782227615	0.169232378050967	0.114521018435126	0.215292418009129	0.360760826750578	0.074634829388768	0.0418631762003696	0.0703139423430407	0.137027196175279
XM_016049656.2	0.068296433461548	0.104454774540636	0.04772330787288	0.0275555249960445	0	0	0.127467418790074	0.116033206735316	0.0653507061504258	0.111252191599924	0.0521972300506222	6.64356128810773	7.49144160936947
XM_016049657.2	0	0.0323978446011975	0	0.712983455515009	0	0.280638567638443	0.395878975618067	0.495694062497983	0.527634429737611	0	0.0220019978331743	0	0
XM_016049658.2	17.9914141882655	21.1587144546989	49.8474593018134	39.5328397177034	41.1731340034502	8.14613849048524	9.3548832476158	9.2721127673252	6.393612629202	5.77014934640376	6.73242995376719	35.6030799338559	34.2876077012766
XM_016049659.3	2.03752240774796	4.70912001628703	22.1519081020151	24.5248567627561	19.8571331843706	0.0525315644696719	15.3496849296132	11.6130952856483	9.35496865556691	10.4801469230199	4.00951632806328	1016.48992330121	1421.5863204815
XM_016049667.3	29.9072033339294	46.351945050549	76.594990392326	93.6283931976913	68.9304700614928	9.07681750678296	13.0476829583316	7.54860717891244	6.97151555044857	8.71224778301707	8.62675281179321	62.5145898624043	61.2579054160618
XM_016049668.2	17.2838391418635	22.4033855414713	16.586842517185	19.9304512364468	16.4246814959294	2.79302539949431	5.28679757279187	3.51736634355064	3.09832434717027	2.27606429874568	2.74644751550176	22.6280616149096	21.6537839483375
XM_016049669.2	313.697057174156	316.359772905824	432.414166850508	341.268674414191	483.8851738106	25.209550896427	31.7219770609511	44.1644707920168	38.2699808117824	26.9998851841021	25.1954306243416	48.8938081930142	51.918120225635
XM_016049670.2	74.4994722342567	121.823319624643	402.618488955571	289.741648750915	297.222649599571	6.34601730866395	7.25483039197576	6.89903049597306	6.22027381753083	6.64420076152024	7.06834829685304	15.7543477175418	16.6832757201351
XM_016049671.2	27.2281404305263	34.2593950633883	82.9297445394559	105.343302030694	77.4506715322219	2.53842883538813	4.44630414488734	0.929838743622207	3.37198038225333	0.807116310093436	3.40339810093671	5.07959542457866	6.51711242186081
XM_016049673.3	1.08126910794621	0.00276776164459827	0.912119636911191	0.433294275955178	0.615226927216336	2.57506358436729	2.74253741665938	6.86293656063173	4.34457386758607	9.99368610562431	7.74144106005275	4.99099010640628	4.70327398550999
XM_016049674.3	0	0	0	0	0	0	0	0	0.0351595864005927	0	0	0	0
XM_016049675.3	0	0	0	0	0	0.49043021685115	0	0.0580883735163794	0.00421208772018769	0	0	0	0
XM_016049680.3	2.39272729920962	2.06000283985634	3.74624537003223	7.9475569185222	0	4.84783314757051	7.08069727984093	3.52769844181299	3.44591942601837	4.39964169879152	4.27085152141902	39.4747793070963	34.4943474708046
XM_016049685.2	3.51923366674918e-09	0	1.39085346224141e-06	2.30417044112146e-06	0.000193404878574822	0	0	0	0	1.5314100068595e-10	0	0	0
XM_016049686.3	0.255408822564171	0.214953842494426	0.527832441223092	1.09449618247556	0.000530585914248195	0	5.31908500208607e-07	1.0119052813597e-07	0.455573923082728	0.0382405817595943	5.23111742083789e-09	6.95014357705395e-11	5.21201012265963e-06
XM_016049687.2	0.196506617803312	0.00037279396351816	7.41976528795037	3.80296668761002	4.03039536218431	3.40936348138539e-09	0	0	0	6.36027252544694e-09	0	0	0
XM_016049688.2	1.41637878191457	1.39248026143177	20.3408087488078	13.1751170075329	10.3930667523861	1.49304758255513	1.87648026778219	2.51669933018797	1.31974226691578	1.51412870008878	1.13330242110325	5.15761270494671	4.75239660721386
XM_016049689.2	0.693578364806251	1.6644821498721	3.67439626956782	5.05876204648895	1.60627542124522	0.850707227065799	0.871274571700834	1.26819467908802	1.01308850190715	1.07344203149512	1.04608130339186	2.53623663416129	2.58218999327073
XM_016049690.1	59.8741509356559	97.3373546905902	154.172917681993	111.68430527969	106.282102225829	5.95905741688715	7.22076770384028	11.7537453171346	10.0197348292406	11.6453324446423	9.91154713610848	19.3582752558271	20.9820049861803
XM_016049691.2	0.134365792696351	0.229667149276616	3.85874302353771	0.756346107872522	1.46226442031671	0.848241466249036	2.06242523684008	2.09100041775451	2.47619957466333	1.48194034309233	2.36218872765104	33.279230373037	43.8146911219103
XM_016049692.2	22.6773231021607	14.1591499169088	1.25914802633393	0.596908245664113	0	0.819185887251202	0.572801639009688	0	0.397077633158878	0	0	0.0796437847209044	0.0622664297937246
XM_016049693.2	4.21626932950584	6.55878289467791	23.9006189961977	13.6053324490633	13.8039391750548	0	0.272132518674513	0.563920482459197	0	0.322626395264268	0.070691018753404	13.776887505787	15.1937426639503
XM_016049694.2	0.477312559002153	1.66557283421712	6.85473037629694	11.1838590779332	4.42508469176587	0.270957064800053	0.426197349176574	0	0	0.370775608380051	0.105770772420506	3.43976162643887	3.7008744920476
XM_016049696.2	1.35575590329132	1.33925229723424	3.44200290683087	5.61534658560711	4.02467292390573	0.141284755217171	0	0.673321056056283	0	0.332559567925613	0.17557948221804	3.43600606887827	0.684331439355013
XM_016049697.2	0	0.576608570505291	1.12493345445887	0.507044460930838	0	0.301890502600792	0	0	0	1.23685645221864e-08	0	0.91376053750295	2.10059376526662
XM_016049699.2	14.7198650139333	26.9190587516718	3.16130510591261	1.07787449279157	3.63947856981803	3.74056731188138	4.88723636446515	0.503824528081253	0.432437636046113	0	0	0.670403138038708	0.895638484364247
XM_016049700.3	1.2188657533348	1.25264965578372	0.140738555639492	0	0.227038878288127	0.043809385632986	0.214536656456815	0	0	0	0	0	0
XM_016049701.2	0	0.173103091567838	0	0	0	0.204588395758476	0.225698922572973	0	0	0	0	0	0.114341340384662
XM_016049702.3	0.22517176146325	0.315137651568279	0	0	0	0.261388667180491	0.285609411962145	0	0	0.0373805956220839	0.0295917801213486	0	0
XM_016049703.2	3.19212497157048	2.64477480884967	3.95312395277028	6.06172078685656	0.214102279670389	2.62545831439975	2.04290416711963	1.26048517277435	0.832955997051233	1.24347203632947	1.29331123499452	6.03493214807489	5.06762362522417
XM_016049704.2	9.72563597885073	13.6674457779407	13.3056774946617	16.2513329600774	20.2471573542515	5.1452052512252	5.1690635926177	0.826523180844705	0.498332742945994	2.15866767674401	2.35206536190167	13.6875875238739	14.8072224222796
XM_016049705.3	0.788134384424026	2.21817391835069	3.01447975069709	33.9533008417379	16.2863632477431	0.156272563678825	3.24025361872748	0.845430710765188	22.0620521323493	0.0773394378828125	0.0680540628752094	0.2739950221517	0.463466808645274
XM_016049706.2	165.351767890045	270.700508276975	1060.33618482807	1165.56696198585	807.975086575205	8.34768181312947	37.2786376931107	146.22503208205	145.73182250016	1.56200738665275	1.18175256359884	1.58957316024403	1.57475155557057
XM_016049707.2	575.584508636857	809.88903071031	1311.47143694133	1411.25709301171	1007.71269110274	63.0977443996414	83.5369988271574	74.5882553366917	73.7952314763304	43.5450878940094	50.6699809689503	159.001923814125	221.145848612153
XM_016049708.3	0.0626606379835833	0.743012343723035	27.1530371036224	37.7445403359098	26.2967934689632	0.060357813210263	0	1.56556436312054	0.923395535869934	0	0	0.14662835563787	0.231236961598683
XM_016049709.2	1.8571377108357	1.71957349879702	5.67605052119344	2.64962660985882	4.98853661669728	1.4856704475625	1.5114864224764	2.85196526060343	1.7473176798941	43.2506289161079	30.6368735745188	4.83341961449197	5.51268494456064
XM_016049711.2	0	2.3899757905964e-07	3.83681608579516	0.284256652516958	6.90763629962516	0.0985950696578276	0.226604824709945	0	0.428507432928379	0	0.0471646731031131	0	0.0705163255856638
XM_016049715.3	4.32770407795558	6.58173385364537	15.172874134206	11.1938160672256	9.35887717241005	1.3853822026675	1.125317485	1.78709373698241	1.06215373868	0.843355278419434	1.07927985735416	6.19387092757467	6.12530825700389
XM_016049717.2	0.201625791668303	0.269373498965222	5.35014511699413	5.09641005090628	8.53763337585664	0.0238120441137524	0.0765337558093523	0.551235187877143	0.337275178183317	0.0506901645921928	0.042811001848376	0.108014170012468	0.144350586147269
XM_016049720.2	33.2369796413922	39.7634964620096	42.8224086696866	79.3451625272153	54.865102302092	7.36781917490802	11.0485025429516	13.3306718565705	9.86874056223052	13.0834076932182	15.0623046500783	40.1714694758133	48.6391952282751
XM_016049721.2	0.0181186395767615	0.0211104319179161	0.0324728134849409	0.00836837422831275	0.0239547827603662	0.955187720354416	1.70135658444441	1.81978923016773	1.14153393752892	1.00457025527954	0.867634525273086	33.1385758145458	23.9780271062059
XM_016049722.3	41.2333581256321	43.4716437219727	25.4806751864136	21.0914790049663	30.7726434424724	17.0416166968206	18.4282193915916	4.87960132029124	6.25667475932565	14.2551123854424	21.403935382337	46.2785666140232	52.0721874284619
XM_016049723.3	0	0	0	0.00113173182805377	0	0	0	0.175725394694743	0.185893087547114	0.183372061775853	0.0463560327965846	44.5340930862804	7.32145341083979
XM_016049724.3	0	0	0	0.0135550305278362	0.132346518423034	0	1.216696905058	0.537700998283325	0.568125265165873	0.565712776670318	0.140928476665089	49.6654679960056	64.9587052854493
XM_016049730.3	0.234083987005337	1.27985367927662	1.16662386603317	0.953166810412133	1.47678871633101	0.58415978053687	0.375606946999192	0.44813224291881	0.358062444606737	0.228029647383605	0.24350483202769	3.6287720029225	3.47226310316169
XM_016049731.2	2.81614012765141	5.15111216899411	14.0013628326193	27.8065872874913	8.97828562702456	0.287923039137618	1.00071470188134	3.39686095442455	7.7925273801391	1.59402224268935	3.11110373432287	0.219540012754927	0.199540755544635
XM_016049732.2	0	0	0	0	0	0.233053332499036	0.243704080436734	0.208953936774854	0.294721195822772	3.28141126592284	2.23568287493347	0.946452078662349	1.25077939994349
XM_016049736.3	0.592455359777294	0.467909312900393	3.32826783314771	3.88478287386372	0.898500105403161	0.77601231429834	0.867729763566602	0.343881310833764	0.128569365695883	0.197125465800005	0.445975374069516	5.26649195670682	3.82900195825082
XM_016049739.2	0.230745828644887	0.103209539302326	0.231161353683627	0.587895595453978	0	0.0819679363466394	0.686065530425123	0.55067063281511	0.555346672413725	0.217165670532598	0.0628238365534898	1.63335624198245	0.597676436558949
XM_016049748.3	5.33037546720596	6.55459456041472	1.91185569223144	4.51092846189603	1.77878593768793	0.991874544766207	1.06790324729044	0.682674883239384	0.523190520902257	0.0124866707664478	0.00659078160452888	0.783512374060666	1.52963355315878
XM_016049749.2	0	0.714569766586175	0.458992308151845	0.773235583385148	0.213124699865549	0.042931635915659	0.0162047173212663	0	0.1920142835228	0	0	0	0.126016661443777
XM_016049751.2	0.0391075247769911	0	0.332233631591991	0.438136143057547	0.361280093409205	0.0978784036679297	0.149287727382076	0.032809254692716	0	0.149721690572616	0.0263221261640755	0.0447400161076877	0
XM_016049752.2	1.74788371574569e-10	0	6.23479311999517e-05	0	0	0.0439881316427762	0.0565444296099459	0	0	0	0.0391830479239009	0	0.0665712121042387
XM_016049753.2	0	0	0	0.230037659596338	0	0.25707559621634	0.0980526549658268	0	0.012309838447156	0	0.0154228162833416	0.00914080720491436	0.0910886774444053
XM_016049755.3	1.29474045266422	2.59155991743087	7.89962862804534	6.91716980603343	5.99375685692434	0.408816026466435	0.492274699211929	0.131724847606532	0.530881168176281	0.334719035488335	0.245669857921851	5.53770204882037	4.51323085340937
XM_016049756.2	1.75349902867285	5.64231526808433	12.8467191687442	16.0669685852894	10.1138847521064	8.93394749830383	11.4552542024946	12.0020571349137	15.5495399162052	7.28572180123479	5.99763441395199	2.56411728254593	2.7928921217551
XM_016049757.2	1.41171752103269	1.82846792924352	9.11389041452803	7.89592266934704	6.66522226319678	0.191879160214007	0.361141778292132	0.47577487876366	0.466043945867153	0.154512386100218	0.187566089960499	4.80066029994361	6.11166581773856
XM_016049758.2	0	0	0	0	0	2.37017932350354	2.04209038595996	1.8479038256596	1.03234718134591	0.890972534212828	0.861305215809193	0.133833560904582	0.502941107626018
XM_016049765.3	2.56058733441703	2.88699429890054	0.106422807879442	0	0	0.19488295078978	0	0	0	0	0	0.0966689882081531	0
XM_016049768.3	5.97776999708987	12.7743536968105	9.69075903203356	22.4103662471706	10.5500326832654	1.58919357454961	2.03206730306506	5.64554093422037	3.50449570573131	0.128555325418153	0.139942024415923	0.667040216571165	0.855425377026827
XM_016049771.2	0.413411075271288	2.36387747206762	30.724224017326	25.2861624217584	13.3050286904293	0.772837591135627	0.344692474129181	2.91663574421106	2.23751347641184	0.10403432281672	0.120785170320515	0.018521454396024	0
XM_016049773.3	6.66678434924796	3.59788238350235	1.90508672617176	1.8982002422464	0.88963224775902	4.85008615445464	4.94207636392941	2.78264063567716	2.16268781945602	0.496839889998467	0.50416081036391	22.7351863449379	15.8620706549978
XM_016049774.2	8.46073152365898	12.501103922323	27.0527346302918	30.2617331686625	25.9723077561392	3.10344770684205	5.05556058059448	4.21734397086914	3.54444426235974	4.18659068138284	3.99245802473832	78.4017634546675	85.9351857489743
XM_016049783.2	19.9805379273011	15.4004953447429	7.12481662189306	4.89291652281228	5.45394917069113	2.87950278986031	1.61694265201867	1.12358125243052	0.936941416562848	0.162031387720272	0.141692587466479	2.10156424330871	1.74368120226518
XM_016049784.2	4.09251288820289	6.12991952515599	5.6517457928423	21.4849772465738	2.71046630056501	4.43291514098208	4.93929934316508	4.6595545163857	3.95396141258921	2.25602034964189	1.81981258765245	2.16432379128812	1.39079468292975
XM_016049785.2	0.0525657847700722	0.106350395526778	1.09590163654697	2.65411919910381	0.455369396857857	0	0.417346076946621	0	0	0.132701826509623	0	0	0
XM_016049786.2	756.847019923996	871.386175709264	919.700709447575	1046.08715057106	1326.11152706802	94.1374776005094	112.601551740289	113.230448881866	130.678032582906	57.9417007133347	64.3060224519003	179.089486685184	194.36907714631
XM_016049789.2	3.48008044718055	8.53070017992497	86.3624408358536	69.8813805315082	59.2702416437881	4.7033856444136	6.31854369797236	112.680949215659	68.3808906660587	14.0747905554103	10.4740797189412	3.01256661387639	3.3528638830663
XM_016049794.2	1.40175998180621	0.250060394196208	0.75206729426353	0.264930903618056	0.135718342840078	3.7617161361427	4.89039280519022	7.38154237605887	6.23276655968409	2.79920302299813	2.69525234917106	20.1358032248979	17.6639397860502
XM_016049801.3	35.0692236476076	37.4604058726644	12.9942775839839	16.9615401903302	23.7360750248238	7.61811796040779	10.5498572367568	2.81200698554221	6.57868758657395	5.35695898739319	7.20845683145273	52.6863653361571	48.0617108129012
XM_016049803.2	3.86469665075285	1.46939327794548	0.127217239702378	0.0974850646997778	0.0399784188700157	0.048631262065448	0.0248419312039364	0	0	0	0	0.0243648553660535	0
XM_016049805.2	9.54621678766558	15.3263697667375	49.0774491412963	47.9928938641148	29.9869240514171	3.01930473420322	3.6598915696198	5.65647835635619	3.33564355503426	3.21150578502261	2.85963127381022	18.884049876736	19.473979397807
XM_016049811.3	15.9434333451913	20.8115919223855	53.7262749240597	50.139224954274	39.8158411941955	2.9740265039542	3.36230562546738	1.70514969677637	2.42078102255844	2.65828912257126	2.47693910803298	18.6344730371783	18.0591400294728
XM_016049813.2	363.390902433741	412.575248595934	523.687100530303	360.183672297377	404.579051465897	77.3594044450161	116.155176294957	67.9619457968996	63.8655904659569	73.7651882087543	66.2000646683833	223.794050921258	212.125537544778
XM_016049814.3	0.815412249545682	1.61257684586195	16.0667148558735	10.5964083420944	8.52241090319464	0.203631152964034	0.309345863356785	0.505817479989809	0.410797419296309	0.228706367954702	0.380682048111554	2.55065923360554	3.11347332233939
XM_016049817.2	0.754611629578001	1.3662101191637	1.74340200945472	6.47888761321064	1.57542594902157	0.171209954313535	0.716466685314343	1.06942472956641	1.33668143608565	0.0102790427574024	0.0271289569467186	0.100393585875827	0.146364875830132
XM_016049820.2	1.9383843192018	5.32636683551351	18.4957688348368	18.8216776225042	15.6864858699801	7.45153194124699	8.06564222807136	7.47943029589086	5.95468898728111	6.23335488405929	6.35684635933304	5.73984517264442	5.83201012822841
XM_016049821.3	2.28451587554144	3.99509920850044	17.2819114022764	8.5688700953164	8.50067449540081	0.596258672249826	1.3257369785094	1.19495411620649	1.17103132646982	1.25743792438343	1.47177172023127	14.4059278380546	17.7316348512414
XM_016049824.2	0.037419784641538	0.0763149489249592	0.15715306311639	0.0603254907326804	0.0659319874931782	0.0152219240745161	0.0178366473407832	0	0.0133707010119085	0	0	0.663214942064477	1.11486288284487
XM_016049825.2	0	0	0.0483486904306496	0.109653627890992	0	0.0193440840357592	0.033320177277627	0.0880153664492425	0	0	2.59879560126818e-06	0	0
XM_016049828.2	18.9662598625566	16.3828961988838	4.14780508728989	3.03615015583678	2.0423060703053	3.4081889216903	5.87101442316005	2.59218788598797	2.30110203952377	1.66998878631213	1.13756729864611	19.6860232404579	19.5410094161064
XM_016049829.2	0.20147569715243	0.387815869216493	0.126406193627432	0	1.3981718595203e-09	0.077290665163059	0.286868904247762	0.465248642134361	0.342465713474643	0.165055031089691	0.134797126186944	6.79526369516568	5.25706727216221
XM_016049830.2	0.505956050006251	0.839985634351578	2.26721123820912	2.40583112638192	1.87170395108685	0.289537639087941	0.625863345389295	0.257674225018669	2.09261110204522e-09	0.247285496416192	0.277575751567801	16.5498530624364	15.223217449577
XM_016049832.3	30.9940138834949	15.2764401530558	0.876813037458676	0.143699280525152	0.518910423205372	1.06845112362423	1.12702368989658	0.0992376087602607	0.0745391254614143	0.0744916253134546	0	0.353996347901066	0.781436426484988
XM_016049833.3	0.790063568791523	0	0.0887829847425362	0.15763907270936	0	4.61586728473723	4.41357412041171	0.357450857517616	0.116556673496718	0	0	6.55156812232712	11.7492679405602
XM_016049834.2	1.30406932069904	0	0	0.206269821046979	0.000384755169780312	1.76279954403399	3.7903036103584	4.78349060135889	8.83781175948819	1.74521659464216	1.01734951758413	2.23011568846608	0.495199592177872
XM_016049835.2	7.24191626362225	3.13903308044757	0.678531364865094	0.470953455918467	0.206874370068002	69.8894982991094	35.6333668250686	0	0	0.0599390954481208	0.0316357134939654	0	0.151246575648688
XM_016049836.3	20.085658651778	7.89464252956416	0.53208188638098	0.0277581062743769	0.22777958988372	0.418787736647406	0.560763979108137	0.0640806074946958	0.0360985293862396	0.0240407415258942	0.0126862313118772	0.428338556307169	0.160446628295101
XM_016049837.3	4.17199022667933	0.807119991665	3.16182858526557	3.77040986474911	1.63462661225278	5.34154802317958	7.63764621726016	6.76054695644598	5.71096118306378	3.43882580856184	3.33541525742657	3.58569258371328	3.64021651457038
XM_016049840.2	0.782979126156337	1.17087309699894	2.43745729275297	1.95018544346146	0.887087284217209	0.706810224525936	1.04816638796577	1.10655432941467	0.967602039482116	1.00896724978966	0.738735628314343	14.6535840506722	12.3092945646824
XM_016049842.2	357.148172491164	283.656130820498	24.9812588891977	6.12881035787223	13.061052649744	6.33624229649916	4.94534030635984	0.470029619908679	0.915545499737164	0.0655099955791568	0	2.35772819316868	1.26519127451326
XM_016049844.2	61.3514355499422	86.0422865681536	104.001729460711	123.514286449081	125.391969141487	10.5156357607234	16.4573665557723	10.5342085808876	9.57737250222671	9.63815573119297	10.5020133964942	62.8917030051904	53.1743644833084
XM_016049845.2	4.8823741700711e-10	5.06156601380347e-10	0	5.19427542271016e-09	0.209782860678485	0.211498827078771	0.636810969198274	0.565898005527086	0.597415170645419	3.00825335604286e-09	0.156110150832988	36.7723669367862	17.5375850240547
XM_016049846.3	0.223258748501161	0.139125361078834	0.468799269837746	0.759849405221816	0	0.00138652890959518	0	0	0	0.0706327460383508	0	0	0
XM_016049848.2	0	0.0421846342689143	0.0578626146669842	0.116785727928958	0	0.0159009019100827	0.0373456877865317	0.00994865154986223	0.0560341243016611	0	0.0156836284670215	1.82250649310272	1.08757715783659
XM_016049852.2	377.819521330417	427.768986468504	981.752957104785	604.194264395034	647.151930989322	207.265275472063	244.337244384756	223.065225971499	179.382603877357	163.469159255228	156.743558351345	553.137997541944	574.834096903455
XM_016049853.3	108.020426231055	117.319514962498	68.3373259115987	106.546197274923	198.457152787999	32.9632365280321	46.4870054051175	19.7851921818547	17.5146470858159	55.6294621951171	119.674158289213	318.931795782478	293.630296430596
XM_016049854.2	0.0374109400538652	0.0762881512691511	0.668919087978582	4.19136110427468	0.830749951910883	0.183677987560571	0.219080868686835	0.233716891910503	0.337294986025992	0.283000098365235	0.247050981405311	1.04390565666061	1.55017421001476
XM_016049856.2	30.2858233136072	58.6183569832331	2.09584619516159	2.66914542953619	1.31918227320672	0.392457653381029	0.723293207173315	0.116896016676438	0	3.40567736719325	2.12945581686195	0.0204645941311191	0
XM_016049857.2	0	0.237003031388535	0	0	0	1.09840282257252	2.85317955618139	0.205280809773256	0.154118004866842	8.2094194758487	5.92074775606378	0	0.0959358445366501
XM_016049859.2	0	0	0	0	0	0.189601635189204	0.0506710954760592	0	0	0.0482718396207392	0.0184526034960598	0	0
XM_016049860.2	0.0242359384169054	0.346085780316602	0.170507093452655	0	0.224059657802629	0.00709024184167385	0.00821436262635025	0.643752533139951	0.441553608563242	0	0	0.02929950031248	0
XM_016049864.2	29.8803822794801	159.303865499723	13.0061850055436	2.19733434917431	0.287238924369935	43.9419016766004	38.6205363270648	0	0.061070131216209	0	0.132419852445578	0	0
XM_016049865.2	5.85424146179667	3.1149816619856	4.61210828354373	6.36342698384821	2.24633748244947	0.0690403292239188	3.05860666181748	2.58294146186057	0.405093460023689	0.372435671864204	0.773953193560561	116.983209788273	154.905666078583
XM_016049867.2	0.223576618221446	0.5612396372718	7.45660013575963	7.55253233165886	5.22569927240404	0.643082101956005	0.814545074473185	1.6203974886138	1.35659778645641	0.492347537545111	0.405077841750804	0.871131797577564	0.738554182857594
XM_016049868.2	79.8611313453107	41.2100923298642	10.6727711900469	10.921133559095	26.4572876206592	3.66084053782866	1.61592009419031	1.57489573847278	1.96986321815736	0.00119270501221231	0.140638395933318	3.23812467955912	3.74749281212228
XM_016049869.2	0	0.0924115314491201	0	0.923399483134844	0.161801060001646	0.00669370882228264	4.45989889711527	0.771925134468656	1.69315716427549	1.8958775398742	0.224936831777017	163.106125831672	140.457558035374
XM_016049871.2	0	0.943586596280176	0	0.146648311810603	0	0.0273395192950452	0	0	0	0	0	0.114348709390548	0.0924243418152172
XM_016049872.3	4.45011685996432	5.73695080619279	12.4521055911655	12.6142704385328	10.7210072460726	5.68805855851205	7.41658286064882	8.16758193160049	7.13395717049457	4.40500091770427	4.58239770377378	10.5449368377832	10.0616646090784
XM_016049873.2	18.1441282829661	42.5313213541861	44.3802922788405	68.31382925554	67.6345604135448	0.556768707465088	3.77894740281187	1.35226125180422	4.41222110954561	2.03004150802444	2.06797697723381	7.10780316951891	3.04705044818607
XM_016049874.3	12.8462853394623	15.9441807761953	27.086164246708	27.0056980044561	23.9517233266614	1.10383453655293	1.53692369101068	1.24147572642899	1.2257736841743	1.63007452291941	0.937443792707842	14.1013324889224	13.8141552352679
XM_016049875.2	0.0502336852138655	0.120641282523927	0.587105486107535	0.512290572146925	0.221227445402376	0.0603638087127269	0.0939104355833087	0.093582602741961	0.140579355677598	0.116989968554955	0.0864305535340998	0.479344776800185	1.11517950886086
XM_016049876.3	0	0	0	0.131243087174621	0	0	0	9.50561780918929e-07	0	0	0	0	3.0742984274494e-10
XM_016049877.2	24.4673173261117	34.5724480362667	126.684350362121	116.94312185964	90.4868773847547	4.97170770216191	5.92128203441697	6.79029269548669	5.81946536836801	5.16910278859536	5.0812954557556	17.2063096654622	16.0646491505055
XM_016049878.3	0.522900678420738	0.917200714033584	13.4572382873439	11.6510442481008	8.70698062872848	0.410820672151891	0.239671080925906	0.42952337069477	0.491314715988165	0.3747350891522	0.396656278622434	0.150853880748322	0.160567630579697
XM_016049882.3	61.7045310949541	76.1740778127754	144.344029583	126.67725738973	224.511635185455	32.752005104472	21.980519446257	9.06272574088644	7.35047339652164	51.8543429488171	55.2040943311815	22.7200918309362	21.1441032779868
XM_016049884.3	6.45377897441489	10.676723733658	29.4490882102156	25.7839822570943	19.6230935287564	2.25015834473165	3.61491209176166	3.39691339799698	4.77055571897563	3.49936417427185	3.74247219468445	28.7888275257437	24.7578130621218
XM_016049885.3	15.755800972533	20.3483208062216	25.0455423419073	17.0315674374923	23.1565954000618	2.87866162660907	4.25383927597277	2.76556424290799	2.12526025462494	2.61477017206178	2.30390015358673	17.3954335435517	18.937161796659
XM_016049896.2	6.72367179990147	5.84828521738771	7.26832812363438	8.87354445424113	1.4299760783318	2.22159471886929	3.09733414268696	1.19620209443173	1.28617950663372	1.67861386765901	1.16451067865177	7.97893566300334	2.99897158643235
XM_016049897.2	0.0342778438969198	0.0139796307911641	0.0478697556013559	0.0996226409138779	0.362475994387115	0.0298940119414457	0.0604004115200619	12.8501471296843	12.825392962654	1800.79116799224	1557.80901551317	12.1998520328641	13.6695346160154
XM_016049899.2	0	0.0167242503424204	0.297957267130089	0.0397112106604184	30.0267193411236	0.00508340616511858	0	0.00797588257524773	0	0	0.0376643129842039	0.0105636342062707	0
XM_016049901.2	0.0201233882692335	0.0205157944802498	0.205776331103203	0.00542052811911233	33.7608267927303	0	0.0037565530637995	0.361299785010637	0.384309793277218	56.220833543658	55.3813927276319	0.414275023232948	0.442742347634006
XM_016049902.2	0.564204126297638	0.863022583133594	3.71484474683084	4.70490703415646	3.03798256621066	0.3978448595211	0.295266290213368	0.519171871714079	0.224955933209049	0.219272245966028	0.220918728993516	0.762844301570572	0.493495961906753
XM_016049904.2	0	0.100583655782213	0.132811418990906	0	0.435006843317412	0.102891738520854	0	0	0	0	0.0604078641392659	6.15305860594801	2.23417320856097
XM_016049905.2	0.39065333507674	1.08812090961581	4.32806000685605	4.71545318804375	4.13777587794818	0.14946799808822	0.34239412843376	0.61225199604802	4.5459240584278e-08	0.562301271627043	0.392829884949568	8.43606782338392	9.68535448861034
XM_016049906.2	0.135871781430158	0.258231481324881	0.688517706888117	0.0872970309253167	0.476114426000909	0	0	0	0	0	0	0.798163964450411	0.106015881384903
XM_016049907.2	0	2.04239121068276e-06	0	0	0	0	0	2.32441938008043e-09	0.157970894442971	7.30066047451721e-06	0	0.373231312731002	0.215668277349758
XM_016049908.2	0.164087002020877	1.66672854602137	0.867636576973939	0.431789691459216	0.00041519128079296	0.175235960330209	0.287576286550477	0	0.335836545440781	7.75622272127886e-10	0	0.375989468599187	0.377376826689326
XM_016049911.2	0.158046667419846	0.442221037476855	0.569508733527971	0.491646565843926	0.157230889233741	0.620812429651846	0.740349191635628	0.864506725021032	0.508960547277398	0.672811916397277	0.436661624303081	0.501400764088676	0.89444943479817
XM_016049913.2	2.45484650478367	4.27401857635506	9.97835193300615	9.11593794009985	6.12636921279115	2.76433544182418	3.40508925752153	3.57048777749144	1.96203417330841	1.56681013588854	2.07688569061293	23.291183724812	22.8468221677612
XM_016049914.2	2.43743523253822	4.65050821065334	17.005983059848	12.3265064604042	11.8622256329241	0.328569741439196	0.948869335309807	0.505648961564832	0.35728987628616	0.344122999615428	0	11.7348280310201	9.18960176764078
XM_016049915.3	0	0.742836763799689	2.76641275994437	1.51958143223586	2.55112090975924	5.23364424384929e-06	0	0	0	0	2.16779225799003e-06	2.18746961942922	1.19507464066353
XM_016049921.2	1.28668980239218	3.23558882932515	7.22107521231103	5.22098587224107	4.51751068809785	3.95351261959145	5.01515828186639	5.99929709187861	4.56754548679773	6.0362024434222	3.7549738770211	4.3505428930907	3.39273404387816
XM_016049922.2	1.57950411243169	2.0722671107392	7.61475545342713	6.64107426968584	4.23058676939836	0.48532951645708	0.710382126169171	0.495835816018964	0.376163117229843	0.317397553060847	0.430768866017652	9.20330695318192	7.52960559220296
XM_016049923.2	4.54686864445769	9.52710001111828	11.8581282499815	13.509722675569	12.1242227574822	1.24894070343463	1.57305328578697	3.44616139187694	2.53485675799034	2.18596325233795	1.63585444645728	4.84630650700605	4.43615722400075
XM_016049924.2	1.23986046588982	0.753359528655726	1.26615664567123	2.50307545905104	5.12120225416624	0	0	0.392174275575535	0	0	0	0	6.18567444943972e-06
XM_016049925.2	0.113655614287753	1.02300364260917	0.180805973651612	0.783387839164486	2.82781254523862	0.213196533272603	0.324365027401027	0	0.201568361389756	0	0.23082770508076	0.903627408742617	1.30678063285926
XM_016049926.2	2.51885729946704	4.2884955314964	2.34184740809978	4.93711686555118	3.97192021274336	0.733772606671531	1.02564377671381	2.07782507185209	0.669418170454	1.70213136347872	1.02764150617099	4.68828380224318	5.03353280567607
XM_016049927.3	15.9700842816596	21.447473753025	36.4713328635743	30.1367207674039	30.053525832133	2.52022817426401	2.87586541661577	3.56623371388266	3.80985221236013	1.95223442339816	2.59794834191751	11.5408213494518	11.6531894914318
XM_016049931.2	2.60311405084775	4.53555075599301	12.1684585616127	17.1479443984723	15.4249050366593	2.19695831296121	3.2828398384676	7.67562082650123	3.81232451719221	3.48819537742248	2.31508417480616	1.49443540158723	1.57295760708128
XM_016049933.3	14.2627998071277	13.9197746898758	12.3946259924466	16.3689955350789	8.07873088008258	7.03911491279959	9.34018037010103	7.26602458364563	8.69107576691949	5.45107086706431	6.01245003242738	7.60182864005925	6.5921389684969
XM_016049934.2	234.360486225444	247.964248689119	205.795515050213	113.47563076503	172.7353411395	49.4713164308325	77.510812285199	83.6325806254265	39.0716097303364	55.3463058048181	44.5677883973435	149.682370456756	145.697238435323
XM_016049951.2	51.8824895185916	63.4804685550166	164.880391977616	118.599221813103	101.104114295791	25.7474010491622	23.7169965542354	43.2684726813811	32.4045611722533	24.1562179377553	29.4594889035781	81.855534715476	84.5055169045008
XM_016049952.3	1.61861518913299	2.13414311437772	4.07047007105736	4.23274879337608	2.82778157715809	0.559894409490158	1.25565640803966	0.602708533708389	0.516784385534983	0.966541352902675	0.651864709328661	16.7473588439744	17.2970560476731
XM_016049953.2	0.119636328666594	0.162781984761359	0.225927040180959	0	0.526312503970112	0.165925710771464	0.10117566562913	0.0666895745763642	0.0375899343642959	0.202979648824518	0.0535269508352842	0.45499490946678	0.634296910251399
XM_016049967.2	1.36926662828322	0.367378328719779	0.193434231102818	0.0984947325835197	0.1612194586823	2.01273562851338	1.78781904685595	6.21503767006253	3.84792566886046	1.56993708719068	1.46852400767704	1.87686727592607	1.8905574809139
XM_016049968.3	1.70198430655287	2.93953387858868	2.45700934415374	5.21686015462391	2.15806937487169	0.0133497522630458	1.86635180045131	0.0205345731476843	3.42448838237756	0	0	1.29708061362899	1.00472309244321
XM_016049979.3	12.2028789097661	44.792056204065	159.657088698806	131.29943402879	101.314750457767	0.201742588687499	0.157647319270995	3.81472736763717	3.83549593685903	0.211922527980174	0	0.254507953730742	0.546385639352556
XM_016049980.2	32.0069744281538	40.5586535403612	7.85845430069712	3.65391939321771	4.28190933610495	0.986634228125801	1.58524433144285	1.33733321006015	1.31842653841377	0.176856158851438	0.116662860755609	0.984250542822651	1.55876375478855
XM_016049985.3	1.41425612204145	2.47625999349382	4.48884781553149	4.1240136103639	3.58211778722556	2.38901422517522	2.77071821889628	3.84673781198487	2.80986243854127	1.74559704499132	1.43329442636055	24.6196307591431	19.1409629191072
XM_016049987.2	2.47512651319741	1.97932464721643	2.08995790291936	5.57533982302733	0.679411344636175	2.09043613149051	2.55833704099575	2.30914719663311	2.16883918674534	1.78293801532603	1.76031972968941	13.1850225374577	12.0525043137665
XM_016049988.2	23.0013750461687	18.0352688052615	76.3145770222468	95.8801821240301	75.3707844501983	1.72563657418291	1.140281445104	7.14165105483372	5.06192189963727	1.25576789751598	2.03668131257198	2.3817138179751	1.77891312815339
XM_016049989.3	0.446979176210899	0.357672342192789	1.34243918216488	2.49184578582635	0.329094728350973	0.0261431946114939	0.170825608461435	0.634833734083601	0.863607918176226	0.0940359990738448	0.10959086434368	0	0.33250218135685
XM_016049993.2	0	0	0	0	0.0447194136214917	0.0711335848516856	0.118549301936807	0.1417530280891	0.230686808582104	0.047261514365689	0.0748199472201976	0.189446345314805	0.247798424443405
XM_016049996.2	1.46973572911661	1.66006489010854	1.72426385145935	2.47955685270356	1.19527240524073	1.48605395594699	1.73932432628552	2.26173155768974	1.49943955219508	1.0027003395486	0.973062928250077	19.1398250325114	17.4726948051327
XM_016049997.2	34.6066531264832	23.2665144806224	9.09854257008488	194.974198651107	109.813360494246	0.00760141114653382	56.957734011602	2.6774865861939	260.74170065433	1.54627116422059	0.611829407272026	0.816183607094467	1.44583346462901
XM_016050003.2	0	0.0255124599078969	0	0	0	0.707888015909611	0.586764276122211	0.745706188230093	0.675627602908843	0.519753406378962	0.446602176940333	0.354318246086525	0.252576306550645
XM_016050004.2	0	0.228325460410233	0.906938526027663	16.5282828304915	13.632753555759	0	35.9160081660663	20.1233628896621	2495.27555838366	12.2753346358932	4.58624232713138	11.2043740914457	11.0385661479434
XM_016050006.2	13.9721337457203	25.4854883550737	53.0031771916119	86.8784859479275	349.834973928904	8.84403491612137	52.9198013048941	46.9999629182348	2130.89563382406	16.8302773338209	8.93412378279618	14.0732296136455	12.9863493623213
XM_016050007.2	0.0250738768843096	0.191761636455589	1.07061564703946	7.17483321077535	5.51684164884481	0.072656397155366	2.19997342913796	0.393548360898257	55.4985954714879	0.231895936385863	0.0941436824172213	0.333215231066417	0.373425094918271
XM_016050009.2	15.897518522015	11.9715549219091	7.87799154879638	88.0534199332117	94.9160510231173	0.0136463181758664	50.5431224904444	0.860014999682075	100.240716610196	0.442436610023529	0.283457321681862	0.564105632662907	0.513451767448643
XM_016050010.3	0.0300727236954577	0.0920339868485432	0.0424216284842306	0.578966656605275	0.476470064797521	0	10.5725400653483	0.367940316810643	42.6807637112092	0.318118338187299	0.0839073393686663	0.213363684467508	0.114307918988316
XM_016050016.2	0.388009516104934	0.989178241171426	2.32930125239377	14.939790382886	9.48507530198802	0.269220800641609	21.5202524543132	0.667826156040994	56.160776198408	0.156838444420444	0.124156382634579	0.3140341334318	0.167988307998377
XM_016050019.3	3.09563332367646	7.94835935981251	14.7505110454007	15.3423040333213	12.8552566558649	1.15513134144026	1.30722256759708	0	0	2.33689420273384	0.939810290709768	19.1740554227266	27.3547199076868
XM_016050020.2	7.62322732507543	11.5001287837598	17.5151960408543	15.8343024826481	15.838305881532	1.5129061282841	4.10288310885412	1.61967264343269	2.46783367349309	2.98168562136238	1.32919467391649	46.4055576051654	38.3229706283252
XM_016050021.3	31.4076725757976	29.4830086013426	34.6435196914353	30.38393883236	37.2845389273922	12.6722517920346	12.7710394960008	4.58141411397906	3.82402048940582	8.30814608422203	7.57964683885272	21.8229297603121	23.6823903295229
XM_016050023.2	0.29541836073374	1.53363038577605	0.789848087262803	0.779117011134387	0.567806814207367	0.71037065557805	1.03710093879293	1.53866698894119	1.34660260984271	0.361619173957014	0.431913515589692	1.11769504711095	1.10515445131142
XM_016050024.3	14.0770462495936	18.6885619450853	12.6869509166573	9.30314891419732	9.00984560069035	1.62462283407043	2.99321605650374	1.57724691266556	1.75763863378933	0.993910697075322	0.942970301712389	20.1520214734949	16.5650338406594
XM_016050025.3	2.08677384422852	2.38072260747464	2.55344329809795	1.71924335026506	2.82809268703574	0.262129033840398	0.825819372581671	0.388646489529097	0.301107702021932	0.220161184692365	0.212937160830609	10.5910150666203	10.6429850182002
XM_016050026.3	1.2438796065362	1.21971413665305	7.40055419935184	4.21222776634382	5.92068911414436	0.82637700451886	0.695680003015538	0.760568222739227	0.537647059380771	0.648431377021522	0.519181027944293	10.1547278852965	11.18609481203
XM_016050027.2	0.637343693472375	1.14039324220069	4.32560879171248	3.85837165421868	2.09767130774631	0.268262321922738	0.439418115563001	0.43580925519395	0.439267213732584	0.548745177517669	0.144806619594452	5.30741585912415	6.2971528356426
XM_016050028.2	0.944939600620086	1.0991277417894	5.35863570403195	4.00636419480511	2.53614916386482	0.996201056781762	1.23775933891842	1.37498542227093	1.06399242234969	1.08195695729388	0.834515722214468	1.26198860344866	2.75461462282734
XM_016050030.2	1.97254029143699	2.60995169531185	6.65049090929919	7.0899749847199	5.79154551827359	0.442911120712976	0.925494020685148	1.13297794932228	0.890567443774737	0.77522738568703	0.541143667415832	10.0074957344502	10.72755121408
XM_016050031.3	0.0687013579423871	0	0	0.628441044642721	0.168645783651001	0.196783919902704	0.307605679529274	0	0.368255901309998	0.172583415771971	0.237157849801886	2.70641272227016	0.309989444073884
XM_016050032.3	0	0	0.0760278465533264	0	0	0.155944446844075	0.0363309370833995	0	0	0	0.0314521026288359	0.488956646396361	0.365332716122402
XM_016050041.1	0.324357230946568	0.773178836921381	1.88046823126837	1.75264466668329	1.3999406458309	5.12160546913726	6.1443539788182	3.94081027270007	3.42782813136418	1.61733900747929	2.99846221522319	1.5786278379801	2.80588081768883
XM_016050043.2	0	0	0	0	0	0	0	0	0	0	0	0	0.222057170541558
XM_016050044.2	39.9689950906329	39.4441062315431	50.0887023387798	31.8296062132015	41.4019543835062	6.09742989948587	9.14267940060846	6.58955836007897	7.77601988889079	6.74224732025846	7.40569977931834	44.1842378201647	39.0032000217084
XM_016050045.2	1.61049723352607	1.45824886994731	0.758458060902707	1.9688633932481	0.825544768200772	0.00842820637156425	0.0542406733648073	0.0262351805708237	0.118222817979986	0	0	0	0
XM_016050046.2	2.64720042664932	5.29014422215368	1.63334015406474	3.18411046354569	1.73410379209454	0.127130958838694	0.0516807387664263	0.0783395348624791	0.816505970888985	0	0	0	0
XM_016050051.2	0.379155870972724	0.636783833368297	0.546083884853111	1.8164269339391	1.53269765608406	0.304267191884127	0.589671841612378	0.0106826115888924	0.0601692800511362	0	0	0.198701246742018	0.364333164710331
XM_016050053.2	4.53568618730079	11.8280878247727	735.041503867613	615.083135277483	521.453878321332	0.106496105766976	0.229250251588522	41.8790452971796	21.700599452947	0.277907709606051	0.282852059478536	4.36352239978095	6.29396913630875
XM_016050054.2	6.72342479697955	10.2334429765263	17.475048229851	18.7194246349172	14.8020986166759	1.04196574153938	1.5229973314409	1.42861331166506	1.22844600440524	1.38529191208487	1.16355245792601	16.009382495644	18.5425672271599
XM_016050055.2	8.23853524990157	11.1566455693252	22.5817990199326	19.5342284554606	16.8670374464092	3.35710139076771	4.64648685455655	1.76727138303162	1.13807622486669	1.98470878494	1.59065633060516	16.3770688795743	15.315906814695
XM_016050056.2	30.407643083732	27.9603127922483	19.8030904282725	14.5208898254778	14.1371140551495	9.4069808796016	10.5892404861393	4.64168395050118	4.04043340383412	5.67922024567722	5.90375968040495	36.4451466757512	35.6507874961184
XM_016050057.2	2.20526101447254	2.94622118242252	2.1696971995059	9.59700727214942	4.70274546607136	0.373446252210517	0.63103443942136	1.69673500529188	1.82727751758811	0.981702723720231	0.785904327100255	1.57051654640625	1.63152602131882
XM_016050058.2	0.220852771414312	0.26237005114158	6.1095085309232	8.00388979309732	5.42729874197144	0.0766490246500455	0.0336408137227058	0.322126912044894	0.502108737585099	0.0918939866344302	0.0859186303938424	0.260539285162836	0.354166603442692
XM_016050059.2	0.0627628067836905	0.0550042648571415	0.310192248951832	1.93987554321813	0.232934475623606	0.115274796114659	0.464089154824694	0.55289694809201	4.6103809517542	0.129427099152778	0.093952553481988	0.123195839120268	0.255300184736417
XM_016050060.2	1.73039385932085	1.87808137470038	3.15423396893163	3.25305546737029	1.84188106846422	0.115635051113808	0.256918384255404	1.00545688850363	1.57266611052302	0.663799199831406	0.564515430755132	0.0900390799412204	0
XM_016050061.2	0	0.245235860231603	0	0.33690139496389	0.161184381058147	0	0	0.0756460500436064	0	0	1.3682374590178e-05	0	0.043177393383459
XM_016050062.2	0.13807222681371	1.61096307141404	0.819536000497051	0.729181604826331	1.05739432231475	0.0973006691885934	0.379626906307566	1.7260003852605	1.97978357046548	0.0690108224985405	0.232492683417625	0.214914655359048	0.0378762578289971
XM_016050063.2	46.9610724655564	19.3196429311766	0.424436876491029	1.03471755158532	0	0.263074170058877	0.0988829927669856	0.443558007942215	0.19980516045978	0	0	0.0785057598619522	0.124375324142376
XM_016050064.1	0	0.0728048529569423	0	0	0	6.39924332132277	15.8497345281012	1.12023444231569	0.782611649396671	0.989743794450892	1.04377765393134	0.223301932572199	0.23977110685352
XM_016050065.2	33.928229042683	4.23872791981177	1.69255969769528	0.968997235628623	1.16416149245103	2.27490177827076	2.93297011117714	0.16093271211529	0.539671540091792	0.0436751509031024	0.00768394950040916	0.48211484098273	0.304622579300119
XM_016050066.2	9.11350444334816	14.7824315129325	34.5423105599232	42.3135825717041	35.749592331372	3.22893863451668	5.472653070051	4.44163072638375	3.0292049076998	3.11384316694218	3.17045552756382	33.3163759175616	32.3870345533883
XM_016050067.2	96.561603713958	92.0709847875291	51.314044831325	57.09707196343	56.6801907235663	15.6644570373472	18.6518964643971	7.04857779224534	6.62028783631598	7.59489226856072	6.59380173100856	74.2811179760055	73.0675611898861
XM_016050070.1	0	0	0	0	0	0	0	0	0.0493080539528206	0	0	0	0
XM_016050072.2	0.786250410549629	0.465287679773033	4.19391172149163	2.88917532260703	2.82664774761388	0.306532943535893	0.331895217743058	0.303804746044475	0.318290845753184	0.399784971252809	0.378547230330184	4.3553779572852	4.79233597704828
XM_016050076.2	0.179921661544702	0.0987939014472614	0.348954992910922	0.602198931543319	0.274320590523635	1.40058286504416	1.50675736001543	3.97875247781381	1.54374407594772	0.881177319646328	0.736253606101408	0.923561979106536	1.27588333022667
XM_016050081.2	1.13870056229173	1.28579011372994	4.17015158989089	4.35044324035169	0.456624545015305	1.02526012796044	1.52875715083782	1.35856660418842	1.17427761960448	1.11943085165718	1.21087659760504	9.18355015541143	7.32008911189906
XM_016050084.2	3.64811591672923	4.6530092980984	7.56713122416276	14.7725274849287	4.20856229287668	0.530453900958405	0.83067889378634	2.26823396363034	2.72127800855858	2.23818345200037	1.62870559379548	1.43254489612135	0.806494674356976
XM_016050087.2	1.21986646423018	0.828962830198686	4.2707999148105	5.0782143070182	1.92390690543142	0.75810997910682	0.976639288063216	1.69911640775356	1.1642180350125	0.856091184415434	0.804733709407593	6.07436157636157	4.12406547662871
XM_016050088.2	0	0	0	0.262192030256802	0	0.0985954566705769	0.152870927084554	0.179639907653522	0.128288659191495	0.0509708902808921	0.116242199283728	0.960568433097865	0.457423545448402
XM_016050089.2	0.0585321703901584	0	0	0.461413423546155	0	0	0	0	0	0	0	0.0422819801831909	0.146962981205008
XM_016050090.2	0	0.0628591613280591	0	0	0	0.0229425229229328	0.0200509510909691	0.0826494238613872	0.0245126107328627	0.0414980126845897	0	0.0370612335488371	0
XM_016050091.2	0	0	0.401938208841603	0	0	0.0277126479302885	0.0742650327165349	0	0	0	0.0390884564674255	0.294704712560749	0.219674995775864
XM_016050092.2	2205.96427761721	1757.31678533188	868.025366088447	544.805671683589	687.207626403365	152.654399606139	210.490033190399	165.994678649766	190.066127411168	225.057904426181	300.629236008939	238.115183471263	444.601499269262
XM_016050095.2	97.8154748009035	99.0515803263821	66.7082160988326	38.3880661976698	71.0627806092543	4.73535349150551	5.75425533852635	1.85810713538265	2.15382979468245	5.6558160533912	6.42583486225745	20.0699326162247	17.8087369324689
XM_016050096.1	0	0.10546113123442	0	0	0	0	12.4627769198176	4.46920431204271	5.70169211462782	6.33924436766194	1.96865166453696	742.434467839693	652.432602397154
XM_016050100.2	3.08534371635407	0.51613954567455	1.85398484014824e-05	0.373630201290304	0.00281724247210654	1.94986660169776e-06	2.42605685368125e-06	3.28111841882833e-09	0	1.92646940553299e-06	0.122511906468329	0.00226945530671412	0
XM_016050101.2	0.325425369878742	0.19343159275117	0.489532394773068	0	6.06659582536467e-11	0.398481148235311	0.467109050929356	0.518417522590346	0.434206928414927	0.224215681729961	0.229561234362594	3.17153574901306	1.09627420590303
XM_016050102.2	0.863679969971142	1.5318409991443	1.73545082863342	1.58452073116736	1.43924742898628	1.01428618926677	1.15009916504324	0.470827161323071	0.697485755064795	0.725350728940864	0.546286003279275	3.00857320402294	2.9333569589395
XM_016050103.3	4.16334198186518	7.41941892742744	19.8706497142106	14.5112624454054	10.7195204217243	0.974536262192078	1.76650504171466	1.18127870278683	1.64009351392097	1.01708278687098	0.737858502071592	33.2476154471631	24.5454175873254
XM_016050104.3	5.85376680329809	7.57119784687004	12.3767861698421	16.3434394901223	13.9703588178103	1.40121222727816	1.95427693980384	1.47663958603176	1.14226475755237	1.19864399552692	0.732762716864094	18.0466747946667	19.201540338138
XM_016050105.2	34.3435024850793	77.106495373229	7.73206214893146	2.30122311331538	3.64827433578182	2.07153384646755	4.56799782465318	1.02338582268709	1.45741438316779	0	0.0263775684074383	11.8364344161773	8.75855209845819
XM_016050106.3	12.9328381229761	18.1504026389543	19.2152992962438	27.7585286791307	17.4637082767271	3.95813405096925	7.84330397629433	3.46848867188113	5.04767874646771	0.00456385884274315	1.33830620813144	64.6354197665554	66.1728158738645
XM_016050109.2	0.336324978475622	1.8158565366868	3.61091365468052	5.21000049733329	3.10277974732223	0.451877847994159	1.01082112915854	1.14647380096073	2.46598496310062	0.475192894415658	0.280544274867375	0.318327640513736	0.40239857969355
XM_016050110.2	0.208908540123138	0.127810202429091	0.452905871103931	0.353824332403019	0.26228842312739	0.199052987922174	0.282735970401935	1.2452240367414	1.2669612870795	0.299965799908129	0.348306635921852	0.0266642029209482	0.128329055745149
XM_016050111.3	39.6165203097474	48.914794826044	59.9623537601631	53.1847479637906	79.6277793145568	13.294354647605	16.8927186795546	5.69124085190562	6.28291277960865	11.9952010003234	21.4329380593074	64.7904800969467	52.3265273732151
XM_016050112.2	0.597504184760954	2.49694844661845	2.72834360004077	6.71166850013734	3.79472731457666	0.753355133993333	0.807766854931949	0.562661358937536	1.17627529391083	0.0453802330329939	0.125755419373487	0.0705305754390563	0
XM_016050113.2	3.71541066174583	8.20972763059654	3.03075219273416	15.065396377856	5.5218324369379	0.365146816707599	0.816348145154206	0	0.542620252687592	0	0	0	0
XM_016050114.3	0.789509890438102	2.18920838375876	2.12295509453296	7.77884945810592	0.89835051217559	2.60576340200251	1.53667524734266	0.936611237530964	0.566075355459729	0	0	0	0.198177816151355
XM_016050116.2	0.186753947182953	0.378090251161454	0.0678198048446598	0	0.0641148097497369	0	0	0	0	0	0	0	0.10561068712107
XM_016050118.2	0.492545965511703	1.75822148150467	43.4183702195944	167.404434424597	81.9789055349089	0.0182486194740771	0.615243569748887	0.0562983276931302	1.62813929263691	0	0.0148920344787125	0	0
XM_016050119.2	0	0	0.298184489651602	0.484433320902746	0.159473349614172	0	28.6097663096923	4.19348215561204	438.924624510092	1.63622588397913	0.610516399187098	1.17776604403135	2.29449343324543
XM_016050120.2	0	0.130719148812028	1.08543125689134	1.33552589108266	2.53740279876171	0.0364920163219086	26.9952338800611	9.76546542366856	1127.23162640641	5.04304228609451	2.19469894868514	4.77565383851977	4.75514144563282
XM_016050123.2	2.69627712758612	2.98401128479474	0	0.438723149858829	0.923441732430085	1.10126094627663	1.48375137491737	2.48294781301955	0.571108810772088	0.965822661979737	2.23094242194728	5.63415907964104	3.4184428577161
XM_016050124.2	0.302663229140761	0.24551161369664	0.843163891940124	0.223474815710928	1.05132929678244	0.209120241711779	0.11899166619424	2.58062855959072e-05	2.98286301047905e-07	1.05799464247659	0.0986321532002953	0.685998783510884	0.320256075403098
XM_016050127.2	59.2339477334862	19.8942212299386	1.62097494945886	0.19134443880757	0	0.737388166843741	0.761131361113513	0.0464351104484704	0.104733913108073	0	0.0376471585045653	0.385872243580881	0.345208626173514
XM_016050131.3	0.417443769975588	0.515270989334047	15.6299148869773	10.647960893974	33.8411012341141	0.663852178427066	0.549695093014379	50.7653100661019	21.7948903321995	0.582246134508549	2.27570539404257	0.461693073387093	0.344171475063367
XM_016050134.2	0	0	0	0	0	0	0	0	0	0.0778635585759501	0.0136955755835389	0	0
XM_016050137.2	0	0	0	0	0	0	0	0	0	0	0.0416718150963979	0	0
XM_016050138.2	0	0	0	0	0	0	0	0	0	0	0	0	0
XM_016050139.2	2.49664384127562	4.18697817895634	4.16755214937229	4.31688577414397	3.14231418797764	1.01232045264764	1.60694091925243	1.3456542088589	0.822721755401849	0.600611954519937	0.76253259169968	31.9791139302559	30.6241190951989
XM_016050140.2	8.30022628244286	11.5207246798984	30.1204782370474	24.8620418158092	25.1474867143231	1.54977759977719	3.09532347345172	4.22161545782641	4.95805061463458	1.99738846134815	2.48927517901866	1.79864883797012	1.91594503360148
XM_016050142.3	1.24330972279964	3.35896785232919	25.614004402857	21.7945903520251	12.5711729438718	0.854981055375157	0.992100909825767	1.35744568268742	0.860074185085794	0.666886031868875	0.443042894180492	6.18849422551417	5.60145906827753
XM_016050143.2	158.534516069615	115.526313204117	6.9542470300755	0.310676936142237	1.93505096912553	9.82890350746976	13.5826950581109	2.13433209089277	0.544463498845672	0.431181104895391	0.284163097639137	7.89902335987151	17.9139709269358
XM_016050146.3	2.71084477221558	5.33866575463196	9.36440083960004	10.561729172623	10.0257035170151	1.23870523106083	1.36742436938516	1.58191061927002	1.03577922742174	1.01247095290306	0.83354020204379	19.8611265389536	20.6328415346389
XM_016050154.2	0.686753231381646	0.064387865904282	0.198516223688767	0.484186586386913	0.0313008673437576	2.23364852452468	3.34194687241711	2.08371333939837	3.53361701615709	2.31539826912902	2.34145013591312	13.1732702042439	10.6673290180949
XM_016050159.3	16.9153915943681	5.94584659202988	7.97943871546248	3.33201000902054	5.39395892148514	0.359265110779417	0.423500134541411	0.478839215610676	0.503782082765496	0.0970490221804459	0.179151921847644	2.95703004853496	0.839218948186814
XM_016050160.3	54.3467581717739	66.1095073943059	5.84620164456136	4.21152074997688	6.59865806604607	1.84909507415096	7.80767384489394	3.77606719632441	0.789083371288946	1.71500936253065	2.77462585993479	5.98210181450478	8.93128737018936
XM_016050161.2	1.82436241245876	2.77009634139906	4.53202199124714	4.73696141278838	4.81391280842878	2.01279396406351	0	1.16897100083767	0.423647227376288	0	0.485846418958996	2.91490437251264	0.773921474873307
XM_016050162.3	5.8437015642698	9.1705957379577	3.46906467441938	6.96947551597469	6.28829049420548	3.91087898337736	1.83440886119688	1.70561721257637	1.72357083709189	1.93448429129921	0.226456791917977	48.7185064536931	41.5094937845538
XM_016050163.3	5.58349533751337	10.092932434677	1.09195524650568	2.59218967462612	1.81262208698733	0.261638435587353	0.312947791261538	0.159430373352741	0.179632430551658	0	0	1.02034418004346	1.54941176695266
XM_016050164.1	13.5394434963337	15.9425109209645	10.9970032754893	13.7980269079276	11.5720837316705	1.91013487283109	3.28838266162529	1.94710482673318	1.68707410196963	1.52923196976518	1.19016321959379	65.971187886679	65.2053503079776
XM_016050165.2	30.4749208204211	45.6983130336601	81.5047355035973	121.945888076584	96.1997351936203	14.777376192346	21.8974512932617	19.9860098001938	13.6673843395609	23.3699031265087	21.1038436451823	107.050566265259	113.914418099495
XM_016050166.2	7.00922086541535	10.0471681231673	30.1412598809269	23.3297566542835	21.7814378600601	2.72159176513552	4.13147381403762	2.76664844843457	2.86292843232969	5.84895067112659	4.38099552064808	14.7465455472985	15.1326881782768
XM_016050167.2	1.56624549222087	1.1424533485514	1.11469150576972	0.151315666071945	1.72520997158738	0.135036235014053	0.207329381135254	0.869328248799496	0.618350139777256	0.576188548546556	0.181844543278308	8.07361489456278	12.5116599026534
XM_016050168.3	4.56229066022756	7.43456317604339	7.02490897615947	10.8300746611611	6.44223669935323	0.629499662583433	0.982740006427581	1.22708504205074	0.62817727181959	0.285204300851543	0.21646987092433	0.309934516903219	0.22970001786617
XM_016050169.2	0.0195770526781457	0.0698661591644845	0.0684359448312969	0.0157920365775834	0.0129369119914478	11.3669229764862	9.36948160773999	0.264382097694978	0.0531809592511113	0.0845735348107239	0.0520783049820313	0.16285026901039	0.174157964345038
XM_016050170.3	7.10481639405989	6.12525353613949	0.890168311389796	0.124392158729587	0.513618664718512	1.00399622816068	0.88895019180915	0.453584513395297	0.436518919578397	0	0	0.420209474853189	0.447583477495805
XM_016050171.3	12.1093340956996	11.1183900664624	1.81063994697685	0.867845788851115	0.417925080935311	2.37002689309261	2.71615494521307	1.40368046891162	1.42502412722102	0.0397207379867398	0.0260889202039654	0.70740371305634	0.980336390544505
XM_016050172.3	8.19333494994454	7.67634305657291	1.0051637490043	0.421340813814923	1.04710194905773	0.604167565070044	0.397365182787659	0.103676458420498	0.274890413471399	0.025690425087677	0	0.101423976712637	0.232520430891506
XM_016050173.3	0.262187934274104	0.543578558751756	0.659607599431634	0.76160819909167	0.288779992838668	1.30291982151417	1.53259967281751	2.66142744569874	0.811529290040109	0.240223246474763	0.0800813722444591	0.954749659867257	0.348318697687117
XM_016050174.3	2.29377515883925	2.49028688418414	5.45801274863767	6.90379663696827	3.05066438052867	3.22550588980721	4.81581758447529	4.30046247980816	3.23707616657595	3.93089523676644	3.68148690231325	32.135917903251	31.1158661550039
XM_016050175.2	136.594380207644	145.376587835211	173.331808710019	135.789747487755	162.242403680154	12.3784277217116	17.6589474149268	7.23518186980581	10.9673939700582	12.9431093980875	16.2976994088507	40.1547391827212	41.213235327189
XM_016050177.2	3.82667501581377	8.69815936156059	10.8508089357069	18.4276020821604	12.5867453377404	0.23268656262672	0.50459004446929	0.686071336028497	2.03342570814382	0.547956664924523	0.97127430656228	0.230524422140503	0.226746449122848
XM_016050179.3	40.9384565171707	38.0062126325756	32.771408761491	36.6536061050207	35.0095835494992	16.9592519477303	16.9376301318001	18.5808132293729	14.4223095286589	10.0522720920002	10.986764528453	24.0367064373627	21.113197597984
XM_016050185.2	8.46684559647334	10.1407441791628	1.84701858165298	0.4176127550836	0.339302446575264	0.451173722285737	1.00170871862592	0.650422189657185	0.283375559465457	0	0	0.496903384099206	0.351554722579829
XM_016050186.2	1.93832228833152	2.07905720855604	6.98541394686892	6.23722585098036	4.53579253603758	0.957267671357572	1.95054433826451	1.23546647831631	0.847524370608322	0.469615784472366	0.443034101365413	6.87506732022361	6.71477751763401
XM_016050187.3	35.5212108492329	53.3291117585951	85.3566197603623	90.2838988866251	82.8498631492897	2.21514342765186	3.04735255665021	1.91171436344274	2.7132064144252	1.57530406112936	1.96868051441142	20.477608894301	22.2644714737302
XM_016050188.2	17.0560749511738	16.2882360103771	10.9603949545258	18.9105353859991	14.0592063523923	1.51098040175694	2.52242476527504	1.24553157650576	1.07808964275356	1.41599591883421	1.31647862841914	16.3316554776198	16.8437663238398
XM_016050190.2	47.1449522315623	57.9830561387645	28.4148391297151	21.425892321431	24.6220791960834	5.85956795477931	7.53845374141083	2.24674832121086	2.08810936722982	2.44704752509193	2.23159226336926	36.8146079394953	38.9638255958448
XM_016050192.2	0.230608512904158	0.327312361085144	10.1816896950043	15.9116333299007	9.05614281885823	0.0312555995535265	0.0621106120541054	0.551352732084534	0.353405859250263	0.0266617339013274	0.0316675399907061	0.0886953105306419	0.158003228230685
XM_016050194.2	19.2890853180384	27.1650730020915	62.889098670451	36.0556412808499	42.0704411632525	3.20034032957976	2.73761660935397	8.3377960987917	6.4516650791954	2.79439617347743	2.91127870942068	3.50120734858009	3.16425888302852
XM_016050196.2	0.272580024237456	0.524415950257833	1.70699043181923	1.6549155373798	1.02479223335401	0.810375319674843	1.44354259053535	2.0179028427363	1.36699589496591	0.999950885259459	0.567624797779102	4.12437669719534	5.5306175882801
XM_016050197.2	0.143093643268246	0.279904174335016	0.842107308571834	0.899836831339452	0.533962476935382	0.247159995427808	0.000813343908448456	0.0320020925924706	7.58047287472338e-05	0.240932251845604	0.490195488676141	6.94887778334166	2.49528716485997
XM_016050199.2	3.77085960933948	3.10283676253104	3.19694051020204	8.59057661762386	21.7728765133767	0.61844368677535	0.138126352822698	7.94513875725269	3.83370726171965	5.48446697580905	11.0296450071478	0.371176464355632	0.34022962098264
XM_016050200.2	29.0089784911365	29.8681920112694	28.2335197958084	97.5756139196331	111.344700962659	2.4888717893749	2.43235197460894	14.7151832811137	7.59673827320979	7.62012741779766	15.5921856404265	0.393490387605665	1.13071981954431
XM_016050201.2	63.7847500027206	102.812175907764	217.780196063405	243.122406528516	1276.6663731953	11.3279167852597	12.3119295124292	212.150997863202	108.581406617414	11.005972896937	11.6037017920259	2.21942835267117	2.26515916397746
XM_016050202.3	0	0	0	0.572964248374602	0.469593744793262	0	1.22736905544024	0.859323563324002	0.61139150504608	0.45641400377105	0.169511325837734	69.3784105272586	45.6523598099625
XM_016050203.2	84.6855092310402	83.3288528732161	92.1221848583539	76.9003830021243	75.883965921486	3.90146834378512	7.73574474849285	3.96287047965916	4.93186090105042	4.65679983719301	4.5430060620063	23.6786781190419	25.9156967663118
XM_016050211.2	0	0	0	0	0	0.041273602448658	0	0	0	0	0	0.0844725447724691	0
XM_016050214.2	0.220724052985465	0.0204602498950103	0.112477622493502	0.25972762618749	0.146093424254273	1.45173952163534	1.38468069623118	1.62680073324404	1.52996677830348	0.952513725434608	0.761727795270917	5.87475923699133	4.95219195287669
XM_016050215.2	0.321895426040834	0	2.75761076624772	4.44602257012012	0	0.0451197345926102	0.100764423586185	2.97389878466195	2.21784941074431	0.328522651699906	0.72053137496247	0	0.135089801241386
XM_016050217.2	0	0	0	1.05896345363384	0	0.46404448692017	3.74793639687961e-08	0.153883708566952	0.225861135234521	4.78178575795416e-07	0.231708478370829	0.252536274438843	0
XM_016050218.2	0.826787193931645	0.67681393611188	0.495539096668836	1.58287431540159	0.641576811177056	1.10346278141863	1.70102992175498	1.88987441843243	0.524752065124642	1.40521904727751	1.63659874087708	0.788206165038846	1.37302542496366
XM_016050219.2	0	0	0	0	0	0.442298417113225	0.0438131876358674	0.800344793540125	0.453518104459484	0.534174605446516	0.708756674503033	0.592350589645527	0
XM_016050220.2	0.608988906813114	1.2410476943818	3.24252942543911	2.8008026752842	3.06421593062432	0.000359935780009754	1.24673475131332e-05	0.000242027975451941	0.00038564174580784	0.000445780718589389	0.000662868401047616	0.000226917856669579	1.58880741650558
XM_016050222.3	0	0.0471949280882716	0.123618087613351	0.338293597498072	0.623028578173214	0	0.0306389356447023	0.0668532342443793	0.107351756704092	0	0	0.114381632087761	0.0884707298169683
XM_016050227.3	3.76813774451594e-06	2.88605123772234	8.35299954746103	9.25251054244375	6.50951069819204	0.223518917060074	1.02020111414573	0.0750879812669829	1.08837905837957	0.301855688435876	0.619819071582951	2.39659690594296	1.06892994173384
XM_016050230.3	26.836187003061	32.9844030224765	26.3985735143635	15.5899044153006	19.9855247348458	3.44202269534627	6.61749826474231	2.46108947583404	3.76871339233004	3.42284043474806	3.42792784728379	45.088748438026	42.9515971830064
XM_016050233.2	0.040456377068717	0	0.113320172013049	0.260810759911372	0.302934860367699	1.65606590715027	2.30943799619152	5.79616806858095	3.81139486661427	0.630601687788648	1.03874322593757	1.37725961334411	1.63715395515495
XM_016050242.2	0.420701265735539	0	0.0108843581778172	0.0377277878939778	0.0308927922742187	1.10026102034782	0.820011571793105	2.73338510924736	1.51377400139889	0.905442459182591	0.985724940124488	1.35698314452702	1.3756764843748
XM_016050243.3	1.51762356652478	0.3621539779046	0.372216535201217	0.547244989556342	0.448131378725428	4.95840069766663	5.92199052137773	5.58550154474687	5.35353481465841	3.2444075624101	3.80832212652247	23.729698660136	18.3873065138228
XM_016050245.2	0.707118606057226	0.391410494073502	2.83952644440713	2.6399310358247	0.894490369483045	0.435232662697389	0.500277213822881	0.612909309319	0.646581606052162	0.464850793038735	0.414027311541435	6.44275148091791	4.90193897214588
XM_016050248.3	0.688770607089915	0.634870884008937	1.1362052192276e-10	4.21283085212602e-09	5.85358446292518e-10	0.243594548182556	0.144632007690702	1.62207890851287e-09	2.41295242364137e-08	0	2.79204144005436e-08	4.1555247297142e-09	1.92676889347431e-09
XM_016050249.3	0.0957619011806881	6.63764840008094e-09	1.0149111270124	1.51798117942302	0.853214155067404	1.99920695691598	3.08541617590021	2.08682217876136	2.12860920234346	2.04503317472088	1.74193258830149	2.42626168781814	1.9582002610055
XM_016050252.3	0.501287482769093	2.00496211386065	1.03276086137691	0.755897622652739	3.51615047313355	0.418502144184409	0.264355650096375	0.584703010857763	0.299172199226335	0.285239789301738	0.133307444445716	3.02804203996152	6.20147231164407
XM_016050258.2	36.7442130371584	106.045821391571	301.273531210664	583.625762999423	571.201552465132	5.83834590110348	14.0519348478862	183.745603424078	278.348094632571	83.3434752702617	78.5532275022298	1.85492558999393	2.41384768787937
XM_016050259.2	3.68015287816797	5.11738597669965	1.17645483927751	3.14311688442884	2.59207503926348	0.171576927694353	0.23907019828087	1.41764500321549	0.690304291007688	1.66295346729389	1.39973754744085	0.689169184830337	0.868674854076053
XM_016050264.1	0	2.39213488070532	2.54415643547652	1.21191504686052	1.4594026833098	0.0312461995678704	0.180552999539694	1.38633774134041	1.31985670065064	0.0721922433541015	0.0571289865715435	0.129003920637713	0.172734560525547
XM_016050265.3	163.392577974234	182.218502198183	30.9748914795593	2.72696593695929	1.49854692166126	72.2752020488724	77.1849169135859	7.22239555608925	0	35.841130598232	28.4961461491042	107.137096416139	126.853255094188
XM_016050272.3	0.475109135581345	1.93099991656379	9.42392919791103	8.32356451800749	4.31874338220124	0.759130051172008	0.552827096875519	0.683220538439539	0.489058354874623	0.332814741426917	0.481862572174111	0.0422069725694799	0.0180489453675154
XM_016050274.2	0	0.142673154805523	0.198901037885292	0	0.185169135268148	1.19410392468617	0.575258805871185	0.649553735712446	1.57547941830792	1.03664900865385	0.80348545786838	6.01787120762974	10.4513118071743
XM_016050277.2	4.27744180233479	9.91819921530654	1.55340412582683	0.436379964321189	0.962054593175206	0.404136742164266	0.515065595858889	0.248965174770858	0.413448157543117	0.0358285982276385	0.0102347819267551	3.76646970193615	4.31682690658798
XM_016050278.2	2.04333932850435	0.694047650708431	0	0.432166471387895	0	0	0.245589410600248	0	0	0	0.0760753339551805	0.391425443298503	3.78854087264971
XM_016050280.2	0.242392305647012	0.631550224659147	2.06377874486176	1.37700939387826	1.65262999036354	1.20978108474929	1.29291149201493	1.77875887820398	2.11280658287454	0.76582749673181	0.787087101108292	1.48282548860759	1.37911329639834
XM_016050283.3	20.8511370210059	29.3722574664429	47.3250404721441	31.1473787675635	35.4247015316679	4.48944820757737	6.4106101712002	4.6100639854799	5.38991032217662	4.8938606965962	4.01072295520262	27.6402567743068	31.7212520731907
XM_016050289.2	0.743661712104288	2.3846440776226	2.03643717922251	0.677821810395086	1.96180614990401	0.212105712563174	0.400476233071114	0.757615281218792	0.332251706052906	0.257979101869427	0.170051026125757	5.10569055974288	4.42084907076532
XM_016050290.3	4.78660702553681	2.72792232948901	0.296280355368648	0.0283299572095803	0.278989059791058	0.168656376733675	0.147469288012176	0.0652923243955758	0.0367814408027391	0	0.0129291165156781	0.349273909386466	0.303724469433819
XM_016050291.2	128.503100588928	42.7311420346768	3.86436220683361	1.21517937169481	1.46302112546277	10.3699395909242	10.5362796393924	3.55233583055442	4.98924567870425	0.403542322068464	0.547281877101151	4.18280821872626	3.46919924667064
XM_016050292.3	11.021775963768	5.73298007897202	0.601214249464996	0.286021441468422	0.0977399346501152	0.469954845325329	0.355802247177969	0.264376893577122	0.125408485043919	0.0416919839274126	0	0.723701948689054	0.277968379145895
XM_016050293.2	3.08704749532075	2.75991037110813	0.296207000887607	0.0908583190254511	0.111756307644661	0.115433443098537	0.120036709814895	0.226171539868173	0.299763380487768	0	0	0.177298863574043	0.132784203079276
XM_016050298.3	6.09721102729176	3.44250699366462	0.915652679763621	0.233762659624737	0.463402663855767	0.063911921718386	0.217436938220781	0.215594461654605	0.209347181809181	0.0332413690875991	0	1.033217584322	2.20942783213133
XM_016050299.3	4.03569610473745	3.6565909487304	8.39578775400535	7.29157846044086	5.86138141885788	1.11299916410959	1.2416270269467	1.22444424078644	0.950828741502741	0.782360653384885	0.994722880378199	8.09793010332717	6.4461805437182
XM_016050300.2	21.9949023622151	29.7075037697523	18.9383833261905	21.9278424373928	11.4680505989346	15.8107023551379	27.2051534890993	7.57910295609083	5.5577796876196	3.43825219275628	3.42078169033054	72.8730689663009	61.51519798207
XM_016050302.3	0	0.720468691254192	0.060072556339658	0	0	0.10992026121395	0.0444833244531257	0.105186630849125	0.0151497106867185	0	0.00215716392643425	1.17040043829903	1.88201492670537
XM_016050309.2	2.46797104224409	5.97236015479765	22.0082367477305	19.3643049346794	16.279464334737	1.00109726073254	1.66105325971882	5.82984159472333	7.9211753916081	2.2236314186167	2.56301521389774	1.84387075790676	1.73448995760811
XM_016050310.1	3075.07955428186	4501.59148110846	8696.84669758567	6855.34228234984	7097.56476074816	160.710386977124	344.842805177979	2522.94981936851	1280.37884967051	2389.17138980028	1998.33273696214	102.889401168691	146.908696182295
XM_016050311.2	0.775675570257203	1.54111242358415	5.55526821519115	4.91112650521988	2.9560855083256	2.29423779340936	2.93500935189824	3.24661947963034	2.77322015439783	1.85596686332166	1.86164586675588	4.89790035908146	3.86020218278975
XM_016050312.2	1.1101163946721	2.94632897593633	8.33601108470608	4.41844754016016	3.99705305114049	0.211016562262024	0.336637727881599	0	0.2327284474056	0	0.367823992939382	1.29249054424565	0.950870409205581
XM_016050313.2	7.60841011827061	11.523758705606	48.7504319897283	43.0497530760111	33.503847673252	2.13174639244094	2.51194922096941	3.94364372783331	4.06011487686163	3.20417111799037	2.52276805142517	15.2780644568831	16.1184549527205
XM_016050314.2	60.3366787404907	84.1677377043244	124.139293329736	96.2722113919777	94.0474650080301	15.5834915919588	12.8760005834505	8.20315385024381	8.59486904503726	8.32951924957871	7.00333801713118	32.2803110985617	29.6264275077949
XM_016050315.2	0.458625471144789	0.394210547691104	0.410821939629445	0.543878491582634	0.50308900217751	0.661472041438395	0.385999762792843	1.0339236372773	0.18428184977395	0.14118276210938	0.132862908706063	0.935031104662539	0.966705645395853
XM_016050316.2	1.96158216528775	2.30401297311209	2.59023223563442	3.68351254434716	4.60049754350476	0.884994870819415	0	0	0	0.485364348338191	0.343765044738259	0.231005866838213	0.237032867984899
XM_016050317.2	10.9170555909149	17.4301941276608	0.728994821928064	0	5.25764341295072	9.43265132463364	12.6660169701662	0.0474508039509138	0.0534606168527979	0.0949277467999435	0.0500934286899565	0.380524337883677	0.497734812830358
XM_016050319.2	10.9881162036789	13.8559743338359	25.5498076351398	19.110401182882	16.580228100955	7.207742974164	5.67482328911271	3.47540194106845	3.57158273540051	3.95261891299503	3.33335755825951	22.8205998731982	22.2217973051561
XM_016050320.1	0.0792209820850874	0.0538560624057289	0	0	0	0.0562460931373185	7.69610914419014	3.22955990605831	3.1869993348453	3.18450957748454	1.27531238985617	379.328806449149	400.814986646332
XM_016050322.2	17.8575041518206	7.36154381631861	1.14693090527439	0.0609925561417436	0.486361609863997	0.609734176625111	0.73145125730565	0.417615707652322	0.192941624413452	0	0.00844531619055467	0	0.480411557369444
XM_016050323.3	9.7265261485793	5.4703079687608	0.896413556211158	0.220565057477521	0.376059325889564	0.247656561844389	0.0556032233203698	0	0.234436889234085	0.018309559675478	0	0.374637405035386	0.0771896853296501
XM_016050324.3	0.124850651743918	0	0.168904374524269	0.44006558098817	0	0.0807369807984788	0.487828232818951	1.0031648949247e-05	0.0952650162912365	0.0642393756379573	0.113714299431337	11.3521618304185	5.41832357419763
XM_016050327.3	0	0	0	0	0	0	0	0.121804053233945	0	0	0	0.517694312973508	0.851243643997718
XM_016050329.3	1.02249722279747	1.58157667929133	5.81998517659924	2.87266787017356	3.69753181468709	0.601936051934773	0.857367862627749	0.666663099278586	0.541105107555543	0.619640940461833	0.418032953932791	4.3575318764428	5.12664829453901
XM_016050331.3	0	0	0.0559002134351197	0	0	0.0487979736220765	0.0217178494374159	0.0217404012278384	0.0535391869678217	0	0.0591805459873817	0.746955818257847	0.507704700335685
XM_016050332.3	0	0	0.63820485560099	0.749934056331405	0.374644997825726	0	0	0	0	0	0	0.0871325667565606	0.644199636963206
XM_016050333.2	4.24588387796923	4.9077362234281	4.74711076168974	3.85587931323963	6.46378246832494	1.78184614319133	4.04262278673001	3.77280768630749	3.795629240048	0.818057516234838	0.85751884453826	0.16373319038839	0.21925486917017
XM_016050334.3	0.423934653290718	0.801474861971426	3.92845290802131	2.6996432679329	3.34714138757386	0.470913357443919	1.01351875830228	0.576751030421229	0.736843276167111	0.905583229877025	0.721952985323646	5.9808576708994	5.36468721433749
XM_016050335.2	5.99771681601883	7.41894226574896	0.382966913042701	0	5.07064768993576	1.16150474883594	3.40522010560083	0	0	0	0	0	0
XM_016050336.3	128.618156149912	79.1505118760091	39.7709957823108	30.9456588106281	25.7136603864945	59.3275457656956	93.8897598007364	36.651735325246	34.1266893402003	52.1511059382953	52.7590263570012	202.601127569454	207.748408392125
XM_016050338.3	0.242442708157157	0	0.10483708453107	1.7818390590334	0.366502151142936	0.00424573107171617	0.349532092371246	0.216619803051142	0.407019087365338	0.000218469601335371	1.05056191972782	3.20394411662218	4.12553090537461
XM_016050339.3	0.10056753669455	0.385523097551947	0.580736586960291	0.24699832024129	1.49535537944629e-10	0.688967088575106	1.37937074211609	0.197191215666897	0.381879112372727	0.866080275531938	0.212805931562477	2.3450137268038	9.19920990334642e-06
XM_016050341.3	4.37708029737097	6.16401423150305	20.2672412318292	28.5256753672036	9.81333912184098	7.26814100700157	14.9422571325118	2.91210090206592	5.21990634389094	7.89533738304188	7.53207079314828	28.8109201236813	21.482592974402
XM_016050342.1	0	0	1.26623133868904e-07	0	2.99331460713897e-05	0	1.25051414601884e-06	1.06606576301886e-08	0	3.26755483336286e-05	5.17000316185327e-10	13.0197003797538	8.42469893483504
XM_016050343.2	0.432230858891479	0.239107642381713	5.28083311908544	4.76646881293764	0.847557726071384	0.592024958239404	0.899466841154715	0.698420017485372	0.525159025303674	0	0.191353526028484	5.40882306039564	2.40831238480202
XM_016050344.1	0.0371617493061488	0.505496085160788	3.77364151993858	0.922476888762084	0.430468228328773	0.0901543538550348	1.19885120483607	0.742454927869978	0.577659754489958	2.48108069322519e-06	0.154676381653929	0.411616386928482	0.426891431673153
XM_016050346.1	0	0	0.0307888450964746	2.01240954830696e-08	2.7674428621065	5.74349361468766e-09	0.130664146970161	0.00107510248319136	0	0.718248031552477	9.70730301103627e-06	77.2277767655841	60.2538969436626
XM_016050348.2	1.31488097633987	0.159611851548182	0.846568490555945	1.71695713109924	0.772330981587207	1.81230331617465	4.89635603285523	3.85273001002409	20.6262188804729	0.149847738620302	0.308448206566163	0.692642248648656	0.982965261842908
XM_016050349.2	0	0.151024245786413	0	0.235062335010642	0	0.47445422131683	0.642451125470246	0.77891204130545	0	0.155930760405086	0.16426826069115	0.421899397034054	0.453695382174695
XM_016050351.2	0	0	0	0	0	0	0	0	0	0	0	0	0
XM_016050352.2	0	0	0	0	0	0.0449078975270788	0.0100742507957817	0.272965476017194	0.0595434989680554	0.0564901518394899	0.0667179036578087	0	0
XM_016050354.2	0	0	0	0.0623948186455698	0	0	0	0	0	0	0	0	0
XM_016050355.2	19.6775066517006	16.8783855701135	99.013961680138	151.374797254083	105.64564260561	2.63388150266039	4.59974355206054	6.18504129390509	5.73320935380116	5.21382915865637	3.01044433310945	60.1274023299028	81.7821124227849
XM_016050360.3	4.76278789982197	5.61283189745126	14.3547665536917	15.4766155878108	8.01681903919749	0.728962224895332	1.07766500782556	1.43957204934576	0.995271424285252	1.37510946899495	1.54197124159962	4.50692224378626	3.37184310950667
XM_016050362.2	1.68171435662785	1.56520137954776	2.44037785013864	2.78433175942779	2.90301798027618	0.332470573478885	0.88391032432412	1.22827786996913	0.95195617508659	0.749712911625257	0.686759362738031	13.332608996622	17.0376474916368
XM_016050366.2	21.1116953113636	24.4498050753195	48.1002243216017	40.4178188722268	37.4488417585083	1.40716219815203	2.48123667337827	0.738946233802929	0.962734496560489	1.80018453384344	1.4180731180023	8.7051321028556	12.4203313154116
XM_016050367.2	0.966691476136828	1.00187078272754	2.27803452047789	1.11361935408958	0.777903978761703	0.674051313572719	0.535347970453153	0.400988034168863	1.05410748961232	0.477976758375757	0.810651928261828	5.11997283303902	1.13773005311648
XM_016050368.2	4.31693345829862	8.06198955972193	22.6424490680571	15.9563907639244	18.6912918412028	0.122819636799831	0.280890911405458	0.055462135603457	0.232755219843432	0.332035847124133	0.232710015867572	2.05252534456415	1.04682412341193
XM_016050371.2	1.00806718468328	0.942097105824865	1.93794494488656	3.42364439426335	0	0	0	0	0	0	0	24.1485856254174	1.81929860861538
XM_016050373.2	0.162721650905692	0.55457888654691	2.08866200147259	4.74712672118199	1.75164024075108	0.0204407883162562	0.167317118481704	1.15145146748946	1.16718835412154	0.11643963317436	0.0831613408704469	0.844631015930545	0.720937546166907
XM_016050374.2	23.3800998524546	42.1292468479747	30.7275603747892	39.833133500479	85.7000048554562	8.15610697020833	12.1171687066357	10.0725093783723	5.3200288888251	8.31970150335241	5.33421570537067	16.487457237451	21.0343987705686
XM_016050375.2	74.4784571172045	93.5109079036856	110.007432641242	100.427797438969	101.420235327062	21.8434463433954	26.8047985015237	24.4865993694441	24.1281709521659	20.3028475099079	19.1812202952517	84.3466116504092	96.8403286260548
XM_016050376.2	0.117973609455129	0	0.309815943288253	0.465026837480177	0.065380226240498	0.421076722318152	0.545904279391379	11.5916750387921	9.03139668177501	24.3038900905614	23.0331676618311	0.293650482009096	0.422375256141779
XM_016050377.2	0.192121889709247	0.0973084454236889	1.70023416537506	1.24865653352983	0.67364999031957	0.453806830655543	1.13583887196396	7.0469018930366	4.91475517245767	9.53043592471658	8.84410400568722	0.140695173902049	0.0349704861588505
XM_016050379.2	2.34405209375837	5.23440554740152	20.9976837166465	25.2753213945958	11.6127018317547	5.44528879735835	6.12940891893945	9.55556209559566	8.03875849444469	5.06808428204431	5.41410667467854	13.6823548794599	13.1811625584964
XM_016050380.2	1.44697871208552	0.627083340160363	1.8733819004501	2.19689132455338	0.191217275905376	0.968999699156749	0.889736908542677	0.977333527360107	0.764210963487785	1.2034829288847	0.635165972854235	2.30890807950378	2.50250877805899
XM_016050384.2	1.15376129402663	1.69774135580042	0.574672022906657	0.715070395392499	0.667756624408695	0.463377771339742	1.8484711106303	0.655615575257661	0.420985161155926	0.556498555395051	0.346727014288781	64.8400227161762	53.5956319217987
XM_016050385.2	14.5482878819881	25.2199581855117	50.4635166200223	63.6382135558706	104.560454407714	1.13043757602158	5.01706375356623	3.12236046786374	4.32515917826502	0.66273516340133	0.320555770978579	0.541673656128798	0.342648918995586
XM_016050396.2	0.495706359107395	0.306401346465153	0.602745626285522	0	0.0718522613785017	0.80352198974953	1.57164206966892	0.985665624971021	1.11078903497715	1.99216765296352	0.482247555327554	12.6768415079517	10.2057751463655
XM_016050397.2	0	0	0.248897926407312	0	0.804239940178594	0.761991917711852	0.431411295791863	0.408622497268346	0	1.0085588516077e-07	0.69381359861913	5.66904017052627	5.06621762558276
XM_016050398.2	0.140169181048048	0.264854598636443	0.318433086042195	1.25006746905614	0.0042539983721433	0.931803970362525	0.975402332075293	0.104880758267593	0.53692082674592	1.61148947167124e-05	0.625409518255075	9.17667480847354	7.78756817879771
XM_016050399.2	2.98683716241439	6.51892206402383	14.0472205386476	10.405661135637	9.85998709793168	0.398460985875737	0.396326951848673	0.685319917271329	0.684256923655323	0.299603227834318	0.145656431129105	4.72853574780664	7.94668836654584
XM_016050400.2	0.293335197446107	0	0	0.305175667213779	0.094515769062591	0	0	0	0.0408999127709181	0	0	0.364485029803321	0.380978025812997
XM_016050401.2	1.74417508618312	1.55797557075737	3.23069429324864	5.17786034810139	3.65441791789342	0.923119882674528	1.17025709051108	1.58269764872815	1.4108164568691	0.797956218926532	0.945449280532812	2.30150320164243	2.44861724409558
XM_016050402.2	47.8523981239927	53.8798631169511	80.0480259165352	45.3802241241242	57.7269618671487	6.02789880263463	8.95903728219425	6.51365738317369	4.8652758613051	5.68695401838576	5.9196577366825	32.549424398154	27.5247680941894
XM_016050405.2	40.3685333236247	82.9921238549302	269.067620708881	223.619885562606	223.654633127797	12.4009486796603	16.1290715901937	24.5759581838615	16.5104421092399	14.4778888796803	12.6136877916214	67.2010093697213	60.7664896665411
XM_016050411.2	0.273008119382651	0.533316716837604	0.967827163569672	0	1.23951854404902	0.719978099119455	0.316563863235308	0.228184844574609	0.217267490766527	0.447201200749341	0.518330487747291	1.1967213485679	0.597652251940359
XM_016050412.2	0	0	0	0.72529826160777	0	0.0207027233587106	0.0341361113500698	0	0	0	0.0331291632580037	0.0405497181717234	0.0554815817515831
XM_016050413.2	0.219775410286557	1.11088177486607	1.18989231269324	0.895092457756872	1.06218809680037	3.0222850554882	2.85684355135945	0.717842831960707	0.848946677579432	2.94520929433225	1.84266011820298	5.84220706702518	4.70505028388448
XM_016050414.2	0	0.026208866098383	0.428206702166817	0.259788719125761	0.209254581435793	2.59235230008241	1.6000743783089	0.549054066622095	0.702726246402727	0.53346069887185	0.947271976161089	2.637931552278	1.97217607740442
XM_016050415.2	54.2790420971778	66.2863970990383	99.4953811487018	78.5237565334761	103.854354838703	2.63036853039812	7.82658798546046	4.06336717824877	8.53237653136972	4.67360760403779	4.31990047796539	61.5760149504271	54.8475248643989
XM_016050416.2	3.25735744314464	5.02302491557567	2.43458064444844	2.33520522053989	1.57490904906126	0	0	0	4.76536067024398e-09	0	0.0912890208949922	1.55342731501331e-05	0.00106656096905383
XM_016050417.2	0.132870375951188	0.247633032332736	0.532087227952324	0.965333393037467	0	0.356993222002606	0	0.27854877943061	0.841625227874038	2.45230464616801e-08	3.20259014179239e-10	0.719575469799192	3.46542451232
XM_016050418.3	0.0752585576249233	0	0	0	0	0	0.483114909192021	1.42522319411556	3.81852942806625e-08	0.120016297144166	0.283137654479271	4.5951323016274	2.11546757003571
XM_016050420.2	0.595634948663727	0	0.0419619679321455	0.374408537377331	0.241074782825828	0	0	0	0.0865823068924018	0	0	0.110681519445896	0
XM_016050421.2	2.58523691126212	0.27623365175821	0.555432248830884	0.89390619289427	0.313848960478054	0.756013424114486	1.70094529349774	6.08618076667139	4.43207594279991	2.22526020194941	1.31421688637258	9.39273909870044	10.829756480449
XM_016050423.2	1.91282524702413	4.01905067630867	2.17139257351316	2.82812460832939	4.11684880101889	0.0309562712132784	0.70444861088878	0.618796641175427	0.300391336567858	0.181415131540217	0	22.1304733547747	19.9943971989426
XM_016050425.3	12.3025720770136	1.54662250419531	0.1064460192164	0	0.651092532781228	14.1303692203914	10.4133106588412	0.0349326857752292	0	0.183688666958008	0.027693573289482	0.0233897582454361	0
XM_016050428.3	32.7611582000473	92.8018171328793	140.162971736949	219.202237325097	159.045828523728	7.14940719304702	9.61644768275596	8.12833402467895	7.10094111276955	6.13290334386951	5.82009345138881	9.64663039377697	9.93199822247751
XM_016050431.2	131.245321422133	123.410275326661	69.8403945773604	78.7753637618117	76.1924617366396	12.2792413165839	16.630753838647	4.99915565794366	2.67177174558211	13.6649642534816	13.1181487707341	22.0983229733583	39.4788476895569
XM_016050432.3	9.98031443793961	0	0	0	0	595.360668499831	531.785669995109	0	0	0	0	0	0.33065219444361
XM_016050433.2	156.844034296208	157.483817233686	10.2236257170872	0	12.4715964327571	1094.84659475165	495.054583585809	0.0803775434108195	0.0909161008419397	0	0.0669092618879863	0	2.34548575241091
XM_016050435.1	0	0	0	0	0	0.20848073851087	0.629454735810321	6.25552457098139	3.58603469964386	0	0	0	0.132144029723818
XM_016050437.2	0.0131250892476556	0.321216879018709	0.165412142243458	0.126933172681507	0.0520314333311567	0.0399485849496273	0.201153560556653	0.0746894799449798	0.743246884507814	0	0.0294923685415768	0.116008851741408	0.797822534782172
XM_016050438.2	4.26407928395336	3.54667949925573	5.91134463544764	5.33771661670964	4.231318640435	0.432304678646052	0.544913199197209	0.227312523632454	0.312223629435484	0.294281337539302	0.084020895608208	5.29245168213104	2.94162411016853
XM_016050439.2	3.78858227977347	3.33684017603641	7.85291524514124	6.02109432534856	3.90789066889072	0.519187327553844	0.596412182671163	0.688914880397299	0.315143327359573	0	0.255734015746846	7.52908148618595	7.66059138584946
XM_016050440.2	1.34563806232135	0.776169542331654	3.07513506748907	5.12331130156398	0.323519235380052	10.5532866827674	11.7657456809717	11.2341916992196	9.84406446004694	4.98764783343828	3.09217972550587	47.8164571764222	45.8915025228335
XM_016050441.2	0.226243556233952	0.186009609336914	0	3.1195197470122	0.231940805634124	0.654232392689765	0.903701747735816	3.68921738397538	1.64913418553637	0.430890368878298	1.33845697428601	0.320088495682253	0.304394089627632
XM_016050442.2	1.74456273205983	2.06014114607233	3.81013595835108	3.79141679035132	1.99260015794979	1.21834801928575	1.71937979209109	2.68371136137877	1.33285972162476	1.19755797708178	1.30088405646492	8.08364942553527	8.73178216436282
XM_016050448.2	0	0	0	0	0	0	0	0	0	0	0	0	0
XM_016050449.3	1.22162031209738	1.83694343223457	1.11165178591677	1.55393981230999	1.76642787097304	4.47202876774054	5.92591338797375	4.97924534774334	3.4608663147336	1.293946770782	1.70800776655471	6.74203386988748	5.94866882392258
XM_016050450.2	23.4389975201285	21.1831137723202	11.1689012032197	12.4866856102838	7.69063857084505	6.31633470947902	7.343543851905	7.45245679282869	6.03071135988393	2.52274281809757	2.20247060738528	23.9810605916575	19.9047368627651
XM_016050453.2	0	0	0	0	0	0.0247015465128792	0.056260153737263	0.0740540273303971	0	0	0	0.152232574409903	0
XM_016050459.3	0.0479030833105738	0.674049812634729	1.07162156156971	0.0772874864214134	0.455841332457382	1.75473606581663	2.0509695837824	2.22961252307968	1.62572378551764	1.20136542604502	0.765285285171593	2.31925984796893	1.7978514936345
XM_016050460.2	0.170963859585495	0	0.171839988485389	0.0784890015616521	0.322558189458913	0.0214212260815193	0.0909816278245717	0.153427869732974	0	0.066094420547003	0.0348712368047935	2.9504948339666	2.84383610810619
XM_016050464.3	0.0113637876521782	0.0471994650483247	0.0636026669192853	0.117782845280501	0	39.3572621068558	27.3368834301156	1.037924296999	0.555457309848539	0.142769893205227	0.454057552957104	0.0144505833677907	0
XM_016050468.2	2.41923211766039	5.44795618848577	0.561521092076766	1.54437541421579	0.380951986590395	1.15556371969439	2.35722242267638	0.13866646203459	0.769857448629891	0.029582984345703	0.0234208394349788	0.105180947995316	0.0562450510056808
XM_016050469.2	0.244671912647861	0.415706292667524	0	0	0	1.09591091283158	1.49740100563315	0.165638636176207	0.000526082999798648	0.122715713245792	0	0	0
XM_016050471.2	0.816268133160624	1.02414913918981	5.59546370304923	4.82671086697558	3.07194193692671	1.44517762833963	2.01674884936029	0.19128439092508	0.502240948378406	0	0.299283208326206	0	0
XM_016050472.3	0.301933241475281	2.07703999479537	20.8958263099126	20.0712643979015	15.9748421302681	1.70400994913393	1.81021881504122	0.963410217468165	0.897852717726298	0.171363508736233	0.532698871373071	2.0913798542109	1.43828422591522
XM_016050473.3	2.33883997073809	3.0527415196092	19.3683206751265	6.69568253274552	26.9321387969786	2.08236669740156	1.27604268651321	16.563451288975	7.15275643961905	0.395248082106764	0.0455407307991203	0.211395681848311	0.225839404363789
XM_016050474.2	0.842522832181891	1.12642614835136	4.69940035639484	3.8117771237836	2.84373180526649	0.100709912343257	0.354580415211876	0.503655867775236	0	0.407602943741176	0	3.32070974026651	2.95163836869677
XM_016050475.2	0	0.0359298659746325	0	0	0	0	0	0	0.299506810306814	0	0.131093299924971	0	0
XM_016050476.2	2.86468440768829	3.55734308127222	7.05892053422409	8.08647277311	6.2419288773369	1.40084088100742	2.53778742794409	1.75439716489531	1.39028823025544	1.42139898878686	1.42334678311159	42.4357369135377	36.4992119300604
XM_016050477.3	118.702093489079	173.228020175121	20.6722957977502	7.08846778795881	4.68554555734681	0.603385547720693	0.407752706837826	0.328583593434373	0.562138532865736	0	0	0.875177243073998	0.897054583925581
XM_016050482.2	37.7406609991068	36.3974033365735	87.9970509696989	97.6535904010694	94.783681332711	2.18640913039964	11.0353759454041	15.3975537737168	12.0205556194139	2.11845924408264	4.8243263932068	82.2309352232086	82.5781343443214
XM_016050486.2	127.971785458427	100.861443102721	9.75556679179395	4.43580393286116	3.64518770387184	1.41284755217171	27.6944330647258	4.76091155353637	0.337004703975496	0.288258520661342	0	10.3776425108639	8.63326977398747
XM_016050491.2	47.6075222952324	71.2926601297809	82.7886272048782	61.3232604214404	79.2725190623588	8.58525741331045	7.82003144743452	4.45459508603475	6.76565553146503	16.1282325609906	15.0902444176608	14.2271257767568	17.8629826703197
XM_016050495.3	3.53879791892817	1.0448898905082	1.78434452981974	4.39947788644572	0.267680210519639	4.10522502706776	6.16267132200103	5.94645579886601	10.2594677339605	1.97191550784585	2.15323093190496	17.930089246547	17.2871629477451
XM_016050498.3	3.97590696189449	6.22262788427511	13.3116319329436	14.7139473407038	11.5138515401439	2.99892469188359	4.75533778584217	4.81921852032291	3.36355077583125	3.81803962361915	3.38202663329899	48.8381514410984	50.4217357444045
XM_016050499.1	33.1305358821521	41.6214641197985	84.1634671991315	78.6795016894959	67.6181966280851	16.8799246527612	20.4250672732391	14.6188313249529	13.2612284787125	17.5457789221704	16.5746175592089	60.6600106946431	52.9473080431391
XM_016050500.2	3.20365835534863	0	0	0	0	1.54120864221641	3.64576436775911	2.22968428503662	1.47277345165947	1.24276919419915	0.932266879496687	83.3181159413557	101.291713247387
XM_016050501.3	79.9877160685169	206.22802217401	522.092351817413	627.720885864525	1180.91024852584	4.89459487080504	7.46806016945409	48.4547757241197	37.6829953204794	6.55365534539692	7.95781002345972	11.6155985999175	11.0035712932881
XM_016050508.2	0	0	0.305954661062137	0	0.183140533684431	0.00588523452838466	0.0205399900296276	0	0.0204765901677723	0	0	0	0.0260736884314304
XM_016050510.2	6.38213434893316	2.4424573421966	4.04661379064634	8.79640599518182	2.32750395045034	1.06401731185411	0.897850178257387	1.63516315243752	0.862912003236381	0	0.223645487661468	0.0951064259773772	0.408032072392704
XM_016050511.2	1.15953134695549	2.25545234367	8.82856617896684	7.58533251974845	4.68170432024855	0.518307731054071	0.651711526560013	0.53582471726188	0.467277236085977	0.112351210437869	0.176939460195067	11.1355810537333	8.64847136496764
XM_016050514.2	0.787742413429137	4.15913671039588	72.7947292856636	84.2775672867316	103.706355979296	0.258530920950758	0.32742973057812	7.37335819452636	6.36389457055397	0.173320271910103	0.0831329580786156	1.23747740633403	2.77070191420782
XM_016050515.2	5.31299592001356	0.613836324995854	0.205190231688366	0.415826821518832	0.0546824603337808	6.77502875659015	4.90880064453886	3.20629876719248	2.41091197800265	0.941401241839152	0.872352948969314	0.7930967304357	0.963304240041063
XM_016050521.2	10.3832398798203	12.3348257448844	14.9324781496898	16.3932613486363	13.1918672426902	3.52130795710747	3.5547833732332	3.33208768240384	2.659977686191	1.77630184571323	1.82593264736228	15.0437907383939	12.1049606764385
XM_016050523.2	1.27401795979486	1.8581635577116	6.31088647819873	5.05979158037396	4.22802125312951	0.358515130634641	0.759643616725391	0.501546525595684	0.502256951097056	0.313082381319358	0.352477209987507	21.1067335084924	20.8540903989663
XM_016050524.2	6.96723765334799	7.0882545925262	7.32008532355278	4.32852630039	5.12974702725442	1.45822794476797	2.99020192914891	2.57476321148728	1.65921529475143	1.24550284054437	1.35185208986936	15.9817942791537	10.5985976994067
XM_016050528.3	4.84642845161584	6.86965073623875	14.0275195857636	12.4261076878591	9.90370414669484	2.15420523239492	2.75035765019287	1.79361397564625	1.11285499452919	1.70409966192186	2.41108338146019	5.40906847187491	4.38279844043158
XM_016050530.3	2.46796855194722	0	6.10807699434409	4.29032546717977	0	0	0	0	0	0	0	0	0
XM_016050532.2	2.4723273325177	4.78451513539128	9.79854498585751	3.97622732211153	8.95977288023892	1.07494829060732	1.55162676795615	1.27152103409744	0.824889798059399	0.89856161096963	0.917649939785546	22.7509696615465	20.9531123914535
XM_016050533.2	17.107070003373	26.5576863889009	55.3506576106229	52.5603557112656	51.507263696106	5.9021481314147	9.99013478068614	5.143329104262	6.26530755105506	5.68826272266576	5.26044999390771	47.2447687617692	45.9112962933454
XM_016050534.2	8.15952909431012	15.0146878211371	22.1347172325952	23.1401818163712	20.9808583358513	2.25927706339525	2.7029122329	2.25304143326388	1.96837533000621	3.24907079581467	2.21111084222878	33.0228049613988	29.5226016444488
XM_016050535.2	1.05603069148118	1.22286500143055	0.529662816134253	1.14637722788848	0.47843254574261	0	0.207678011279953	0	0.66719657267183	0	0	1.28714623298542	1.60090141697107
XM_016050536.2	0	0.424257419928247	0.100680970514271	0	1.60207578093356	0.573059064111021	0	0	0.239031868454905	0.319751901753711	0	0	0.298725479377437
XM_016050537.2	0.982060010985151	1.67294348960364	42.0030911769201	35.8704926566638	24.6244274123437	0	0.618418328038731	1.32797415465956	0.679780018980872	0.114445919371432	0	8.43390378841847	4.36168447629866
XM_016050538.2	0	0.113118199242631	3.32204081095051	0.46311291445069	3.51632086167212	0.176364126325687	0	0	0	0	0.151233469374348	0	0
XM_016050543.1	0.92900139537023	0.301661975902749	0.119708509636091	0	0	0	0	0	0	0	0	0.143353958965181	0.30751427990354
XM_016050544.2	2.82017911021161	6.70614339040818	10.3318242315169	9.15128106901926	8.56030225266897	0.520209745071583	0.769250794063118	0.775461189278246	0.383476316334775	0.89118230572461	0.673224577739757	4.33245913921641	4.56917093496292
XM_016050545.2	0.625462195179259	1.91116682296173	3.33532581015658	3.64328469797913	1.70504229707701	0.712128606172512	0.715559328826468	2.45225737959919	2.20926205222666	0.389007467971844	0.165652993105436	1.54593898031398	1.36815140181214
XM_016050546.3	0.390865412346825	0.838110039931456	0.529142597935655	0.55660841302802	0.908103595339954	0.186306491558869	0.215028233165572	0.347404133359842	0.232401594681982	0	0	0.183791418410956	0.256876539768399
XM_016050547.2	0.227420885808122	1.84428742692488	1.39126672250695	2.00579024183693	1.3567099630743e-09	0	0.0229079260259551	0.725785556004808	0.593939030385076	0	0	0.743540623054581	0.678186254697769
XM_016050549.2	4.66062019981146	1.451934716078	6.39906051833096	5.01566092842391	8.53332845474549	0	0	0	0	0	0	0	0
XM_016050550.2	1.58913712100949	2.422079094606	5.36619693524385	3.09369867677351	3.12688239867204	0.263266049992465	0.351865952493806	0.968393034779689	0.413543963886644	0.351783039508323	0.379579692745995	1.10019998546609	0
XM_016050553.2	4.90280359382613	5.62476609744621	15.8037201083547	14.2874557773559	10.341914790725	2.61851120619239	3.0884999993851	1.36675372650702	1.29091395230804	0.97976298379737	1.06326290105562	8.32961014914196	7.20611318180583
XM_016050554.2	0	0	0	0	0	0	1.23289553034309	0.471424257197796	0	0.796265105108027	0.00311210872358698	1.94894694425585	0
XM_016050555.2	2.40728433294058	4.08258476425265	11.5486690309802	8.05842233037578	8.05038504322118	0.197449947194162	0.273194505585046	0	0	0	0	0.482699427513904	0
XM_016050556.2	0	0	0	0	0	0.109368266646636	0	0	0	0	0	0	0
XM_016050557.2	0	0	0.263430004027947	0	0	0	0.079014646478882	0	0.103600677125519	0	0.32763990565019	2.5108300420331	0
XM_016050561.2	3.49741844530906	4.28234305601572	18.0777341542319	9.68219188303152	13.0057707793165	1.44900748428257	2.2302139862445	1.85081259261201	1.57071477490056	0.886177334991489	0.906145731001138	11.7109030700317	11.1224364405994
XM_016050562.2	0	0	0	0	0	3.47663490788687	0	0	3.63340386003793	0	0.145706682322926	0	0
XM_016050563.2	1.13038249732872	1.21525991435269	1.56812020500383	3.49799304425538	1.37475754490742	0.456373579733354	0.242568146055201	0.878486024807917	0.977223775149845	0.225311334571148	0.285064503644998	1.39514659698117	1.09258132970553
XM_016050565.2	0	0	3.0245142754623	3.69288528496234	1.45218260178953	0	0	0.123319634413375	0	0	0	0	0.031883883959629
XM_016050566.2	2.81071442129893	2.96682002270007	3.9055802063566	1.91120015942355	2.84807146963127	0.453789967249075	0.737947764262449	0.239861423613002	0.0978736612425899	0.222011892815573	0.171251674153644	14.9452679266961	11.859933510081
XM_016050570.2	2.92723376893451	6.58338677644872	24.1646508436709	17.1292612137645	8.58248066373168	2.21621358991318	2.47435317084945	2.06969966339365	1.59462535219491	1.69801729286168	1.63722574318787	7.73401437534372	9.08367482803314
XM_016050573.2	0.149567924699108	0.288114183368328	6.08296262496718	8.69727773725231	5.53304749783389	0.0449527559971645	0.0699434441221385	0.789962413895702	0.94235900038055	0.0697035656780447	0.0122609992852222	0.227641130851432	0.132879697744733
XM_016050576.2	0.780881987863842	0.402345780884742	1.53669366331862	0.761361049522144	0.75616820738797	0.546159078153531	0.968884446904706	1.25341254581909	1.25182192044502	0.625160962054984	0.461027546827205	0.369482296408449	0.351936059082272
XM_016050583.3	0.103356572646829	0.786320564326017	42.5003382845767	46.0070941882753	40.9101997319155	0.0369941581998098	0.127751125803677	0.704524281517598	0.401147130061055	0.0230838621402524	0.0487379603456799	0.0922601887486567	0.0876868887299423
XM_016050590.2	93.6194503763754	135.395114572717	477.369578189561	323.476304065182	285.538429359383	6.82305082661508	8.13849038612866	6.06451133333189	7.93424470052763	7.47056131145557	8.06276953805618	70.9555825203078	75.852828433475
XM_016050592.2	2.38803220671594	2.79009426216143	8.73495583675262	12.59182982432	7.89886865721423	2.12186112321209	2.91817843448093	2.50878679554154	2.0994712171706	2.47534053075614	2.17743896324086	25.8236958815205	20.8027245375888
XM_016050593.2	0.120746515381675	0.15810715909572	3.06103530430854	2.05407465293732	1.18088859046146	0.0513555822018945	0.0197329502231693	1.48215001506335	0.888149269613673	0	0	0.0353048709376753	0
XM_016050594.2	0.380987131071088	1.00174363576719	0.545625095744184	1.69501660701997	0.40424211470303	0.0660307225693735	0.0921830345783196	0.328850332628221	0.251226428571593	0	0	0.0620720334030238	0.244751311431002
XM_016050595.2	0	0	0	0.0491390930886904	0	0	0.0718270202005515	0.404341191544893	0	0.00784835332172341	0.00828592806655937	0.0871380500782845	0
XM_016050601.2	0.104812228521437	0.563602212902951	3.50127195738689	0.312486133880854	0.536253755629184	0.566160248165464	0.506838820036043	0.257233956958033	0.221967364498259	0.3108637236919	0.312446561987679	4.75494002001462	5.23918240813758
XM_016050604.2	0.0825699830056426	0.379230197446147	0.1170111178788	0	0	0	0.0130192493235636	0.102938079051184	0.0386830047886735	0	0	0	0.0502714940328269
XM_016050605.2	3.86519600670223	2.10493250200739	0.368734880810176	0.0603923854022388	0	4.39300027980765	5.15485820987829	0.294180590978285	0.116983604425849	0.0259950951237148	0.0137169746514417	2.61809437132129	3.07515575673716
XM_016050606.2	6.72479538655242	9.7530774356981	12.6757952074114	10.2433852667521	12.0328876056581	2.11549963380682	2.21039731617303	1.59990681524593	1.03421593736307	1.69582121019215	1.5538539016906	3.60452040654476	2.60414720037584
XM_016050607.2	46.2121867613662	43.8221519991066	4.18745991493106	0.579895267412085	1.84709197619248	1.17643992233788	1.23404659687233	1.33409559656753	0.884086620687258	0.117490309286177	0.0206683719523291	1.25465023576737	1.36095726375634
XM_016050619.2	0	0	0	0	0	0	0	0	0	0	0	0	0
XM_016050622.1	0	0.744498967161801	0	0	0	0.0334743934848587	0.0373091389089722	0	0.217760315914047	0	0.0810438230540993	0	0
XM_016050629.2	2.69607039262242	6.21098492978253	52.2693298196075	46.6231090694307	23.8211046552196	1.22134547674004	1.34507370434808	3.08346841349427	2.38724649319259	1.1376941400605	0.850371965045586	8.29235280014473	7.88299478259388
XM_016050631.2	98.7312418186322	214.214037541879	185.302891511054	318.004152673301	246.555222725105	83.6451659983352	87.189787175164	24.8699595701322	28.1950526506023	22.2517976367366	27.3787259599668	76.5943991924322	91.5063694677231
XM_016050632.3	0.14397160789782	0	4.45389112951454e-07	0.00252648601741988	0	0.0117326708907167	0.108515777354156	0.00267584334733983	6.47523886143763e-05	5.24142468213971e-06	4.22382709116408e-05	1.98303526511615e-09	8.23106223911693e-09
XM_016050633.3	3.07758694356414	4.74651201695086	3.092017881014	7.35660975068536	4.62622621113188	3.29014234196319	4.35004665716796	3.07391313929886	2.84345017331538	1.75523748912459	2.65856200835682	41.1472774395442	39.3252483007151
XM_016050634.2	9.11085423198911	9.22493789189841	118.964807978867	84.2636879017777	49.0944811582678	2.93654087605411	3.15408820979044	5.31043296601476	4.15402484541762	2.11472597515693	1.89926374964477	21.3622971343402	17.2952786154184
XM_016050635.2	15.9062188979125	16.6180885937193	23.3065724822895	16.9336675197017	17.4492740870108	3.23335102242921	3.15146180936433	1.68397624785784	1.5893609553414	1.94843852177837	2.50627896796583	15.6515426811812	11.2373971851753
XM_016050636.2	0.00903607652475079	0	0.0189095692319926	0	1.18858030774106	0.00141956709781014	0	6.81698376565012	7.2491254844422	1135.81908939334	882.809667730707	6.91268330207966	6.81394501496783
XM_016050642.2	18.2509313347628	24.2868359633157	29.188546779388	27.774207924706	36.5817212906712	19.3836705784094	24.1636779231283	6.47019908730615	5.35293865350156	17.4496112820895	16.3281811595784	115.969728542795	107.806331359843
XM_016050648.3	0.386633831314748	0.119296592286702	0.303318949415266	0.463933203717893	0.438693293416006	0.948606183041172	1.64978787789883	1.16269704611726	1.24854318472276	0.959400030115236	0.8058549667241	7.20728437133656	5.96349921086647
XM_016050649.3	0.113873483248629	0.0887703352275331	0.09939825937892	0.1716964832595	0.209843622122578	0.298795566477626	0.482700233278499	0.718435534095095	0.622563519229493	0.852864708295878	0.900662241429716	2.65806380129326	2.06155728051385
XM_016050650.3	15.6894572529762	6.19533831514901	1.6394270149653	1.80948353383822	12.2590054286226	2.04766887768466	5.41519984485734	3.3319333073795	1.54618733874302	1.47804259096768	2.23489493212021	14.5251012886939	42.3262074029521
XM_016050653.2	0	0	0	0.127575954894644	0.0130641392482055	0	0.00715383869250659	0.00953042579133735	0	0.0142282639096516	0.0844581005228751	0.0758715601852635	0.0540937238316333
XM_016050657.3	2.49039004015494	0.667190280092971	0	0	0.450698728993477	0.731310313458807	1.58493653995825	0.370214811931056	1.10441952767359	0	0	4.30373371516858	2.41864042302583
XM_016050662.3	0	0	0.194143414703102	0.135640749225607	0	4.79795416387845e-08	0.699552197269776	0.323584650203674	0.2718192412117	5.17538105147086e-10	0.131050096367681	17.9462851671332	16.4456070130681
XM_016050663.2	0.00562256306882823	0.0343950133252295	0.0941743444003937	0.0908142752319056	0.148650493983174	0.0052779474036716	0.0124577275531151	0.0443340316980826	0.0998691852268574	0.0082473578063199	0.0174142109449571	0.0731917240618005	0.101712080084663
XM_016050664.3	8.71198021844381	16.7550397435445	19.4053477006037	20.84752997193	35.7186579754205	3.18923365012126	6.8782517277623	10.1482704202726	8.4235491051255	17.9319391716905	20.9007238018395	4.20182902326145	4.56879753514755
XM_016050665.3	0	0	0	0	0	0.546689894185976	0.559530015084201	1.311819597733	0	1.779093212847	1.45175435347896	4.59635818592265	5.52953156534885
XM_016050668.2	0.0893718850645293	0.686919819446359	1.76655309183113	2.13122128148737	0.554322821164486	0	0.0126174874601275	0.121174003613407	0.0682430376285229	0.030083941033	0.0264664803548346	0.124645250283675	0.0285557275532642
XM_016050670.3	0.661533562770323	0.857653827842635	3.85197986035817	3.10467156989221	2.9178941759305	1.33943656566753	3.55652206281053	1.39726247817087	1.11371598458912	0.872215560540476	0.653339919193612	2.06844105946285	1.34142473925029
XM_016050671.3	0.472523973407374	1.38858238793569	3.23069278610685	3.83998852065615	2.18842063194788	1.14557074695249	2.29843262562586	1.23603988453577	0.477306850538194	0.944900190585514	1.1691345922412	1.03422052973143	1.16256810735025
XM_016050673.1	0.179180914274587	0.183185291755666	0.127615257660223	0	0.23691976648913	0.818117224402814	1.25704209235478	0.207871634251854	0.290065862172415	0.20031764094013	0.31686642608272	0.543283113670121	1.75083865165619
XM_016050674.2	0	0	0	0	0	0	0	0	0	0	0	0	0
XM_016050675.2	0.0397373691546981	0.608235280919159	0.393939458277325	0.699478497880458	1.04886472496524	0	0.0784026986061256	0.033324471998284	0.0374784571670252	0	0	0.0453593541266239	0
XM_016050682.2	1.74277882745717	2.8721217698295	7.50813023401832	8.37723379707535	6.04061881284099	2.39954318193656	3.17791146987745	2.47225377008498	1.645144784227	2.29893665490309	2.07087334457327	9.01917615984336	6.68694488710217
XM_016050683.2	0.0853046428687433	0.147863348452709	0.91796192825041	1.4730852881273	0.66521920610568	0.74726388273112	1.18674361788249	1.39965284529123	0.681011424264289	0.592904252746853	0.358589448010648	2.32625719272708	2.6517291410949
XM_016050687.2	23.1301075636024	46.7969701896541	2.27707222317366	0	0	0.179346126272564	0.233446176624938	0	0	0	0	0.0308653514770999	0.181895128890344
XM_016050688.2	7.5200216259218	14.5876178801881	1.12252766297691	1.05446176376473	0.406226191441683	0.0240724415827083	0.054885355520415	0.144531446578049	0.0814796238822475	0	0	0.0494675324552775	0
XM_016050692.3	7.77522913893513	7.5599357093329	1.34225644747218	0.123496548544093	0.937804846533323	0.18855757861764	0.332561666419791	0.141269885024854	0.139274190687503	0	0	0.18922171656873	0.0506368889948328
XM_016050693.3	0.942471189241098	0.214457460740179	0.0601850461853075	0	0	0.316747133148987	0.307097262410006	0.0362296345570333	0.0816417953300026	0	0	0.194212361842343	0.181912883078816
XM_016050695.2	1.94633900914274	1.82282419222926	0.099104660971146	0.18365890544696	3.7684928702102e-08	0.207343397885601	0	0	3.99040693294983e-06	0	0	0.13640935897371	5.09795228139326e-07
XM_016050696.2	0.314523191629133	0	0	0	0.0253900792814524	1.36924390625032e-06	0.41351069003844	0.31835820321362	0.219200522278003	0	0	0.288872621898636	0.143832586838363
XM_016050697.2	5.34186514404755	0.0957905042597916	1.52039141317142e-08	1.6375773917205e-07	7.75978262878116e-08	0.0898428365254097	0.364803140889065	3.33695013155793e-07	0	0	0	0	0
XM_016050698.2	0	1.37862912282513	0.0556281048243086	0.0637292291065235	0.0784887217190336	4.11006780226469e-07	0.281564380444762	0.127214088424279	0	0	0	0.706179041779642	0.712546466916461
XM_016050699.3	14.9524258751778	21.2469449184304	20.6136090620069	11.4021327134309	15.6994723066147	1.43513858482445	2.15983194615078	1.25929993723559	0.574703677379206	1.74613814512433	2.2972750680115	4.85833141543508	2.39449017663591
XM_016050700.2	0.948690175599512	0.152760849825716	0.0253417945721007	0	0	0.260936370774254	0.327828248932915	0.248173893508017	0.0548599600280953	0.139602199580205	0.0491125893722341	0.104608748837974	0.0665335021571365
XM_016050701.2	1132.20013411087	2456.62282239064	15600.0424797784	17699.6200447162	15053.0884131322	171.492512120082	296.631193873001	2978.37118011789	3944.20916224932	1486.13444688067	1368.08436608202	79.3731487467447	90.2016923642766
XM_016050702.3	201.2342840903	285.38431816394	26.9765192092026	7.8392749469154	4.39790253846675	64.7253506553245	96.395811715525	3.70914181751234	3.23435232877319	0.450891198076093	0.497321192841321	7.44346865818314	10.2159427698779
XM_016050703.2	9.47485714480383	12.486830973245	9.5648417982746	16.56343622183	9.39741621379027	5.83881293923993	8.01524803313859	6.83846777120118	6.57464358272	7.29749556873974	6.27430411975951	35.3809613599338	30.2609983712642
XM_016050704.3	1512.78279557961	1082.70749916704	102.447833248821	17.6491467471224	42.6987692735794	49.174307559926	25.7398965998885	13.0784964418442	15.8034483235826	0.878284358476665	0.154499553511811	19.7320041427659	16.7906398273516
XM_016050707.2	21.5012596764549	6.25511216391201	0.605344103710352	0.0945825686428159	3.49445608816215	0.507116759385211	0.793289990746332	0.0539958071567646	0.0405588795818451	0	0	0.0241175227839327	0
XM_016050708.2	0.422591043147425	0.501041551104323	1.53912589378285	1.93431768070016	1.51967307860932	0.157431646499513	0.117387635944002	2.96664679274239	2.12464889314221	0.169794779630918	0.0672141440696138	0.0628753861946419	0.107586367028745
XM_016050710.2	10.1168885070816	14.8566089807532	8.08741213079971	15.2536209741635	30.6574160640015	11.9189202211244	20.7684895901419	0.76100629693316	0.670910431112301	28.9480892577252	19.0456106375831	3.26899003727925	2.28925042199498
XM_016050711.2	0.159099617167326	1.19383981707147	22.437276479365	15.9768472884258	11.1026689074847	0.0597925546921712	0.0350398643956543	0.657838331816411	0.183258321779943	0.139485070662309	0	0.0155080551986094	0.0165890089882126
XM_016050712.2	0	0.0412326550633174	20.7475941619666	15.1271059167329	10.2725685646026	0	1.37158182296554e-07	0.145295699981896	0.221835058930978	2.83959337819732e-06	0.0911620019081316	9.72673734510873e-08	7.43197289009271e-08
XM_016050714.2	2.87163105566473	4.50404466819051	1.16720844318121	0.274410306855749	0.741065915488948	16.9340060263572	7.12262842105058	0.0656906495165855	0	0	0	0	0.284098327749865
XM_016050715.2	0	0	0.052911425539992	0.0598718696037317	0.29612197623246	0.167334096986543	0	0	0	0	0	0	0
XM_016050716.2	1.22099718107808	3.92225477571457	19.7389965398331	19.9758533501447	10.7581547593662	0.810764483673209	2.79239408532617	4.71501119975662	7.15254555478086	0.359241193643629	0.336341673885886	0.92532670651553	0.741565532660712
XM_016050718.2	55.7299232069422	68.8951316001447	88.9605231750405	63.7380275537702	57.7777367239811	4.35771952123531	5.81706172441763	2.52520259315353	2.30320753549829	1.95514343699834	2.03418396973098	18.5255362406127	18.5418450221352
XM_016050720.2	9.04436099932118	13.5816719775604	20.8396157474168	24.3884030714216	12.4853485714233	5.46034675837562	4.7892502047607	9.0642366888634	6.96372331920019	2.55342997935885	2.42176208222619	11.2790656709989	14.687009966077
XM_016050721.2	0	0	0	0	0	0.0837109423780266	0.566936324687151	0	1.21331801534078	0	2.46785285710891e-06	0.272496081571667	0
XM_016050723.3	19.5412286786734	19.566086699103	35.4577886107514	29.3972160415934	28.3782481626108	8.9092979085543	10.9549024353751	11.0294714131782	9.83858116567586	9.11684612427872	11.5281256330192	26.2699978413277	27.574473829222
XM_016050724.3	0.146651824312758	0.0854491596629598	0.981657214228762	0.844827585922149	0.7475700334334	0.103017941601484	0.105840145933355	0.0704841254728256	0.136111357514864	0.210545791255485	0.103187914501356	2.01862952645853	2.70225709653594
XM_016050726.2	0.40607763332442	0.815333759162666	4.58349401152787	4.43239071451294	2.42672320809261	1.24509656251185	1.9418120801351	2.05877842694087	1.6317584729369	1.21146202739019	0.952829175324084	10.4550459616167	7.44787301042538
XM_016050727.3	11.8222739940912	27.4196158752851	69.0172889689286	132.138882905438	52.7760013288254	1.58266504123347	1.48490304093899	7.20311231144631	4.80747821678313	0.562426802527006	0.606155152009217	0.894179234359367	1.05214709166145
XM_016050728.2	9.04997388477918	20.5916309134545	22.4120091516827	32.6740401549823	20.8846283401522	0.268468437541139	3.58755212640831	1.78958206541726	3.27722555322981	0.300511306418653	0.257617587509273	94.9484471671391	68.9156825609754
XM_016050738.3	1.27217440152369	0.939200244511513	1.75378007788904	1.81368283906015	1.18890302744601	1.93247705465129	3.53660295947504	3.12724489960434	2.3781414197113	1.52016315330608	1.21945742892535	92.1830019348869	77.3643915911476
XM_016050739.2	23.7022793196903	21.4627764413962	42.7504061123547	28.0889165007849	27.0518798644925	1.29206193296602	2.20926540320474	0.651021083414123	0.733663108533661	2.35409246825754	0.600914856559689	6.23579903453748	7.20524752855005
XM_016050740.2	0.78122697898243	3.38890467350228	1.94382118016262	2.67009493176313	3.62599883310829	0	0.311711241579447	0.117890140916351	0	0	0	3.15486678526947	1.68183182927878
XM_016050744.2	4.07898531107593	4.64881054890052	4.73621821325574	5.05313304455586	4.65218648686491	0.456919899750224	0.607492937355782	1.29230416623305	0.56460513267633	0	1.04968806723126	1.33555654830176	1.70821439362637
XM_016050747.3	6.26532264394683	14.3843667506833	19.8456479943151	21.9199333156249	19.3410927407601	3.86109634659888	5.12976393145005	5.85391827720783	5.04514053516588	2.46811892903051	2.16475447811214	54.9648757792187	52.3818048958012
XM_016050748.2	73.1415113240879	99.1154088786403	96.7958609474875	96.9516127250081	96.8621300530185	16.0137652323734	18.7456912754279	15.8068569194373	18.179842033522	11.5124684842557	12.1240553116524	132.457598381714	130.97426161587
XM_016050751.3	152.685788756747	234.781496210697	679.150038633616	551.937296882117	478.876822254344	35.8287864518726	49.2474749123373	29.1336034010798	28.0771770153747	21.7300966681271	20.8072239008302	46.9513275263281	52.2412801473004
XM_016050752.2	22.0438226755597	27.1489717941546	30.4160389810771	32.6140899744849	34.959243977053	2.76546601475544	4.85659738176849	2.1693402443272	2.49847678149909	0.452660668380502	0.443510787789938	21.5925826745475	8.92167093895528
XM_016050753.3	0.576987902963431	0.641260892356433	0.696390113972357	0.537395914256825	0.316091361091529	0.0488724370401744	0.232739422903569	0.261873490031111	0.138800775089667	0.0458353401066794	0.052423629658499	5.60580494192022	4.72419479246311
XM_016050755.1	0	0	0.0453371042562592	0.218826349243884	0.1676030238741	0.917516622671877	0.491834822332198	0.181655654555504	0.380846519446739	0.223723799232149	0.32209672594409	0.699679702530074	0.315548316083789
XM_016050759.2	90.3901455382576	22.6596449074987	2.45823758470299	0	0.600603574052616	5.88484888141288	0.648301958614094	0.0649428200977032	0	0	0	0	0
XM_016050760.2	0.132704831371247	0.300728963478976	2.85134655860088	3.37334303784032	2.55225054332987	0.00892325288628233	0.0312967100272189	0.152587310907067	0.375062365455415	0	0	0.0369963809203114	0.0197924414797657
XM_016050762.2	4.01724201391089	3.31997302218529	0	0	0	7.04295629096666	0.0897517863230586	0	0	0	0	0	0
XM_016050770.2	5.62184829369364	0	0	0.108985090903162	0	0.238235417901656	0.164281614052892	0	0	0	0	0	0
XM_016050771.2	6.81127726772952	2.33635497267036	0.245206455400523	0	1.51141586243021	8.73739422926881	5.26210074127144	0	0.0334609560479618	0	0.0237581233404954	0	0.0432314068026043
XM_016050779.2	186.198762980816	196.810491325239	25.029320803173	8.9144819054346	16.3031012049672	2.8851718733658	7.36483051031581	5.49446630378045	6.42916371420729	0	1.85781005037029	1.54982143775521	1.35688508120705
XM_016050780.3	17.156876756589	30.8525653362328	82.4744189606539	122.272524721595	86.6903681947523	5.20365758476824	8.09521538192443	11.2727665459703	21.6362176138175	7.87864337029655	10.7452712192557	43.0804113534088	34.931723745401
XM_016050781.3	15.6615931588658	22.3183291842247	8.85175382610301	13.1577558465312	26.8977540667283	3.16441610949955	7.4407364674425	1.14115709999709	1.07661550031375	2.632222517932	3.15284912617752	3.60601669906263	3.47936524812125
XM_016050782.2	17.8818370727311	29.9245365599009	35.937994124246	50.054242514238	52.8699460551116	1.06877172501639	3.07468655586857	3.51040319159791	3.38352875621985	3.20302587466595	2.46205450666603	24.6909762898394	31.1198611177211
XM_016050783.3	1.61275171574958	0.802253555554306	0.902435976534143	0.658290515612005	0.425578240907454	0.106062789847824	0.0715405194731768	0	0.142756871419678	0	0	0.262343594948746	0.198683162632456
XM_016050784.2	1.96245240803754	5.75420979960207	1.07891782549967	2.79331328932584	4.46238287506094	1.60401084035156	4.12758914720861	0.255016625150758	0.457258335174385	0.407741615658167	0.463152162002015	0.715741999170912	0.833444583950847
XM_016050791.3	1.80820040919996	3.62467195123852	17.924940876966	13.9601363544664	9.29122318325612	0.783787597198934	0.875315156947507	1.67063116190927	0.833622754642925	0.995076125382698	1.01758609694128	4.46734431563686	4.98794176676499
XM_016050793.2	2.77066164136923	2.76306712948315	3.35427772977203	4.99487487272324	4.47985548502396	1.37803137743898	1.56046008562137	1.41441591638167	1.41024308332763	1.46931145731784	1.1274100027461	12.7748743431818	11.6523942290353
XM_016050795.2	3.6911911464618	5.56249435113908	23.3673184751477	20.3000870492903	13.5586657235373	2.70359185806852	2.97783547686799	2.95633323425462	2.42205138156691	2.06553950051084	1.90466782246758	5.35024354449804	4.80838299408442
XM_016050803.2	0.681389622642589	4.67553181835145	5.99281783064636	4.79935876221633	4.97172513660858	1.95696550206475	4.10923518933954	3.12920751818945	3.0732546742455	2.66274540772589	1.51417391702084	104.86572217644	100.735619788051
XM_016050813.2	339.580380053973	331.474975035135	10.9754331118225	0.057580466412597	4.07384031158272	0	0	0	0	0	0.211747390850325	0.310204148477492	0
XM_016050815.2	0	0	0	0	0	0.0116156367897514	0.0337920300086473	0.071764209320786	0	0	0	0.0480775805250095	0.0257325345846745
XM_016050816.2	0	0	0	0	0	0	0	0	0.0826428361815745	0	0	0	0
XM_016050817.2	1.1862222671573	2.87004731313292	9.93187754524276	7.1179012140887	6.27387638151282	0.630252348720913	1.08583943189975	0.859744775958509	0.813240498778634	0.71461213446261	0.704900782048429	24.1693824775844	22.1253701397419
XM_016050818.3	0.0915658038544284	0.285197184539452	0.310652555515925	1.59267001517341	0.469840194274245	1.06398343677447	1.93949660190691	2.704900538134	1.43672027920242	1.34494104629252	0.89174734071618	0.620758461674058	1.01484792924273
XM_016050819.3	2.11168431497887	2.02666708236801	3.25399363430209	4.88416995452313	2.30760389110605	2.00685949214328	1.98788339947153	1.71494263783485	1.46275422316215	1.42891910121829	1.24261118774704	4.36141021142786	4.34097550502991
XM_016050820.3	9.86650980380225	12.8758361579848	23.2010931160523	14.4853192802042	16.9583087050574	1.83372382017591	2.30907910327117	1.16519757896045	1.37577852381022	1.63898874298072	1.48530130870611	9.36328980938127	10.0341544064625
XM_016050823.2	0	0	0	0	0	0.00860676372252889	0.0236089436679801	0	0.0202498178092937	0.0536534260686465	0.0141595438128802	0.0119186647453827	0.0127456075179034
XM_016050824.2	1.15424050700712	1.97609205507123	3.06039449620266	3.77952664270017	2.79950701747413	2.91311652338034	3.38024333482463	2.74928821850987	3.09632829642959	1.80175312660416	1.49157872390596	10.96949017677	9.45946067337629
XM_016050826.3	7.77513361743187	7.06211775193354	14.478771914505	18.0167357500704	12.2685816108231	3.44652114686113	3.28936739191809	8.23286032052129	4.71564527629827	6.45458221834251	6.91746704113954	2.69441878459847	2.82628408004211
XM_016050829.3	0.592234294755406	1.40221280874387	53.3496192965561	57.0468154836884	14.1649455815781	0.0500418667263153	0.0799460814042768	4.45414696192851	2.23780743640091	0	0.0459224986052098	0.207008696825329	0.0831105396873938
XM_016050831.2	2.45925688131935	3.70306268274347	6.12861317892429	7.16962473563102	4.97613165163578	1.58859769184546	2.33190323767755	1.12327878807742	0.527803975999568	1.32806023642778	1.27515825074554	25.8854501831117	24.3859104478833
XM_016050834.2	0.415120182223565	0.00150320247399843	0	1.27360315359896e-08	1.17846161043497e-07	1.00755080898774	1.52807552883328	0.539306559163144	0.779982347199439	0.6799494721084	0.517740646939408	14.516066823346	14.4781161311678
XM_016050835.1	0.151219303912268	0	3.83155242532753	8.25972765378559	4.16055439113433	0.0146967639235142	0.24667060730568	0.0450689018363214	1.14270031818195	0.0339930409281144	0	0	0
XM_016050836.2	0.767606901019868	1.6114784165752	1.31095000033901	3.62263325377886	1.49180250901706	0.0657192319039702	0.446373876547704	0.205314973972917	0.499091033679907	0	0.00852320927528162	0.0287180062103628	0
XM_016050840.2	0.0135735374528789	0	0.0441856774125385	0.0365504888672214	0	0	0.0100780413348632	0.0179409196780711	0.116188692781483	0	0.109142698831674	0	0.0126478792270065
XM_016050841.2	1.49166898223056	2.56424465633586	0.860315968823848	1.76132077053546	1.31145517556468	0.165907626482801	0.485726945096105	0.0984934154215288	1.18735830210714	0	0.0194438447653614	0.0655530972580272	0.0876591544740288
XM_016050842.2	0	0.283446640324886	0.0814270674325525	0.541738326020485	0.257017334027977	0	0.0853107773574927	0	0.570424269993892	0	0	0	0
XM_016050843.2	0.544129596822482	1.16515603689324	27.0838437007454	31.6108332350922	17.4167253106404	0.187014254700541	0.168539929210816	1.54499361114267	2.03439584496614	0.233942445569104	0.37041805484541	0.582353688561593	0.904628951436086
XM_016050845.3	4.87840272690573	3.61665675344907	5.16228833134246	5.82786519131605	1.83424894057584	3.46963079424299	3.68204157848449	3.42633864786473	1.94972674043082	1.81965665866003	1.76948973003598	30.3745285026745	22.8404713867333
XM_016050853.2	9.80256112862758	16.3662965815402	18.2918215128348	20.2513138867186	14.4920709002901	2.56404936981006	2.45094894710995	2.74543111830059	2.98439618952128	1.51648383418199	1.37328381374197	7.23124411789559	9.36639844276143
XM_016050861.2	6.3463558988657	10.3004508075966	10.0107831403458	8.24014717611056	7.13923083936585	1.02121443309203	1.01450601259265	1.1598274503109	0.953551275302438	0.658386384003815	0.384657389970826	35.2920160174784	29.8789317581406
XM_016050867.2	82.2593384746755	86.0848546572452	90.9582228524103	85.3291001797902	64.9892343563649	9.4499564605407	17.458309323872	9.46562940044622	9.03827159556405	8.57599305667211	7.99626888325848	146.736702258775	128.241111370048
XM_016050873.2	1.69276332999082	2.57806153220031	2.81816702027227	4.90615490519331	1.8300681502335	3.37536117707285	3.37050946234676	3.63527266924208	1.63665752855822	3.11324161574163	2.46667707169492	9.17538314327816	7.68685666897158
XM_016050874.2	0	0	1.19436342203947	0	9.43824016992343e-05	0.00744450487383905	0.0362361298515319	0	0.0736384818666872	0	0	0.121603281636933	0.0290187327274797
XM_016050875.2	0.17315517777623	0.129384920988684	6.04650643180697	4.07222759842011	4.38515964126353	4.7934022140257e-08	0.501860076333363	0.00585409349438183	1.3474818918104	0.000949096506555114	0.688014330525492	2.48287431178611e-05	0
XM_016050877.2	0.948368179355369	0.750874185132613	0.171713419424482	0	0.56030669338093	1.62468419889577	0.758512223748479	1.41077621211998	0.553821056384288	0.255530459253739	0.362451244697773	0.482792809493281	0.136690880306498
XM_016050880.2	1.74247008840443	2.86391083314092	9.88675434218258	6.51899166623627	6.77312273017802	0.734583661792139	1.54203576860811	0.64205255533208	0.912406729430801	0.592096074432263	0.825452102895802	5.44970188931962	4.66411324305649
XM_016050881.2	0	0.418202130306213	0	0	0	0	0	0	0	0	0	0	0.15409713358801
XM_016050882.3	1.30792825915913	0.831036804321334	0.0601986792844557	0.146257550641165	0.163326525945585	0.00759406950979956	0	0	0	0.033413640477376	0	0	0
XM_016050886.3	55.71527474358	114.241086538189	144.635229755119	158.778948148169	179.068245041513	19.4404508426845	20.4325597387206	26.920027843516	16.1130307885656	12.7135723405392	10.5539608200568	36.8689770094281	28.9863459196191
XM_016050887.2	2.0578171127745	1.92338894356635	5.9007156041877	3.99648799955325	3.82776693940584	0.887314829054301	1.16373950591555	0.99383684238703	0.818893892461279	0.741671577595695	0.848169404320867	1.12287040126351	1.60542558047677
XM_016050888.1	0	0	0	0	0	0	0	0	0	0	0	0	0
XM_016050889.1	0	0	0	0	0	0	0	0	0	0	0	0	0
XM_016050901.2	2.52723785101148	4.31941276439229	8.05988383510644	11.7684393083214	7.43407532214738	2.45177780827335	3.31701356670657	2.26521230268366	1.73627934328149	1.33988693792293	1.29101896486946	23.2290063521421	20.5347863183053
XM_016050904.2	9.49951044062466	17.1712114102396	2.6589205828716	2.22623623859363	5.41134579170538	6.10301345647917	5.97128719919832	0.563357785073337	0.317313720585307	0.101065727552349	0.0177800559047982	0.134817509622811	0.208300548050596
XM_016050905.3	1.04097426989118	0.328875323639534	1.06493144440344	1.36102032513618	0.552321757997183	5.11013952387347	4.81159481413882	1.21745405198532	0.758255679378033	0.266788984480007	0.123924564413934	0.521185635299147	0.536970633753054
XM_016050906.2	0	0	0	0.0495770685710727	0	0	0	0.0276887575096522	0	0	0	0	0
XM_016050907.2	0	0	0.0249502498641891	0	0	0	0	0.0329577656864157	0	0	0	0.0440839747220461	0
XM_016050909.2	0.122078531853402	1.2820094520123	7.42223203494607	24.0328406384386	12.127186496052	0.0209715638744741	0.665656035186159	0.528096687344846	2.52121291568283	0.357368395228235	0.367852281380862	0.888164620876083	1.17836398637146
XM_016050915.2	0.0311475819228518	0.222299423365872	28.3271353516457	22.8162589774053	18.3879009021037	0.0622342843832435	0.0894553119154218	0.520247997891429	0.406738132109194	0.0182258550743325	0.00481037557157385	0.275026731069201	0.121065100548273
XM_016050919.2	3.74759697477898	6.64972780626811	16.4128942534907	13.5343242698728	13.2295707122901	1.51121584595032	1.86650111247375	1.04634626461192	1.40589167001702	0.924606951860841	0.952569419872918	8.72566894605838	8.50444813364891
XM_016050920.3	1.55266525900242	2.52795042213462	6.28488577629236	5.72045619671259	4.34485547156122	2.00605918428043	3.33551793537401	3.15679421321183	2.3987375754088	2.22284741293542	1.90633030941031	46.9514282409669	46.6667604687902
XM_016050925.2	3.50516767025508	6.84871538188753	11.5263291431216	11.8229138483031	15.5797343933254	0.651165317251389	0.580881529477247	0.961468563904687	1.00210647083791	0.708479820666708	0.520723652969995	8.86118852850648	10.0397151215219
XM_016050927.2	0.487564010238835	0.036569747304796	1.20580963002558e-07	0.259361499132506	8.09054661786456e-06	3.35620404190153	4.67349548591079	1.82307353536193	1.89538925976237	2.97678893418457	2.14925536268829	2.39877962242183	6.33210459178642
XM_016050929.3	0.465198285262941	0.783696732558408	0.267609133622897	0.135230458980194	0	1.15049161312349	1.73302248712104	1.35774738128687	1.63889105847499	4.87166322635678	4.14788717052593	6.46096347661235	3.28444131155787
XM_016050930.2	0.0541037728470838	0	0	0.257775561380762	0.0373215317098709	0.702656579343685	1.21108299541877	1.03108378923814	0.403948734769849	0.929451150610566	0.785796630583532	3.86826113128232	4.36077671825767
XM_016050931.3	0.419892812582829	1.79366619031403	6.57378914369749	5.64730836321136	5.27416097742792	0.0965984220012328	0.132206488416895	0.134749111006867	0.0979654536766529	0.0910625911418206	0.156110475256523	0.885337096175758	0.996772024247746
XM_016050932.3	0.272303693101226	0.00723426381566315	0.00871032223873161	0.0202482704340737	0.0252573377231344	1.64650773299624	2.49892851114277	2.54692974855624	2.52425965702708	5.80972289372114	4.43374458944566	14.3242714359267	14.4036315524338
XM_016050933.2	1.54176719221912	2.50821692793745	11.3648798441328	11.3862982544239	4.71260749553466	0.165596274562701	0.265942286768051	1.70831968904867	0.848270886034585	0.168017371596161	0.133013678538911	0.134475556944227	0.207771556893798
XM_016050934.2	2.11585360494879	1.1429598671996	2.34329756107357	5.22251397344318	4.5971848967757	0.714361121884571	3.88636017469495	1.39080760232575	1.41619380187431	0.207458395183556	0.789121267049135	5.69904924673709	5.75223194357032
XM_016050935.2	1.54444010832123	7.06642382512298	10.4942474667947	7.69716471337551	8.15392539675172	0.85270709075403	0.218735376370448	1.87331143279124	0.0413801426219438	0.46641107285743	0.205648223370735	9.60687950269801	7.87334400393242
XM_016050936.2	3.98554721020384	1.1408154871802	5.68660576754135	2.26998517913199	3.67616528972668	0.0144645031912119	0.0104472072582659	0.0886914890884718	0.0313441197678166	0	0.00548510336198858	0	0
XM_016050946.2	6.43583253265632	8.85631786903291	15.2141085127194	14.5693068869144	14.4902546584142	2.59971904618088	3.02101465233149	1.45506471953445	1.01771056898181	1.29049355419987	0.428392530308781	13.922623599911	10.1487724295095
XM_016050947.2	0.854282189443877	1.04497798577686	1.33960909157634	2.86903668043532	3.20342217508497	0.772496038153757	0.877881558444495	0	0.170779410798393	0.639318138521602	0.149320454231121	5.75358939365049	8.30713880235262
XM_016050948.3	2.67507716314565	1.70946196603365	0	0	0	0.0319854161553545	5.33089605501608	0	2.53914583496212	0	1.31392532783808	14.770540175719	0.0640556770809092
XM_016050949.3	0	0.88911613145964	4.7979258605522	3.86082339301478	1.43050366286979	2.33033116017815	0.00145255767397139	0	0	0	0.00360768322919832	2.0404022243047	11.1234766150245
XM_016050950.2	0.0933679556610248	1.79232994689949	0	0	0	2.86817557914042	3.00044650502679	0	0.552706249137391	0	0.1871383341757	0	0
XM_016050952.2	14.332852602291	18.7405012458584	64.8723265216032	50.7092751179944	55.3926774324166	1.88562075923302	3.70925817755502	6.33213404019573	7.90055547782499	3.60258423518375	2.21573625845815	38.3695354002883	41.1482239975304
XM_016050954.3	0	0	0	0	0	0.750982201207866	0.920705084049311	5.08735231315863	0.886854484146041	1.52838223375431	1.54047274781979	8.25899975896543	7.91944384784841
XM_016050955.2	0	0	0.299271274090228	0	0.0557319443696663	0.197582326132012	0.212261157672874	0.489345492036439	0.315253852464828	0.0532615741140421	0.0280898596009268	0.143353958965181	0.30751427990354
XM_016050958.3	4.08377075121822	4.44768622467453	13.4008196067374	10.9035791646055	4.51003960066713	4.60181164962723	3.72578281192661	2.98006851106988	2.44216834500635	2.35453378968794	2.10360904052107	14.9613327029712	14.5807145139179
XM_016050959.2	0.418125506297609	0.2723966458527	0.942695449826903	1.77922169168959	0.445119465695697	2.68730269432326	0.612822450631124	0.17759977919411	0.0750250311259521	0	0	0.634448218905363	0.599717163028029
XM_016050960.2	0	0.0546065811510736	0.337475207446481	1.05726498431146	0.318424673774056	0.00814165367867479	0.00476569121862828	0.101442673833913	0.142850772123728	0	0	1.35089839643522	1.12004736800807
XM_016050961.3	0	0	0.0637403641226801	0	0.0200303102664365	0	2.38189686744718	1.36629310690153	0.929975648795784	1.00238141421354	0.56274894745213	149.010689092757	147.212439927711
XM_016050962.2	0.239721837779516	0.858947886759136	20.5169769924567	14.6088215410373	9.15306637511775	0.657072428605703	0.819701166602822	1.29459496710332	0.98219687848145	0.759378715317017	0.632905859093447	0.66532909550551	0.474207451810312
XM_016050964.3	44.1315773896607	60.0278165672045	87.501680646423	69.3390385161695	62.6317272651326	3.05041404678342	3.31258216004962	3.17123592920167	2.94439754695231	1.88625771067114	2.73672064770925	17.6253554509468	18.6834089174158
XM_016050965.1	6.58996656472464	6.79614898288576	10.939190954556	18.2836617757407	5.65178124221082	2.07196122326674	1.73759740557197	3.78055058069342	2.89660035141515	1.11792433277192	1.30064481290374	39.5304185476869	37.2826473787139
XM_016050966.1	0	0	0	0	0	0	0.444984894395058	0	0	0	0	2.9974351703901	1.76262205129771
XM_016050967.3	7.14695616757514	13.5190329028636	17.4917128689935	4.83801796737441	14.8095760805894	1.45762671871868	2.77654645497468	0	0.611209960120964	2.41897561707083	2.20875709124091	19.1246426525059	11.9584882529629
XM_016050968.1	338.376977978404	402.412788330947	552.3261154772	414.717103533591	502.071832371553	35.5439113461315	39.6966113021382	82.2179644092028	86.1801893252947	17.7996389096574	19.5243246836077	150.061442160248	127.251743572406
XM_016050969.2	8.30590224354834	9.34255284241739	11.1933420396587	9.49564050222838	8.48193308361219	2.72582142620228	4.07469839104564	2.93376364236303	2.21583459149835	2.22607217545891	2.14299121841545	20.4843837592995	21.543927661573
XM_016050970.3	12.1915392332049	17.7960145387335	31.5699859903389	25.7243131379295	20.3805842104833	4.12471289413527	5.65096567723736	2.78395661056678	2.31024216862016	4.35901964810818	3.31244449539801	17.4817908405892	19.6853679510665
XM_016050976.2	35.6146567523755	42.6206487843936	79.3918081612851	57.6710991317661	56.1040837851133	0.951583277115518	1.33117815868	2.13884820133923	1.58666340656798	1.55762413880832	1.7730581657821	6.41678332601995	11.355413309595
XM_016050977.3	13.3364519239781	18.9544605770701	35.2441572502323	34.1932531514216	24.7125738351462	1.55018987471019	2.58164085172981	2.86084905196141	1.72734209479256	2.4189313587135	2.07739557042373	22.2869583144018	27.7626912862799
XM_016050984.2	84.6960305554064	106.109476342099	57.3779380434062	140.517354760709	34.5190072744787	63.6968371034806	63.8376728685588	72.3522760890264	43.2256322974564	43.3955893693555	36.4193447355441	17.5877663468588	36.7536461439989
XM_016050985.1	0.363347495957783	0.105918570496231	0.368480792131088	0.416558207929909	0.890173819646752	0.0977577433831869	0	1.19818053113096	1.41545980828602	0.0632733742609761	0.166831004728844	0	0
XM_016050994.2	3.22304482864544	5.29621156731316	394.463364163861	411.521486471601	169.739492096098	0.101387981008734	0.278703529511744	88.225570463764	50.3981560663095	1.38663589044164	0.313354165547324	0.772431907257521	0.637702418473582
XM_016051000.3	17.2587420387483	31.603357546731	36.6010115625568	27.7687062133235	50.7274855835676	8.22282565730496	11.0336148781135	18.8056217307462	12.136842875836	4.57557658421871	1.98577937930464	5.55157590966323	4.90925462173404
XM_016051003.3	3.18080426598567	1.83997190844518	7.47113766017614	15.1301198061185	3.63790013264829	0	0	1.229810148048	1.03871312869159	0	0	0	0.0696526915861607
XM_016051004.3	0	0.370991984399697	0.763103029012482	0	4.76832898236393	0.128468075837962	2.10379356422894	3.83427537208419	7.036604089904	0	0	0.151115669148169	0
XM_016051006.3	15.6381887808416	3.95789447502839	2.71470303198755	0.490811197864962	14.2922121215846	66.6605600426275	32.6541022750211	0.568913907737439	0.588154967651051	24.2202485368471	19.1564298105314	2.76079329437397	5.43400849088218
XM_016051009.2	163.174513540363	85.3360651587413	10.4056441744946	1.88720292365869	4.13530273848622	1.24746453046598	1.30077228547669	1.36136917532271	2.06787081866231	0	0.0426522133142322	1.16765290702604	2.27260769244528
XM_016051012.3	0.756356581002333	0.683425809698343	1.86723633305751	1.87621408354307	1.31401047478958	0.642907169726053	0.627923039816102	0.708669518595732	0.472630921324947	0.354471255592366	0.322227434648334	2.52623967362581	2.80286140002657
XM_016051013.2	135.288601845371	252.505502982485	939.771081425863	1188.92609950937	818.528020370798	35.6563929070958	49.5009352946822	87.439239560129	100.844476107227	21.5375019463919	31.4869161198505	18.0326729005434	21.5155477011681
XM_016051014.2	16.1933491640746	19.5434472374068	46.4820693749196	45.9709343273529	33.7267624066509	2.3199426902784	2.6390427852325	2.26571146983582	1.90642929171704	2.42215302035958	2.83686696725657	18.9562217544096	16.1684096825648
XM_016051022.2	0.234207497980843	0	0.173048858231311	0.100021537176566	0	0.0684912821089775	0.888916649696222	0.233742974546368	0	0.616219010707733	0	0	2.91347543081055
XM_016051028.2	0.68437006615625	3.4675072793998	0.940052748926325	1.25153974651125	0.904615552485248	0.927346501653605	1.21798630624986	0.0937422701328666	1.03902997467955	1.4254080669015	1.58004632920064	0.387383145416263	0.831168714058648
XM_016051029.1	0	0.378186519940096	0.452906469991644	1.01315330818857	0.183692987018576	0.0592932444048833	0	0.400714254320077	0.908627535752717	0.268332754791853	0.348026775777727	5.3194009427602	2.74167761710615
XM_016051030.2	33.7746870418136	51.7468730143309	110.848414047841	112.643220906461	10.8547456683968	5.84573041240738	5.33597396477324	102.505224541316	71.0112917308372	0.676500800733278	0.531601607013568	0.569811251755419	1.17300965495863
XM_016051031.2	2.59542727017178	11.752598869094	42.4694358986745	37.4722580613288	8.41058677483492	0	0.0249524786465311	0	0.0227560458027795	0	0	0	0
XM_016051032.2	0.342023540730212	2.19936317211644	10.805277297495	7.23207124254836	0.587041354614093	0	0.0182639652719305	0	0	0	0	0	0
XM_016051037.2	9.61021937507509	14.8389060653898	15.2058216039426	24.1809837365303	19.5818928227956	2.62785644851588	3.48692754907285	1.82225882452901	2.1555700843655	2.08059373771077	2.1464492268836	14.6465960682818	14.8033435474999
XM_016051038.2	73.8564165127684	52.6968927902821	2.88001921663378	0.718129088701746	3.82923092483037	2.26944977372404	1.65843716971262	0.625519039729709	1.10742476680123	0.0446593517228372	0	1.0737547645912	1.08517962070844
XM_016051039.2	0.11878465688403	0.0605576258203438	0.106715501734723	0.0684666771972776	0.0112143314253584	1.45785323477963	1.86365258429723	2.99914309885452	2.56154667950057	1.70806996435173	1.45937010443339	12.0949043227285	9.27954341429107
XM_016051040.2	9.24400357380226	8.5103686385399	1.08517774701061	0.260543574068748	0.40391012063558	0.925164781667451	2.29428076871345	0.949051714362602	0.731611032777291	0	0.0395741608018546	1.18059415028475	1.26359230337032
XM_016051041.2	111.326140718167	164.505515225604	280.265544008409	184.842393894157	214.515467934036	27.925604395101	33.6971124887667	23.7624271030924	15.5890845730917	52.6268023005496	44.0238642148778	28.5482932920182	32.1834460700546
XM_016051042.2	82.2047030083297	113.006439978067	131.195456295869	105.192661884118	124.314193972275	21.4411123861468	24.0588940807615	8.16017908319031	5.96921218376456	21.8955600013811	20.0528600185488	18.0005203862918	20.7582283622009
XM_016051043.2	0	0.314879817432134	0	0	0	0	0.500815292336776	0.334985600028004	0	0	0	0	2.34828037373294
XM_016051044.2	0.883058818109574	1.29314009476611	7.45651290563739	8.67418188390666	6.76007956452614	3.18555960945295	2.98681981255917	5.14420966355262	4.02010094209374	2.65598520809222	1.99590025533351	5.63017751527446	5.42475596674026
XM_016051046.2	0.266011221673837	1.31462359119895	0.0438572962555182	0.846812414852342	0.560675170080757	0.00598824956473394	0.671290173259159	1.1647103339152	0.381522868013611	0.00102510746200629	0.368972525630177	1.19554033025096	0.577467442239686
XM_016051047.2	12.2046820278256	10.4255127744548	0.945978935601897	0.336389528146313	0.462321147373608	1.92661087912218	1.13602526705563	0.268835421806329	0.417388408026179	0.021655831659809	0	0.615379666319443	0.688791698748355
XM_016051048.3	0.0735245924907425	0.016953924049461	0	0	0	0.0646200003794256	0.0298956259458298	0.0474091489633117	0	0	0	0.000583047946512036	1.31918493845961e-06
XM_016051053.2	0	0.0349804270605373	0	0.110734153396703	0.0453445200995744	1.14274434366858	1.76266227369889	2.40266936855872	2.22948044693665	1.66279791513218	1.1877435269451	7.0948485247564	5.28703892197388
XM_016051054.2	0.686779433641303	0.674643673067701	1.71382241611955	2.53474277737057	0.854872668798212	1.35048549254981	1.80835692929117	1.65059277355034	1.17797280952458	1.08387641850343	1.01198187933854	11.2524273282745	9.72012351111692
XM_016051055.3	11.3259511778491	19.8265987809394	36.9352412292414	42.2527281426852	36.6933014331059	4.15060113381932	5.15425469915172	3.8762789315704	2.70420369166476	3.32997634058564	3.2454083021389	17.2609782930463	19.2697680253281
XM_016051056.2	0.0889237690573322	0	0.0276324579043498	0	0	0.877928717851624	0.634317437950675	1.49935959477905	0.210050084740743	1.59408108545991	1.79986372690485	2.68967760185608	2.82182569383696
XM_016051057.2	0	0	0	0	0	0	0.0981710423374162	0	0.855038062816765	7.90891092344672e-09	8.22836253734084e-07	0	0
XM_016051058.2	1.98079132460002	0.509928423840849	1.4122929299516	3.2272772114025	0.375835927688562	2.54977292267787	3.74135735416553	5.88295931262474	5.49752871640899	4.29233635056616	3.50262279999663	16.149650329126	16.1438023845547
XM_016051059.2	4.65061063264735	4.48838879951294	7.16268207344422	13.8180259492837	6.30439036106563	1.89978388269243	2.95751348978806	5.26469333895279	5.66256322440405	5.85628150854292	4.31541381421804	17.5959053762676	15.9873813339553
XM_016051065.2	0.0186807364441052	0	0.102513849438691	0.15750122405854	0	0.293553581232023	0.164332907775755	1.00025575367182	0.583015156938336	0.228752156959636	0.270675933226275	1.48108354401577	0.958403489460349
XM_016051068.2	1.64656953118688	2.37245224190474	3.96812970343406	8.18846259275011	5.85765321977576	0.617934638840018	0.953891225671433	0.818474814791091	0.914689760807051	0.58087901319612	0.472499150201215	12.0043194261819	9.28780534529126
XM_016051069.3	0.402368413287275	0	1.34971273233757	3.09250519487554e-06	0.164448298052797	0	0.018589117684363	0	0	0	0	0.102963815395498	0.264122032253779
XM_016051070.3	28.5877879245466	31.5950294087631	24.6582829347825	22.6209937896848	23.4265568307366	14.5303553456564	17.1851908835749	10.1103813957318	9.97242647563956	12.4868286402369	14.1855285660498	119.400240336085	119.09511802647
XM_016051071.2	1.4928708090492	2.21691739955848	8.15453367636786	6.83706223980591	6.02498196326324	0.549018262349699	0.739146701635181	0.868805971169435	0.913427989033569	0.302678490543248	0.327117205863015	3.95836700575563	4.64432226076247
XM_016051072.2	3.52316388076978	4.32989843643106	17.7858896256007	12.6698529274419	12.959246184853	0.403390389174596	1.13109074959594	0.539361416951199	0.835029972377645	1.19855277318349	0.843689304471434	3.09645749834527	2.55192915379464
XM_016051073.3	0.0524163091100211	0.999634998365172	1.30135928667075	4.34623444889604	1.22998133460356	0.0418828782953058	0	0.11699514871476	0	0	0	0	0
XM_016051080.2	0.191987470246312	0.317882674236889	0.0624740296049889	1.39816467820351	1.09252500678872	0.113956431123208	0.315001152299555	1.13848537733161	0	0	0	1.13943888125929	1.55240046850169
XM_016051081.2	11.2124448326187	22.654780342899	45.6268589910369	70.8739129097013	62.5183910117075	3.5156156089012	3.96242621508841	10.1449844292351	8.24496234245981	3.23662657826559	2.49323873373362	40.8620849071561	44.5668112419455
XM_016051082.2	0.46733670923689	0.553372357152585	0.383781387070113	0.825153685243815	0.366680247253518	0.604649874499892	0.526128128658792	1.15304907468496	1.55880491524271	0.438130255537333	0.209243162324217	2.99017610605785	3.75418456370209
XM_016051083.2	0.712433548448911	0.524627893055985	1.93580533319934	1.42621079313175	1.5108248598101	0.2538285345248	0.133902417646338	1.6210099322914	1.18932745892471	0.0693379886893056	0.067323637625047	0.371782681555204	0.71281116923188
XM_016051089.3	3.86913098414816	5.73669645525241	14.7204500262472	10.3825202688195	10.5796559843039	1.83708566298489	1.60640330779923	1.38069459047334	1.04270032548864	0.818732965063664	0.981609696166622	9.63016084267774	8.67526272240876
XM_016051090.2	0.712195220256164	0.388158548175989	0.395332765079344	0.19796747798596	0.0649069692473131	1.77699469374392	2.60110897080859	2.51459019297123	1.884102831367	1.74910150297903	1.56007789283494	5.8962167362119	5.32535173655414
XM_016051091.3	0.846825848573807	1.50002702764535	29.6519198969518	23.0701888082501	18.5467299403068	0.450499071090787	0.594854500020479	2.03482990557988	1.50690912861309	6.76267015587593	5.91079081512598	2.39603611118487	2.26604953082793
XM_016051092.3	20.879688108744	11.8579609562632	0.755252522058433	0.203633075828015	0	0.179865814974491	0.0787326763808794	0	0	0	0	0	0
XM_016051093.3	1.29537968123178	0.462821380465368	0	0	0	0.131549908356081	0.0195001482590545	0	0	0	0	0	0
XM_016051094.3	0.264238188899404	0.0945055409871114	0	0.306321922312191	0.870907111539064	2.71527091581956	0.670801720498563	0.197264403942395	0.123492763339525	0.066094420547003	0.139484947219174	0.236039586717328	0.505570863663323
XM_016051095.3	0.520339089042493	1.33833974176635	3.37188804010754	3.67339111887655	2.45026224909778	0.0199680260667174	0.108119337554143	0.430045659581628	0.369201000125499	0.215884365419017	0.16272183918107	0.385281465809389	0.471482556534704
XM_016051096.2	22.1505828899823	31.7367754960266	56.5486878964746	45.242427952361	41.3769005612779	1.75853109783257	2.19138946759409	1.47350770826644	2.2379204577031	2.25285933024424	2.4112087600152	30.4516417143981	24.6727960372376
XM_016051097.2	8.00692360571244	14.484396289309	16.601503760618	9.44774404445645	10.1974970361449	0.459728584615471	1.18565342414815	0.669635061030693	0.338269798176426	0.313631352061419	0.36769952793057	41.4602176638485	43.5407842538869
XM_016051098.2	0	0	1.57402604528355	2.44674165878082	0	1.1401592975805	1.23498217396213	0.859570552912093	8.6430687691093e-08	0.000104682647642172	0.134120092221068	1.02218654454502	0.475644266806755
XM_016051099.2	1.52461442303943	1.99999721602427	9.72855508593524	11.9783007481918	5.29105342082415	1.53616760348897	1.10377243995355	2.48765906587505	3.08478853802493	1.19851103220518	0.908671796899499	3.55028575062129	3.02112291296316
XM_016051100.3	9.70894100404233	9.47895970348143	9.26760429328947	8.10182525428715	6.00256249999433	2.60945952165954	2.83664146887683	1.7463965157948	1.1329515688481	1.19292285751139	2.08972555877368	4.35342819154946	3.70492870269603
XM_016051101.2	0.204807788425026	0.145031251304375	0.569751701937997	1.38139408249632	1.04481439065698e-10	0.758883665574162	0.761961205739342	0.675892731318171	0.288945700537123	0.68546523012077	0.171721223472306	1.24029152310662	2.14335720804521
XM_016051102.2	0	0	0	0	8.25751111788956e-05	0.132825273937906	3.26649635817792e-11	0	6.20165029776767e-07	0.031285274580189	0	1.07752722257213	1.08907993546309
XM_016051103.2	3.13054402693861	6.80599138376601	17.0967414230135	19.4856508005585	13.0157227087525	7.36620261885221	9.12235930149181	11.464938011653	7.62827491030844	17.2085507283651	21.9160167705924	29.7379858874599	22.0928398562299
XM_016051104.2	7.79645810164639e-11	1.1699712017976e-05	2.99305184304225e-06	9.69350163927315e-06	1.34514233147571e-05	1.35432822771513	1.34020190529984	1.05011802785202	3.08687812031978	0.647904323213462	1.02670355272865	0.734588085307823	0.58978731538709
XM_016051105.2	3.45062494253136	4.54975791758761	18.2073330393306	18.3590793794547	5.96867748766379	3.93469137693636	5.4034082939079	7.05976531245603	6.40909405342779	3.6867702842432	3.62264434927186	41.1489904633893	34.618350502096
XM_016051106.2	2.4475571903098	3.68864238794805	13.9260258617079	9.32069615103068	8.19627652948051	0.836358211977556	0.750768287099433	1.25469865038893	0.992342846454129	0.439502405048835	0.806945191822014	7.14183686386549	6.86251476442671
XM_016051107.3	41.0197898801932	31.6929867984399	44.2181737941133	27.4727126452654	34.0293032182168	7.38671235644248	9.32356931471768	5.72551416970717	2.85947062976399	8.3249224887311	9.14380858149685	28.6530422807694	20.836982945348
XM_016051108.2	11.5480882525313	20.8417791744092	44.2302613751975	42.9103787248942	45.9446831398195	19.6472519954615	24.7390173440051	6.15057369830474	7.50239363817067	17.6676832464785	16.3667577434191	93.4711245550404	91.5969795158587
XM_016051109.2	48.0813575711117	43.8030176120712	150.877389170678	89.8860603195355	92.7207685549031	2.6956576697685	4.20173620570252	2.92271098334253	5.13770824743551	5.20095151661766	3.9628856547126	12.9572105496596	13.2319305430653
XM_016051110.3	12.4055490424783	13.3811574364169	38.2730455458593	19.4572593959023	23.1934004865298	1.95515886152211	2.01075943759604	3.0678857258148	2.78550289294621	1.95276871208041	1.95774416277799	5.04434561238149	5.20078425298393
XM_016051111.2	6.45075026702541	7.72546558943061	8.22223149617749	7.7622069266345	11.7837702777178	16.9358589315419	11.288387873249	23.5577818911232	23.1719679972717	0	0	0	0
XM_016051112.2	2.6815127473504	6.57034701952086	8.98684450954908	11.449470006798	6.32173763871429	4.67635009162329	3.98473696126557	5.42711281586374	4.70073734551517	10.7715556215871	7.76821201828518	1.23578491275656	1.12687698586018
XM_016051113.3	2.82787821639067	3.70482991372695	11.7680821214789	7.14414575467186	7.51022826918472	0.955999084931982	1.9047807600412	1.7915837335144	1.12451953117512	0.57613598786644	1.1169470447047	18.0488088487222	18.9824257530157
XM_016051114.2	5.17013416282804	7.25228504031209	7.24788316134164	6.94596535194339	5.40119348725436	1.53654057265534	1.2962025016919	0.816726270872097	1.38664229650383	0.94735393466231	1.07597336430202	6.06771065091181	5.64818683015761
XM_016051124.2	2.93545678436734	10.8123748813665	42.0529786534196	37.7124885091108	29.0233660662198	3.94905776350616	5.02480413634253	8.21550603256799	6.44110551524239	4.51514547473543	3.73782953597701	17.2632241929529	15.1072074649564
XM_016051125.2	1.28367347624173	2.23993832295846	4.9412648608981	4.04872084616761	2.40956057098516	0.875207807209613	1.20904481139553	1.14039335012805	0.727367676609268	0.504309308071019	0.609426444677899	4.73725629323971	4.90190913215055
XM_016051126.3	3.55247656660505	3.74728901973979	6.38196478243292	5.26250585399844	4.29657239384381	0.209921402943953	0.659619921397545	0.446647466704001	0.125748023871453	0	0.262058926727288	7.4673129101246	9.36066481425993
XM_016051127.3	0	0.129848156694418	0	0	0	0.134036987368161	0.0497457038974261	0	0	0	0.137171468762626	1.84784935435829	0.349782105404935
XM_016051128.3	15.9621811290717	30.2003023206638	134.890776857648	112.942793807799	98.0814197648953	1.70624104134925	1.94244664515392	3.26244365189127	2.59806089283898	1.61621418259756	2.01704073745194	22.7260641601283	22.5385008076161
XM_016051129.3	9.98755664682989	9.46869180482135	13.6497307151286	7.96000464548456	9.04738427901158	2.99208080723976	4.50098290979486	2.5944586460721	2.36694596437031	2.95352233201659	2.61905530103743	14.1566785306571	7.6901836368629
XM_016051131.3	4.91714858376271	9.2558915923602	14.5678799541739	15.4582746471918	14.485731058874	3.20094425480145	4.13153649251097	1.43211888227089	1.51730760552424	2.88242782557337	2.51868386566104	14.4824192523523	18.4813177698312
XM_016051140.2	483.897539067565	502.402598252638	43.2496532168021	14.0937312181222	31.8243034061162	6.43307422549542	10.0366193481064	6.60658145153362	4.92973539881459	0.223647363223588	0.465921968287772	3.19625758925231	2.98809149439021
XM_016051141.3	1.0471155122312	0.0372478099206221	0.0169049981549887	0.0406086138800036	0	1.0959962255665	1.32721851074899	0.970666595249598	0.768994773729385	0.133518502507936	0.141193973858869	4.06552545873184	1.31474503491058
XM_016051142.3	0	0	0	0	0	0.0144220368121386	0.00642839255318478	0.0131102320678312	0	0	0	0	0
XM_016051143.2	0	0	4.75990097399901	7.90379509868947	0.86692420879482	0.0839659522917693	0.138240501112331	0.259707843961859	0	0	0.0510533900911648	0	0
XM_016051144.2	0	0	0	0	0	0	0	0	0	0	0.0137491989314381	0.023223780438347	0
XM_016051149.2	0	0.292758140652275	0.136016178954746	0.608252552809185	0	0.371649481321448	0.727923037266812	2.02902681311496	1.22223027019688	0.835963771901973	0.275607809721812	0.765502272570935	0.822365832925751
XM_016051151.2	0.713722202121837	1.47866282877579	1.91274690329111	0.57375240433041	2.29784501432965	0	0.304981560267477	1.7187064762185	1.32146365389936	0	0.224892641544696	0.162988642330895	0.116345295260053
XM_016051155.2	0.651107098861869	5.40497624874861	22.3558343521484	10.8045361560495	9.50096809113881	0.0203158409973655	0	0.050108951991388	0	0.0466852835285832	0	0.4632517029937	0.99182136796534
XM_016051156.2	0.136442240159386	0.104395506422276	1.06033952782167	1.09318361627646	1.35072937316267	0.652080222673544	0.388807305856648	0.673024942929811	1.00514478323806	0.17752349471564	0.397964635766395	6.42886434891965	5.05191558996303
XM_016051158.3	6.75599885166506	7.48832049734703	18.3948241818458	18.0679768084373	13.7337181312826	5.10910062040671	7.34283215080988	7.86732710347807	6.01696747111379	5.49321683521911	4.55407310537053	111.152653941078	89.5352626948897
XM_016051159.2	0.107861640753848	0	0.58044967624448	6.12698650141356	1.52993951494571	0.198293849653249	0.21168009393726	0.0371495886222596	0	0.17011744994924	0.0299054810557607	0.518029313019387	0.0546244038088423
XM_016051160.2	0.364407505144208	2.54257951118031	2.57421846935078	0.994254644418391	1.53359191905108	0	0	0.0349532494311742	0.11822019467431	0	0	0.182825164866956	0
XM_016051162.2	2.98606147675128	2.87230683445332	4.52544024732625	4.52594610289271	3.14957774545781	2.74161303836987	3.61753256750966	2.15760875293506	2.26469588961454	2.4254199702836	2.32000657974626	6.57907408880994	5.68111762158947
XM_016051163.2	0.559442786440713	0	0.789875325135924	0.681043165478838	0.271420640230134	0.0360292328916432	0.0324818371629343	0.239748857749477	0.543768992341005	0	0	1.84190552176442	0.840083414064991
XM_016051164.2	0	0	0	0	0	0.261060746658259	0.0658063800443954	0.987389430836932	0.319005221784666	0.141232288983953	0.0428198994600846	1.42409781007473	0.927158111783367
XM_016051165.2	1.18642085493746	0.378838991450017	0.0430471829165933	0	0.0206872928872575	1.40914555240874	2.2772049280967	0.201548700439952	0.0885986893313882	2.95904436402513	1.78463341790071	0.674135817461699	1.34454540314018
XM_016051166.2	0.13778809334858	0.247194442337382	0.285512533056582	0.187097849085933	0.215158998137004	3.6693234113986	4.24705488205627	1.97209155976431	0.522615054863687	0.356007167348358	1.05953886993002	9.59052964310444	4.7459611014147
XM_016051167.3	0.162578032075703	0	0	0	0.020701947046867	0.261444787485587	0.0155019295251236	0.0336418009512531	0.0177446182325705	0.672029097796144	0.431257455328588	0.39810093370776	0.92376522545196
XM_016051168.2	0	0	0	0	0	0.0388756564841303	0.0345462285208115	0	0.0126857156263611	0.375301669785698	0.0328571629858424	0	0.0644305673191943
XM_016051170.2	0.0475526663609174	0	0.292531347559478	0.444996886197625	0.339381263931458	0.0322657349787496	0.00689511227836652	0.440982041845356	0.206975376486767	0.0274240133898999	0.007237358529613	0.0243698333830913	0.0651531025283407
XM_016051178.2	224.614803624606	264.224228927203	195.025863445034	294.611352289247	258.044416052518	33.329646996108	37.3012123159125	67.1364941793292	74.6917786967433	38.2621054391255	52.1333729538644	86.87706179185	123.60251435746
XM_016051181.2	5.55885793632891	9.71354552037094	16.8601361725965	13.4458602775889	13.9302224311516	1.04402058769503	1.11624932430414	0.790679701972985	1.03142150500239	0.748111000646039	0.943140771120647	13.6146681786746	12.7859171959286
XM_016051184.3	4822.08497581307	381.375588272458	21.1023948308262	0	127.921577060395	15.3454773660952	8.0421700002398	0	0	0	0	0	0
XM_016051192.2	4.54381210525901	5.55445722745598	12.2099579348041	12.5642652094968	12.9170105529478	0.721047836920236	0.939852431837473	1.90525735135463	1.82674481808582	0.991617741795946	1.11071091655669	5.74575771799345	7.09180896739478
XM_016051193.2	0	0	22.5004837658099	5.3939167086188	0.990009350253272	0.0160490234343633	0.0185339991518148	17.4158248950962	20.3451483656393	0.518861887245231	0.645213710051291	0.03312136485814	0.283854609368999
XM_016051195.2	0	0	0	0	0	0.0181582157718892	0.0413571174167574	0.0291362583002119	0	0	0	0.638471630433482	0.318105582794701
XM_016051203.2	824.622869728555	830.66423671704	319.438103613225	237.338165406581	390.376783684441	139.397209937607	213.206162403073	64.6547713018306	134.292184975376	135.972471900128	177.650448205939	166.220729058574	212.578038025962
XM_016051204.2	0.204644985607034	0	0.874594817239716	2.12126070642784e-09	0.469108736635215	0	0	0	0.0576012211670198	0.199358548920131	0.0830788190732334	2.83448481251034	2.17524286235113
XM_016051205.2	0.129530788218522	0.456205924754109	0.748149852234205	0.659248514572514	0.638594332728517	0.400269397019402	0.609087791147168	0.55906296682149	0.509419627493649	0.0588623124240574	0.115159894700899	0.940115035479863	1.06428093326028
XM_016051206.3	0.0724423042914048	0.333728460013623	0.909923572347291	0.933363633175146	0.23760139232177	0.248524705087291	0.408192804995307	0.336251711977049	0.535970627114098	0.206578966789145	0.292549407460577	1.2567294480519	1.13387541641796
XM_016051207.2	4.73441936299168	9.81597464762181	17.9406678919897	21.0175492153595	14.6711958624365	4.76660683300974	6.78845803058561	6.01401907997039	4.63349630795232	5.0840310362014	3.91280919312434	61.2621487653609	53.0385661517348
XM_016051208.3	48.6714356202067	53.1424032269287	49.9923769848988	29.7666729063068	38.1505273131259	10.9026199618982	17.616527566773	9.75166481698998	6.70285973235504	10.5038121526265	10.1158892695626	37.931270731782	36.7649648858986
XM_016051211.2	3.22073640913836	3.76055272899146	4.95578953696183	5.48977842371672	1.67321251282423	3.79044641120018	3.70342978418427	1.65082385118704	0.896872054242753	1.83849049111477	2.48581477990607	5.98032062476658	5.0644409453836
XM_016051212.3	0.845366665380545	1.03557376434634	16.3410608353947	11.2356025637241	76.033915699061	1.54701932829489	2.28740039283488	0.132469604878498	1.04564851272871	0.135552318900728	0.107213381921099	0.793153494293091	0.327390568537708
XM_016051214.2	0	0	0	0	0	0	0	0	3.33247487177659e-09	0	0	0	0
XM_016051216.2	0.024217513015167	0	0	0	0	0.443440448655343	0.440770813444596	0.429610730029631	0.351130531438772	0.207000041536682	0.216964481704132	0.0654262098226414	0.0336868903911526
XM_016051217.3	0.0142840696349692	0.15675509334285	0.64574856362587	0.893820018055565	0.725894466311323	0.32593954671541	0.458403277964611	3.244485665846	3.35232549045784	0.504766680502725	0.536007692439205	0.100877634627258	0.089345761871975
XM_016051218.3	0.375194267803329	0	0	0.0171034505125266	0.0103968074533983	4.97862059227632	6.64369969455716	9.06435442512371	8.72614997807684	1.39501831734794	1.70017814342675	4.6487046176301	4.74161637729062
XM_016051219.3	3.37479405057326	1.8611266167639e-08	3.78297101299847e-07	7.79512976557582e-08	2.39139063002239e-08	4.65122960153181	7.92822927088366	2.90628952602432	0.79382725043954	1.8736661955516	2.13580453316741	18.3477411463068	18.6275710370644
XM_016051220.2	5.1039568966468e-05	0.217114790492483	1.21225950967713	0.564590569713656	0.521288196610225	0.0190260797862841	0.113809238050503	16.3005403398724	31.0814268232481	1.27696976090005e-07	7.54931555144512e-07	5.66686713561494e-07	5.76358084691943e-09
XM_016051221.2	117.132730403827	153.544977358412	265.953786836856	293.845006776952	218.981564268074	7.23753062373309	12.850589609111	14.1185180924793	30.9053823054028	38.6254725460704	43.8612037300923	19.7890965703854	23.9697653367224
XM_016051222.2	6.1184236288482	6.77209925739479	12.5656504692976	13.2844116788274	11.8009579926774	2.21593783835381	3.24779609127388	3.65659201848578	3.45445789944412	3.24854485025207	2.95749113177928	11.6221639674817	10.8949869257404
XM_016051224.2	167.75588791972	285.545572630173	110.371708186167	134.946061428941	466.84125479938	43.3883407584233	66.8615578766683	33.2726417254696	30.8081242430123	92.373017356622	233.766460705826	801.973375025178	923.554992809463
XM_016051225.3	1.97909939560538	1.32883114732558	1.83894162464363	0.665045873696378	0.858045810642173	0.219832263596085	0.524770753642375	0.178114888025916	0.0793602602581693	0.0651746118745986	0.211996489769328	2.64781121627701	3.21098496130408
XM_016051227.3	8.47606349680609	11.986351740018	14.7454501203696	15.4183491610014	12.9436111891553	8.21571389506252	7.50554287835291	15.1991884777954	12.0018953845822	0.775437455618856	1.57202179822388	9.40982807806815	9.93172395595532
XM_016051228.3	23.3581728230177	44.0986671621005	13.0228967541846	16.022790741246	43.9241215013325	1.5846946849113	4.36101178251808	22.1220702635646	14.0170630570047	12.9170508390055	13.1009697588185	1.93378566312745	2.73008653929312
XM_016051229.3	20.0852452769829	28.3788016808851	41.7930978762371	104.751549337035	64.841888234141	4.28189848411278	3.33360945127402	4.35733836804318	2.75232424894299	1.13543960148619	1.58763624102837	1.55192700635698	2.78059050355491
XM_016051231.2	10.04282567184	12.4150426228425	34.3990089125502	26.668764757511	17.8639617993117	4.75787011685483	6.45881050330841	5.27732396891486	5.26861991293355	2.79795858019082	4.05703074914664	22.4086050947238	19.0226207634803
XM_016051232.3	3.24615183187772	5.24444105639357	7.93324613560146	6.15639546644775	12.3559433502457	2.4303958536717	2.97504090269906	1.55489645975339	1.26242511870931	1.34903754829767	2.12122027498252	5.90245978179223	3.60379394146772
XM_016051233.3	2.85603028688	3.75379666912358	2.33927212612999	2.66233321802594	0.503698503466217	0.447451591925542	0.842647355733337	0	0.421249212088728	0.886050507792692	0.586409291715884	2.56584661236938	3.22613837707026
XM_016051234.2	19.8522466829158	28.9674644618081	25.03887118977	22.935945327239	16.1129831944714	1.54320722187637	1.04309463092774	0.10307926395476	0.522803939694163	1.82629304126847	1.92483349519879	3.12047630928899	7.07236775238838
XM_016051236.2	1.21086300013647	2.40474132910015	2.49061361354597	4.29233438418503	1.24350397855578	0.207733691938467	0.155662789780886	0.0509423318973305	0.114944300742173	0	0	0	0
XM_016051238.2	0.0403818778686988	0.140824613732431	0.407807002203019	0.613035242718272	1.29893243269239	0.203433325112543	0	1.4962690134584	0.518468775346917	0.170543375844179	0.270122280346075	0.0918791657598441	0.121211545561133
XM_016051239.2	8.88414109272345	17.8856255006736	33.8958723675755	29.35288406941	25.4000657803842	1.57134702458669	2.25617639984756	1.35098489086285	1.091216453438	1.56425315098587	1.32891501532847	3.9209500278808	3.95868531264892
XM_016051240.2	18.6490734286562	9.02202598428469	4.56969431904264	14.1406216599188	2.61194233880847	36.6187018624095	36.8014654595871	47.6994977548668	54.4104885359451	69.1798822688847	56.8254777424889	29.6202887511532	31.4669570080212
XM_016051242.2	0.526639165102051	0.202624830237842	4.35590467141596	2.14835343897584	2.36069388610737	0.553314995933801	1.39248365216458	2.74942494088367	1.10324551016273	0.485707851015252	0.921768810361148	4.61193099079574	4.07061372857402
XM_016051244.2	0.20089846129796	0.1370145976417	3.09098351828606e-09	0	4.4247945391755e-06	0.252845413859588	0.0301980784087067	0	0	0.539108800141446	0.532132514095483	0.905784205754277	0.911892087402929
XM_016051245.2	0.0407823059818376	0.929029186232123	3.6825657649017	4.38741468960114	8.25358936117187	0.581635514834347	0.0515947138511241	0.000426992695492542	0.000590808385307808	0	5.98778374234044e-05	1.98641763524792e-10	0
XM_016051246.2	0.215207587174393	0.131589479368822	0	7.81941582213543e-11	1.12852435458274e-10	1.85142356852621e-10	0.00484638316751419	0.0010006996257398	0.58329469616167	0.300404707148495	7.98750392305071e-06	1.57655185726611e-08	0.326826204006744
XM_016051247.2	15.1330630993638	19.2481619133643	16.3868505764305	14.9815968272659	10.6045176874498	1.12309954304501	2.69477727022394	1.31886908356582	0.955435775452523	1.10223066715039	0.844117618031219	63.1787195813815	66.8570686588344
XM_016051248.2	0	0	0	0	7.42371608087098e-10	0.0901055342151179	0	0	0	0	0.165687814963604	0	0.0837858375448262
XM_016051249.3	0.648837820757885	2.11271287276125	2.55649095937661	2.9965254538725	0.9280512704213	0.254250079534004	0.837727677960319	0.990785131187572	0.544782141199896	0.632204616720496	0.40246022635964	2.60853836108101	1.73084816214107
XM_016051250.2	0	0	0	0	2.84038267333436e-07	0	0	0	0	0	0	0	0.088249230316938
XM_016051251.2	0.179102896018739	0	3.48141768116896e-07	3.34029454052604e-08	0.855039161131496	5.53102461116627e-11	0	0	0	0	0.0256321031813391	0.0684056381758908	3.71168573757675e-08
XM_016051252.2	0	0.362840604153004	0.138772561469204	1.43772712430368	2.42807885830761	0.0648403637642318	0	1.15420864453671e-09	0	0	0.0630458754178052	0.18809483611473	0
XM_016051253.2	0.423411117141616	1.58209968389116	6.2110424072682	9.9811677728258	6.53345416707565	0.260708754535594	0	0.202911574459328	0.427965230940357	0	0.0526655475556574	0	0
XM_016051255.3	0.160823888772273	0.533098547492352	1.95973446482437	0.937182781810527	5.16125045194756	0.648590595848156	0.451108233386107	0.508309002446822	0.536841164800442	19.3993089113949	14.0291449029095	1.01057230020977	0.771248946275031
XM_016051256.3	20.0081955637647	20.5761671410118	4.7380505469473	2.05293889603892	0.664908131157835	0.501432240229048	0	0.80119022901015	1.33862190380447	0	0	0	0
XM_016051258.2	16.6941574314424	26.0920904703569	28.6613946688223	20.9634360421348	22.696850727287	2.24433006799246	3.00380145867696	1.69195101250574	1.49782335217395	2.02287377679996	1.45059951317298	5.33943357948836	7.12545017658184
XM_016051259.2	27.1771065670329	32.4962987055862	23.1263454377822	14.4381349479603	15.3374397247399	4.34878660365282	10.8867204578638	22.8719825864805	10.4449627866798	20.9901586506468	14.4102802365419	3.33011906238595	0.00794755607775744
XM_016051260.2	0.232950458795586	0	0	2.78187260045586	1.93167909805737	6.40157187894222	1.56884513053381	2.79126805291351	5.97305500547022	3.60285391688906	4.8436433328019	3.78513140668857	6.76813785426991
XM_016051261.3	0.471631199819833	1.03028887850607	1.45398670875219	0.848095298899134	1.33053075709599	0	0	0.214924174719977	0.311301294186107	0.0690710437652796	0	7.12457314827233	6.97152996368416
XM_016051265.2	0	0	0	0	0	0.359079261538161	0.485562477198096	0.0823300222029747	0.0464184990682838	0	0	0.113371964914198	0.243297126813345
XM_016051269.2	0.282965800040038	0.753477145719576	32.9908214826367	38.1073989434236	6.48041859344184	0.00948008337010145	0.0498264264270888	1.20683657063196	0.829051500616315	0	0.0349292325936606	0.0196456221640623	0.0210221575781147
XM_016051272.3	9.25611867457646	9.68435987198468	16.6138606362904	12.9015932867265	8.61699243422868	2.1447492680372	3.61123094193713	2.24991367362651	1.81369471696792	1.86998594916127	1.49458233320192	50.165976699408	40.5526658686348
XM_016051273.3	63.1869872842009	40.7266543441238	12.9277795283312	5.2359523143225	6.05301055338704	6.50671906211566	6.66926544171968	2.16932300332106	3.45657831760538	2.32470447356924	2.76075707776271	43.1003942018368	43.0018894853068
XM_016051284.2	10.6884846804714	16.1617543936134	12.674942179287	13.5637522281441	13.6064400195822	13.930492790898	17.710508902211	7.00195521547838	12.2840795240536	5.27099213531409	6.94401126894703	32.1852845491657	29.6356996880004
XM_016051290.2	29.2586073033131	34.5638840422546	13.7062535885919	10.4570339714585	7.98211492308951	0.891641729799391	1.98516672914849	1.03925493372705	0.554665362307805	0.712637470084455	0.390492850119591	12.3165900505651	8.21436403088506
XM_016051291.3	32.0949219028514	44.466824486244	118.14300973026	97.8882753687575	71.4573721796921	4.92436217142636	9.40243175038758	11.176901343043	11.2753962715382	8.18879364772246	6.34752759799145	150.979551728639	154.654649216605
XM_016051292.2	0	0.123810961179801	1.29599469574227	0.441104132626182	0	0.127283236869777	0.413594006410407	0.143812719204502	0.413324222462422	0.0688161723271837	0.139908587374789	11.3352669967942	8.99795300853057
XM_016051293.2	0.0443483719063894	0	0.412434451842276	0.0691079641384829	0	0.0420488918080173	0	0.43980175865188	0	0	0	8.83820558619061	5.62989823544967
XM_016051294.3	0	0	0.694864537123792	0.313633533522043	0.24705289905155	0.160138530994987	0.162284007546064	0	0	0	0	5.85537808785804	3.14975324775805
XM_016051295.2	6.75860006907182	7.03726790126935	0.979665742972314	1.41537135195205	0.000135153718283951	7.54281691852676e-10	0.205140210413552	0	0.134384723608735	0.0923671507874262	0	0	0
XM_016051296.2	0	0.258848917997885	0	0	2.69082696081507e-08	0	0	0.206074254315471	0.236127728803129	0.0861461894758227	0	11.6254277877457	10.1525729141774
XM_016051297.2	0.169962449982714	0.338260484175537	0	7.41568984053321e-06	2.70180116784366	0.197656135565994	0.161991294265223	0.424173985920309	0	0.201526244397669	0.103288875065244	3.98790054928173	3.21758640728019
XM_016051298.2	8.34066704206852	6.38136568213447	7.68743546473523	12.8426882235221	1.0970027914062	0.212011618392487	0.322484761395413	2.26424246165752	2.20625827179913	0	0.188000167322087	0	1.01555410169564
XM_016051301.1	1.25508833637828	0.99015491659653	0	0.0909958991799357	0	0.657113720253796	0.59463034004216	0.312160359347246	0.251440638871718	0	0	0.308220640776174	0.0661643100701625
XM_016051306.2	1.20907210976397	3.14629292621326	0.0859788668229536	0.0964132769352394	0	14.4925204199002	6.61546378470175	0.560668252009391	0.158080385554699	7.25741427984451	3.29628066250099	0	0.069494538676087
XM_016051309.2	0.472685920699367	0.678318517627567	2.5936884292602	2.66984136288748	1.98995247480597	0.322168340624332	0.490412325967863	0.424435323209069	0.516339944409121	0.468515649732458	0.380965709921767	2.81237719258641	1.29917045619942
XM_016051311.2	0.16586430162091	0.159873849967045	0.151363943219336	0.224223107318465	0.115623412019889	0.113396276700092	0.63606659226515	0.328464539190132	0.35296251957962	0.273018438955841	0.165395466932228	29.3183931576554	25.5345620859211
XM_016051313.2	0.516181309379353	1.1056815853257	3.05597353532118	2.6012811108663	2.27765245017745	1.43079017781166	1.59747514318021	1.82802190346606	1.29199882654308	0.727248141127624	0.477656242471092	16.3510950314	17.6266118042656
XM_016051314.2	0	0	0.145368260912214	0.644664505912088	0.0556692535105966	0	0.356716516809091	2.60035729070182	2.28564261927658	0.569582969129622	0.395963711934355	0	0
XM_016051315.3	0	0	0	0	0	0.0530736696696244	0.00955853399809148	0.368771427101607	0	0	0	0.0550357427106366	0.0905864304353624
XM_016051334.2	0	0	0	0	0	0	0	0	0	0	0	0.18157485056055	0
XM_016051340.2	1.30479351479855	0.000558695005584101	2.07642960744581	4.99416153700071	2.23489342352691	3.25588623405772	4.56340729936296	3.76700596889945	2.85714824734371	3.91143077029538	3.87986503626109	33.7982696883552	30.6226405324492
XM_016051341.3	0.683700453066589	1.32529790759021	2.30275305138247	1.5347049617971	1.9276053298128	0.886886280539881	1.45989789237796	1.47439077771584	1.61899298224101	0.915819891394549	0.66015028034761	5.8332444291189	6.78119090141146
XM_016051342.3	0	0.347985848966243	1.88253417568613	0.508854002605932	0.00583075950290293	0.231500611538511	3.63227428481384e-08	0.000156397237983625	2.57660738808469e-08	9.89256963717654e-11	0.112177035276016	1.66494661104799	2.01893069222872
XM_016051343.2	1.77052517483784	4.16606475064647	9.74500331085196	10.0717235682948	8.37800838672796	0.207796367258674	0.622031254079971	0.441108470728791	0.256705631044554	0.124387081596798	0.327867460921941	5.33649323863781	4.41395735876794
XM_016051353.2	2.90028942984813	2.99540948345481	5.42802177012614	7.77523345039868	2.76077831633963	1.36080919607467	1.86135849016627	1.1388375007612	0.746685379161971	1.34244354757129	0.985700100655551	6.52990268418196	6.75004626673942
XM_016051354.3	0	0.134086369428161	0.281701201082153	0	0	0	0.0332667897279611	0.0526787119519007	0	0	0	0.0548524793960961	0.242818882570222
XM_016051355.2	76.2299528134958	131.290654123977	132.09954321116	86.7627785384591	93.877194303391	17.2953025751427	14.4374367085911	10.6432342135425	8.55597806021275	4.70135901481092	4.50014778353254	31.0950042199049	32.5958603031883
XM_016051357.2	13.1770145363733	23.3647920609613	12.3219844685823	15.1175631541418	24.2808442653793	4.25847455422304	2.07358105204874	3.43016563431644	2.80524197449582	1.90526486796752	2.08917078166065	0.169935130539307	1.48079797299069
XM_016051358.3	1.32565005656359	2.97347551726922	1.09729667223945	2.38023486839617	1.47516803263845	0.93478842919117	1.38352138507154	0.637174776739264	0.476381883746176	1.20212358358447	0.34454471497346	0	0
XM_016051360.3	4.96777547189998	9.47435471108708	2.47853475361526	1.92656654860023	6.37337215430784	9.21288534155317	10.8545286549833	1.05468234438999	1.48306159977261	3.99145720716544	3.21582767944225	1.66734024281796	0.792016195123502
XM_016051364.2	15.442102113786	26.4704763234924	31.446793551367	19.3506632646486	34.6785607793919	0.203345193541657	0	0	0	0.372090042384347	0.122850159963554	5.8714696929158	0
XM_016051367.3	0.432636422508938	1.25862613560463	2.61883997774246	2.62557028590087	1.81601199751283	0.248231027756554	0.318058801725505	1.19718440172817	0.844621679188862	0.0361808811284991	0.20049683916344	0.0482783841505701	0.103291864599617
XM_016051375.2	1.44784543227512	2.78063987761993	48.2402277411077	44.527219976647	29.9356778591566	1.0607468997606	1.32448596084457	6.54080959894447	4.1176997977172	2.1399895868481	1.68989003185339	2.85401944440367	2.55999022670164
XM_016051378.3	1.21784144175918	1.69994725856852	0.785165774103741	1.56650366786108	0.979268486683242	3.09176674507774	3.91832454679975	3.93258689989943	2.80658859024305	2.4596379081551	2.61532872760882	18.9540111582772	18.2828733072688
XM_016051381.2	9.52987075816781	12.4941906747647	56.6623127730565	63.9143312664715	36.1755461204128	5.4446650417569	7.47774838839657	5.53303801005394	5.50555697465302	7.72896126463586	7.24925594606646	84.2275265950396	68.8299126962749
XM_016051382.2	0	0	0.406732608702123	0	0	0.0936958715679199	0	0.584065168103195	1.52161490014124e-10	0	0.212515787128835	0.618319049738132	0.450162558453232
XM_016051383.2	3.57081969234069	7.73363290484548	38.1194680276469	22.017751120237	18.1019516921942	5.72766510137494	4.8594387685113	5.17565834795449	3.93111461349486	3.76788127563953	3.96639328835387	9.51658423947139	7.37500973085235
XM_016051384.2	0	0.0302848346756006	0.491820337839805	0.704611617457252	0.185073650754362	0	0	0.723822481272079	0.623879353175348	0.0625240062600049	0.0440756261441655	0.0526608368860512	0
XM_016051385.3	0	0	0.227651992280036	0.177512584218021	0.333881280007629	0.0804802882536195	0.246808917154093	0.155443561762072	0.130200858174523	0	0.126331617014649	2.47712250443582	1.83323818324212
XM_016051386.1	32.6930513352045	90.8511022051562	210.408885993005	334.636125714066	212.94684957021	13.7537281541137	17.8672905073323	25.5473960378824	19.7480785024737	19.7233920109171	21.1568487196024	52.3917132474183	56.9671967657917
XM_016051387.3	2363.38553787887	2211.0057612981	1351.95180846595	853.460959766054	1260.19831609624	411.365108322957	548.592320319423	209.593529393504	175.665271931598	361.230271539505	302.456584450796	450.798956474325	477.687906330122
XM_016051388.2	1.12392395498681	1.86952643808367	5.34667462588357	5.19496202251243	4.38116236422146	2.80658040128926	4.12472965816699	3.55084960580638	4.37289715007308	2.27247370043298	2.62507399193895	3.7434046663731	3.74117170444795
XM_016051389.1	13.2440255064199	19.7696652279174	67.6260397389721	53.4518348363306	41.713126855512	3.73531463087636	4.93886137683891	3.4184194775472	2.85936153366865	2.24707667727955	2.72536780394769	41.0407099054955	40.1843051999749
XM_016051390.1	0.27005568156565	1.5005327681194	9.83746397931379	5.5146679372768	3.23524490313537	0.527118361395216	0.348004013025926	0.433843041449386	0.120387098779807	1.06762773498099	0.0990347966037616	11.1832106673659	6.29970548575582
XM_016051391.2	0.0544932235802108	0.221264157819848	0.58846286872076	0.590652324015545	0	0	0.0702109660619628	0.155610515416817	1.35312822780143	0.286975433208896	0.0397217666864234	0.0548350183407972	0.162109855379905
XM_016051392.2	0.0036943079732398	0.0160677115167382	0.030408335090798	0.571761514568257	0.460468412788652	0.0995297294193799	0.00496808698212384	0.0111971143027612	0	0.0288484690869703	0.00414253382290842	0.00429329453577828	0.0118177015097801
XM_016051393.3	10.8933863839614	18.2742747036992	31.840841347126	18.9549672091109	29.005543503565	3.72464430586693	5.4215757865257	4.2683572240003	4.87242285155134	2.56252197637318	2.71581013880917	23.9249692810542	20.6370840086827
XM_016051394.2	5.52800283346519	8.52292760375544	26.8645453389911	28.3872688055818	22.1325175656847	1.69012688007748	2.2075245971224	2.02531284748452	1.83548970673833	1.9373870348756	1.79857175753483	28.85263788684	26.5462160763475
XM_016051395.2	0.645156184498771	1.58194939806436	6.40819252649747	7.72704113815421	3.88610399373301	0.3869691211804	1.06612279098893	1.1907848955127	1.9301927605596	0.0247891539303669	0.0196299649943744	1.22707264416057	0.857245254435424
XM_016051396.3	8.15593795323976	6.39477875229468	11.6789630898563	12.8255386554938	3.78763826552036	4.68967202931195	6.0431113271526	7.80954253689681	7.28290747760075	3.77311774968998	3.94566318376863	24.7412136536392	20.2943549692863
XM_016051397.2	12.2174995881896	5.20937015589331	4.43634568118003	6.89218241304496	2.40679726288366	9.0855556321507	9.21808246867947	3.06456791178095	3.17519478683841	3.94928418008388	3.57089924202507	10.9927312562924	9.93349163744402
XM_016051398.2	23.3628170370709	29.4267858731643	15.3875857915318	13.4723262209358	21.4989623604148	7.384488436618	8.59430376535729	1.11638019792599	0.460748618716497	4.79983070554554	5.39933380636014	12.7450952789596	15.9459679561405
XM_016051399.2	0	1.01262122982442	0.544696947715293	0	0.168598952671803	0.998183210208763	0	0	0.773664159476718	1.34174666923627	0	8.58760636709578	4.0617702615013
XM_016051400.2	4.60216186461421	5.98752625173755	13.3613536437634	13.0876276958886	9.38788502173466	1.36101396041221	1.42802994001722	1.51705794043135	0.895452950566877	1.49548256208149	1.55533140980856	5.7099697711858	3.33565169402939
XM_016051403.2	16.2771586998963	28.0985385440351	28.0697081017108	26.0419986169846	30.1975749830196	5.03423248017272	10.2980261844967	4.30987575522402	5.38078117566795	5.26472977072597	4.86570467044932	114.392581427417	96.5194858425675
XM_016051407.2	0.178673114648868	0.0447401494782858	0.15733986249362	0.349583949279414	0.0290093106111647	1.19794386529283	1.34964210419451	1.90007709913352	1.72395563214463	1.24146361025236	0.942574717428768	8.83103468000035	6.67508541622888
XM_016051408.2	2.44130366561906	3.47473399518527	7.23768617183061	8.00513306376371	4.85055033318832	2.29874239910975	2.94577372509033	3.89228809588717	3.08400532369979	2.68531098100415	2.93659632255224	14.49713820047	19.72569806533
XM_016051410.2	0.0425387255503376	0	0	0	0	1.67723482811023e-11	0	0.159177554623297	0	0.235857860340621	0	0.869919050766107	0.243456370674612
XM_016051411.2	0	0.00883502669225424	0.0423111438417116	0.0560073735181627	0	2.56851177486775	2.8073309053661	3.58782272813964	3.23236534197672	1.18079099329677	0.569886642903488	23.7616134553372	23.0943841005389
XM_016051418.2	0.0474050188540023	0.0604235810511506	0.481000989531288	0.535052441114771	0.172276645851475	0.0181196334570102	0.00849820591171481	0.26018952545639	0.114693706222582	0	0	0	0.0321773168622885
XM_016051420.3	2.80433891869273	2.32843714151619	1.50099579725634	1.93740225452417	2.13672646546087	0.722600633518637	7.34213209078076	1.28710016696477	1.88604650405018	1.14656051591957	0.484434781763875	0.789995959194492	0.256050639026251
XM_016051422.2	0.149146021576888	0.456441065836457	2.22990355057505	14.8365147946725	1.8510848109972	0	30.4183427690155	3.88861535180156	641.535678626716	2.92163390337445	1.70785798280499	3.07152377157775	2.79925797899202
XM_016051423.2	0	0	0	0	0	0	0	0	0	0	0	0	0
XM_016051425.2	0	0	0	0	0	0.0286567566091017	0.0403737343912887	0	2.89845989566354e-08	0	0	0.399643632272283	0.17977160445389
XM_016051427.2	0	0.124562660394542	0.377757258413242	0.537867547659636	0.149992114472133	0.0155784579674032	0.11647662953298	0	0.026411453685739	0	0	0.21048263852017	0.144907417838802
XM_016051428.3	0.0250948921072152	0.115136824568363	0.359126981967546	0.526829934236265	0.223911945405652	0	0.0184761064815616	0.0308128929209952	0.0416471821827404	0.0091757871627879	0	0.993682952905844	2.69056472702113
XM_016051430.3	0.0440463255372065	0.0495192990350085	3.24604956598053	5.45319642074928	3.76055020479915	0.0776289863830607	0.368732138313279	0.495342523083436	0.0983349710359832	0.292360072875686	0.231533383144668	2.92512915941917	4.24330146734656
XM_016051431.3	0	0.0163152999247004	0.381827398214171	1.23928824637201	0.199360047642437	0.0677302943486491	0.147023182595198	0	0.427914148566305	0.0933832252576079	0.0697835170669053	1.61266016631472	1.60517960440366
XM_016051432.3	27.3353462431713	23.2675562940732	30.5903229502913	15.0928789639378	19.7928293232474	4.55276406271888	6.41895952380413	2.65415425822703	2.32322612654113	3.35164253137275	2.67270523705303	34.4272927679412	37.7821291350577
XM_016051433.2	4.31749762066749	6.91714384973423	20.7692238118797	23.0091245481937	9.6925332943884	1.73608130215291	3.41209452604461	5.31123238396584	4.63658407228131	2.76033142806155	2.23621444598391	14.8081865375444	11.8174872737497
XM_016051439.3	51.873991477284	69.4029995616347	63.0837181315629	72.6809772597313	62.584044198179	7.12335172474434	9.46085779755234	12.3204167929759	11.4483714474637	3.65250321134297	3.77145437971121	39.5001918447021	39.8650501874944
XM_016051440.2	84.9235879288391	95.803173875971	129.9913646091	114.248567456294	123.532173310234	23.8961902799343	30.6811800526567	16.6915225242517	16.8245553798307	27.6966656826402	34.4031044017331	156.239882657254	196.662365854289
XM_016051441.3	2.47265825630643	3.33028355259776	6.63235825098393	2.44674470829336	3.76521358334538	0.931800929575235	1.06806090778547	0.556756583582247	0.212397922673631	1.35918194298986	1.17235407614925	17.4359689026556	16.3089401211789
XM_016051443.3	0	0	0.935643689359139	0.35315396027885	0	0.00259040327847653	0	0	0.197932513348252	0	0	0.863789099702399	0
XM_016051444.3	0.916720405180704	3.12722351551477	29.2818485082703	21.2372140898372	16.7880052731767	0.0185163016252503	0.927457540419111	0	0.0681907795418651	0.162442875263326	0	3.6654833720549	1.18769497207025
XM_016051449.3	0.00270043191261219	0	9.58903680750238	10.5318180417033	5.22822148104604	0.889662679396703	0.148093573482286	1.3568811519563	1.17881456473884	0	0.312293645903955	3.8463586672772e-10	2.48826517073777e-10
XM_016051450.3	0.189317047140684	0	0.0903081123644983	0.158087423328268	0	0.0765238984669773	0.849616223900589	7.77821423075134e-10	0.508908538980073	0	0.678818760764898	0	0
XM_016051451.3	0.185059046206791	0.181523557316059	0.293473633540821	0.417808299665442	0	0.000927064086057527	2.5378127059561e-06	0.268693650061537	0	0	4.94948741600263e-11	6.29980148505912	9.2079009305278
XM_016051452.3	0.0026189204037605	0	2.79508212278427	3.1884914062508	1.66666966653204	0.0103690393392711	3.70762499189736e-07	1.40402350062603	0	0	2.58949331959488e-06	1.2550257112746e-06	0.00016536708117154
XM_016051456.2	0.165220414942857	1.86519014076811	4.97948568017014	7.90091913480531	8.47554401909476	7.80099065995671e-05	3.13601120102996e-05	0.173974829088829	1.28478368221569e-06	5.39971806876433e-05	0.0584721789709148	0.000127187970851895	5.10521217697455e-05
XM_016051457.2	5.33064983419308	2.7345866599819	6.11866144145035	2.13532597874734	5.08382194082329	0.147684103653509	0	0	0	0.712394554746416	0	0.558859358003128	0
XM_016051458.2	0	0.745144192222366	0.147026134963266	1.27227362969529	0.4379115363849	0	0.206286447318099	0	0	0.859025267340877	0	0.914874165675619	1.30114965193683
XM_016051460.2	9.07258599952535	14.2137527399069	26.8773148046394	27.1339856240294	25.1595131356797	3.54524150789102	3.83015558669476	3.33344952307916	2.76994152897036	3.49834749707305	3.11527829349454	23.3352575428766	20.5091468700043
XM_016051462.2	22.7412618041771	21.5255843894123	41.8528540982681	27.4932434408125	27.6070794492499	3.19668887074284	4.75138521363724	3.40084009700848	2.66694331223574	2.70728598160764	2.55766316100823	14.3320802801514	19.7013258748753
XM_016051464.2	3.8883658897949	4.47010086576458	5.01838587434559	4.08733514684353	3.41873942735643	0.414724799488037	0.580470705627827	0.541110569229802	0.583264972521784	0.53276780736053	0.53424313656462	0.814164800447757	1.45241185307552
XM_016051465.3	0.878172765465187	1.09706572191746	4.5073006755164	5.2430312495855	3.13180176016374	0.236055505478401	0.109864714937882	0	0	0	0.296396174291929	0.210473517887967	0.376613459052134
XM_016051466.1	30.1610911610006	32.2379245022993	22.9411419133185	14.1471739992101	10.2324488609026	1.06843814967448	1.18551106591908	0.846850882500585	1.10148761326771	0.891639722953264	0.731536094232547	9.54675709899296	10.2363386753384
XM_016051467.1	4.37499409734705	6.12320819797273	6.26184593645997	10.5227611117875	6.87778719412357	3.62772300267525	4.07705252232726	3.45965440340132	3.10269746066684	2.41765055388847	2.1393710100524	29.8866635252265	26.5501331163321
XM_016051468.2	105.10895932166	95.169601038259	104.385917050968	56.0767270654176	76.9179304077632	14.4868304992108	18.1425238569647	14.6015814604742	9.71152403449221	11.8480356818374	13.5973261242949	34.9026176464712	44.5070898639191
XM_016051469.2	2.11130494546198	3.58257075779009	4.61475714087635	5.51768568035009	4.78187224810646	1.53163163386657	1.97853485123973	1.44596448757724	1.41474089150256	1.00658960253373	1.18122947917299	13.5826382205532	13.0349796116561
XM_016051471.2	2.11157681039018	0.561205557262504	0.891045367076888	2.51890277609926	0.319612934703873	1.1205126613014	1.03162792882045	0.790629888114814	0.721403179421957	0	1.86292546418442	6.81420771212999	5.20622035719737
XM_016051472.2	2.8219958691406	3.28836144122846	2.41102477974795	3.63242224654195	2.27460417244521	3.32272038322241	3.58575033867851	3.75631871412444	3.31732606304592	4.06979849949035	1.5947389542479	12.5999751881543	12.8569076340991
XM_016051475.2	35.8723612404783	38.8069181292235	79.4989431934725	55.9373453825461	72.644714326866	9.22498876310887	8.94381004218498	11.4826269193414	10.3953041192552	6.80618511076892	7.18189864651211	32.454892420772	33.7554727366516
XM_016051476.2	48.9314834478938	50.3202675972501	9.3069574152589	7.97135433122561	14.953560415789	3.80189677143417	3.13001902000053	0.855642126444869	1.12271182113165	0.0842165815329637	0.18520916710755	10.9396037008742	11.8992557244898
XM_016051477.1	7.62951616407731	19.0383256858765	0.731942083950008	0.552654979963296	0	0.79683235850605	0.520480251918576	0.179925421314698	0.91124079399879	0.254377888256145	0.00182319344659663	5.65152493548258e-09	2.95814543823763
XM_016051483.2	24.8883014703127	53.7178590902121	3.47189092881078	2.41645487405113	1.92855072369983	1.02896160043866	2.90207168970977	0.619198364758991	5.26006294142094e-07	0	0.0426589583956675	4.97574802858968	2.84807059450381
XM_016051487.2	78.5041854980131	74.2904339119293	58.342670580994	46.5730650307181	56.7635662711429	23.8387438198396	30.1108371135218	13.9608867344506	15.9523038470485	22.6539745919313	26.5539896560745	80.1734920692605	100.866314551055
XM_016051500.2	0	0	54.8784905090382	16.5826642778541	8.05960648283141	0	0.0526211576402954	0.291217945836727	0	0	0	0.471584573218182	0
XM_016051501.2	22.6530904824936	38.3768093130414	51.8037248439275	84.9256671003857	53.2901738377122	16.485920241347	35.6796280303427	33.2537564700114	21.992466130976	13.745075765508	13.9043055145473	51.3156483911704	36.0433888224657
XM_016051502.2	2.88824325953822	4.08216731499859	1.25764793611714	0	1.54388689325423	0.5414761485197	1.0327616799706	0	0	0	0	0	0
XM_016051508.3	0.189883836353983	0.0580841752016557	0	0.0612736927199078	0.100384709397338	2.8727455664364	3.97883403815744	2.61405078507133	1.96305106130307	1.86176236324261	1.29335470173833	20.9964224572438	15.3116777731269
XM_016051510.2	42.8778509690551	50.8523294277382	82.0093432560626	46.7926380099292	54.5109185632692	5.37716677774027	6.23260297573522	6.53652257248424	4.65189348146057	5.53940185448146	6.92085019482025	23.8718419766498	23.8659517180887
XM_016051511.3	0	0	0	0	0	0	0.184857604126655	0	0.260800739307796	0.122555261384312	0.134872115307697	8.57589461118216	14.9689762128656
XM_016051516.2	0	0	2.61532016528421	1.82596280362902	0	0.0273205427267232	0.0911238905331304	0	0.267124624163759	0	0.13091224710504	0	0.120755487831644
XM_016051519.2	0	0	6.25477822263825	4.60099301416515	7.26345246923521	0	0	0.124413052332791	0.189038373877674	0	0	0	0
XM_016051523.2	0.278783158422284	0.69678839013113	0.993608728902104	2.76364041518667	0.33686949447746	2.20566379792649	1.20637215436486	0.92334505362283	0.943899765590267	0.929109194370659	0.305447266234843	8.40787185217373	6.95902720097278
XM_016051524.2	4.02260336696966	6.05601176018815	8.80164429732535	13.1864321179652	8.87294064115091	0.820492304371366	0.882345410972019	0.596683940052883	0.000945207422261979	0.211866058876042	0.989525194200395	1.04315670087525	2.10563697936225
XM_016051528.2	0	0	0	0	0	0	0	0	0	1.74036098475382e-07	0	5.64096439566161e-07	0
XM_016051529.2	0	0	0	0	0	0.0260425726822532	0.0388703747984095	0.0865184982090288	0.0450064052620381	0.488953370585901	0	0.275518890514147	0.481209921341177
XM_016051530.2	0.295609251740062	0.549101810247813	0.168886532838262	0.667716805820457	0.597765998821544	0	0.060533148184413	0	0	0.280762129004536	0.203772712082289	1.53287740004964	0.507691494603052
XM_016051531.2	1.64789411341222	1.37868322597901	3.92331244236447	4.10548304788021	3.74212711180357	5.36073636444416	6.19145470584256	3.06820010642811	3.65779955905977	4.67821649262727	3.99957903802182	22.7047559919459	18.1453155607442
XM_016051532.2	1.65343443141782	2.47372830801572	1.8801227215135	3.87710098251575	2.1448885623301	0.803490008900439	1.41796215270166	0.459068862257063	0.206055436853276	0.61320454083672	1.06449879978776	11.2941433916959	10.8061199727981
XM_016051533.2	3.10220011736389	6.45202776161665	11.4239752613279	8.02272575562116	8.99439483464841	0.978453374150991	2.04537629396121	1.41501429601713	0.981230241251649	0.65637839734954	0.64066447504715	6.06499656468336	5.71072678451655
XM_016051534.2	120.553764658488	92.6367960948252	126.447117346634	65.6288415793672	94.6173217325684	6.29425801749542	6.26484091082726	6.18625922330023	5.92850092781421	3.33188921859305	5.00203262056947	8.35572490513845	15.2663166864579
XM_016051535.2	0.0845669248903567	0.0665972751403266	0	0.268189095352799	0	0.129927974311882	0.103422878820115	0	0	0.371657174184512	2.41836058861591e-07	8.20680668360495	8.44336958096783
XM_016051536.2	0.801333173281569	2.23279769097183	4.8953855799569	5.00992776281909	3.13156174179494	0.93704645766183	1.43199013428345	1.50231526993128	0.986130223560172	0.589364961103557	0.692981617909279	1.42390643168417	0.249064595295871
XM_016051538.2	0	0	0.108651423390564	0.0818677616339222	0.0166536351289412	0.114375052516798	0.0799880583184136	0.0684339594854568	0	0	0	0	0
XM_016051539.2	12.9733846071271	20.5689686701795	57.8854519046484	42.0778368368221	38.5173578023894	2.47445807460118	2.6407206256764	3.60793216376043	3.92890242142492	2.78552496586396	2.2772978514262	29.0256137763154	32.8534750031485
XM_016051541.3	94.9746122920219	134.775888110574	20.3259520669326	10.0553606918697	28.5958600287984	6.24476440651473	10.2773942305771	2.46621416900478	2.39763557666315	10.580580477449	9.70462690625715	283.802797331292	275.731705402362
XM_016051544.2	0.292584460592624	0.447463006549573	1.4636726631977	3.08118282743613	0.701005176328249	2.91111909524154	3.97736075034877	6.85609100818824	7.25652733622402	2.0699562246563	2.60919027367683	25.9993263870206	20.8941735867616
XM_016051546.2	11.9632945052534	18.5794116901785	19.0589955845039	19.0592067261464	17.4192432189126	4.76419242452046	5.88032762945733	2.87628716102802	1.92804421311808	6.15365285758679	4.76245538907639	7.12888332508253	7.12996115872739
XM_016051547.2	27.1720070945801	26.8220152040564	32.1971433270259	32.3866019490582	32.2715944123422	6.15877023978382	8.23391735623188	3.56351759222506	3.65124939450996	7.10011525693473	5.647594269154	11.4978271218052	9.65533978168806
XM_016051548.3	5.17554848127615	9.59819856540549	16.8196304627003	11.6057974211375	12.5471936793795	1.55293746399067	1.68583982844674	1.90609181291711	1.66431962187794	1.38237121010035	1.3080269144368	9.2570090605012	14.3150691225879
XM_016051554.1	0	0	0	0	0	0.0291541447095402	0.0264580859165219	0	0.0197872795673901	0	0.013923651252176	0.258725516239843	0.0755299316122228
XM_016051555.1	0	0	0	0	0.252213870807862	0.338560992092961	0.0941947392674937	0	0	0.387898243126311	0.101924847268183	0	0.189207207392923
XM_016051556.2	0	0	0.416629559770036	0.233363684988016	0	0	0	0	0	0.084352575528107	0	0.0761342302892004	0
XM_016051558.3	11.0623193007425	14.2974371728198	16.1676309975191	19.8470316843051	16.8875035164566	1.37210752912821	2.12689565918399	2.09372239986354	2.30120625817065	0.604591627850133	0.991582940208758	14.9463514008821	13.6431937825601
XM_016051559.2	1.34142680884806	3.57468767284901	6.05921630687563	6.02363515811002	5.4232843885759	1.85691360970256	2.03599919726016	3.00596836742451	2.22760733532713	14.6324743353698	10.0259983885762	13.9687798234284	11.6774964236378
XM_016051560.2	0.0897477184594758	0.199653628524704	11.0356464908163	8.04614553813442	6.82625414529114	0.0404634277177977	0.0178594893394063	0.896812955451305	0.581072679281949	0.0118335270733181	0.012492243144138	0.0735760142495727	0.0786716866829512
XM_016051564.2	0	0.178340092108394	20.3587685527141	5.83367721500725	9.22316565176045	0.021598979998951	0	0.125592760502971	0.141827417574749	0	0	0	0
XM_016051567.2	34.0049689245846	68.0252626079619	6.85909153217185	3.1389701830235	2.21188748810601	0.820793245385232	2.95249214826649	0.0226710250493211	0.178831379912969	0	0.0180448694039671	1.19126542999601	2.12648357910089
XM_016051570.2	0.180433439094198	0.253045604329425	10.1795290667189	7.97710233717147	3.45562496804127	0.112833209343011	0.100120008663184	0.122534779260005	0.230120361859959	0.0307550595460835	0.0324541352558836	4.91232957351304	3.11482118707284
XM_016051571.2	12.1894938450047	1.70763409032091	0.110508614211557	0	0	0.205238100956413	0.404391999464993	0.0931299682154399	0	8.96134424718751	7.49027516781511	0.219741740371587	0.840600851528497
XM_016051577.3	16.7299260061721	1.03095948330839	1.52661825389782	0.292243839075065	57.7009276532849	1.40692620938709	1.91802535675116	9.11987450672166	8.1107036634082	1496.82043530224	1116.69183849846	9.67268706595204	11.7581326090125
XM_016051582.2	0	0	0.0173727374222056	0	0	0.651026288955576	0	0	0	0	0	3.06060686264771	2.03112887150274
XM_016051593.2	0.681508979011742	0.0447839084332032	0	0.0885414906381733	0	2.91433963430949	2.72414205257036	3.49979723149778	2.80007083575489	2.51734609542473	2.38709681080403	18.4537586536379	17.8452326615778
XM_016051595.2	41.9632018945354	56.9246262756257	91.2290520761655	96.7216476197614	84.3067587924921	11.298227845761	16.1542872825549	13.5802694563107	15.5384677774367	13.3180419846349	12.6766983158509	64.6923761159544	67.8201624239279
XM_016051598.2	1.12525874272051	1.06583293779907	0.8302723996175	2.92551463798668	1.8043662186885	0.0233057933338865	0	0	0	0	0	0	0
XM_016051600.2	0.100357651428804	0	0	0	0	0.682392558956163	0.468357835499028	0.763697361412663	0.193749727924507	0.412436556502544	0.0632409625250069	5.48028433678292	2.70750325504468
XM_016051604.3	0.0278274542922806	0	0	0.0331815518223198	0	0.0126523713543671	0	0	0.0199674895523868	0	0	0.0944453203527107	0.0692951212127045
XM_016051605.2	0.114723110805634	0.838755481413964	0.000128729649926074	0	0.00012259972723128	13.2012306402231	7.89268115867272	0	0	0.000282480587742417	0.000246237622218997	0	0
XM_016051606.2	0	0.0422137771108031	0.0325551843048593	0	0.014838655495217	0.0718444300951031	0.250502499602227	0.102922015302102	0.0736453211243789	0.133347967631289	0.0484153847749363	4.07825619718285	2.42452757360534
XM_016051607.2	0	0	0	0	0	4.42431296280003	0.852664291640406	0.144906326859529	0.621998021951768	0.125891080029388	0	0.341537819125796	0
XM_016051609.2	0.213734135791947	0.461537294481701	0.0352025327556121	0.020268082637664	0.0664567336439815	1.0122813646408	2.87076863407407	0	0.0134704635588631	0.125202830126351	0.0849570791791402	0	0
XM_016051610.3	1.9094601951067	3.14032939617688	5.01082810725207	3.97440933359976	3.81247610218412	0.391522277765993	0.582180378641657	0.810044399938341	0.678800747005921	0.280290350731699	0.327019319061979	13.0076002593836	10.8963863307829
XM_016051612.2	12.5543579836183	27.3828652199455	81.5788752966124	100.868915084775	76.0536701795533	1.74455187219967	2.39160224363082	3.01249077554796	1.97438824744199	1.49821041882553	0.89740903242975	4.66996545019441	7.92526376228497
XM_016051613.3	40.6531056872457	57.6421826661172	136.077470320746	114.704775228549	115.656767470475	9.79093928164358	15.300498295833	7.97566088337668	8.47579888835415	10.8877273864248	12.0470131691304	40.9191467037635	43.1880584293979
XM_016051615.2	21.7183262411893	16.5656828339223	13.9633154708331	16.0095777822674	38.3509706549229	1.76943320816455	2.74952310923696	2.47266025218221	2.79550188777594	4.0956335103102	3.98814664681217	46.2543953950055	44.082177011258
XM_016051617.3	12.1188129807434	11.8676636446501	30.5397212222465	23.3438605496575	19.6171014714434	1.17468808667397	1.52396010664059	1.54529056386001	1.38601259852547	1.21477474705928	1.1990084392781	6.85132453796225	6.40980911300485
XM_016051620.3	0.116754126640588	0.109888838127823	0.175752940163356	0.188403830969904	0.151201673827638	0.947185670625974	0.82473115025555	2.67384990164334	1.43614679474693	1.32101489643393	1.56166160124978	0.452110168578682	0.616999604632566
XM_016051624.2	0	0	0	0	0	0.0196023393565319	0.0445532768500512	0	0	0	0	0.145223048686245	0
XM_016051631.3	0	0.0357797162895917	0.098444201475311	0.141202256944492	0.602558901688257	0.0105096592093375	0	0	0	0.0244292597368426	0	0.261181154157546	0.0931769567557186
XM_016051632.2	116.950323833859	254.141895992365	142.3580021985	133.859722244062	48.4092997424948	1.08565866787603	8.94116999235526	3.3571196852816	8.18885230980943	0.233955856113433	0.109735797211534	0.231689767373566	0.173597502396453
XM_016051639.2	55.9917778142062	63.0463991359174	137.299239390947	103.265003835672	94.1036278146179	2.67544018581169	4.26882914281523	7.94769623797964	7.62750600133938	5.81117940585359	7.79540359861108	35.9664129593535	43.7462849089803
XM_016051641.2	0.988724815451854	0.537315529912611	1.47823692472698	2.60177762753864	1.88563125232604	2.10603887873774	2.61085209704698	3.2606603748053	2.11698529631179	2.3030493735592	1.58368011128522	3.14992093055704	2.75122284728695
XM_016051645.2	7.97835502085954	6.07526977770298	18.7927565109272	17.0907075769501	24.6519439425718	0.888413625719194	0.404555839891059	1.33833780775288	1.3531563941098	1.13507563796843	0.860350442677226	5.55947437154667	3.22379513480313
XM_016051651.3	1.88546075886533	0.739754670441744	0.531692664754658	0.837920964957006	0.57451276090706	3.88964755112447	4.6410101712076	7.41351381730102	3.76106965988907	6.16338542766074	4.99904495583201	5.51008427893258	4.75963057941574
XM_016051652.2	2.4102051985998	2.58347116416751	4.86533655846691	5.81086230246813	3.47831057044354	1.41043251234237	1.82662377560538	1.69719444413278	1.51539542379977	1.08731717439034	1.51287355455932	29.3750724310217	21.9846243459388
XM_016051653.2	0	0	0.340022345221601	0	0	0.0473114105673497	0.135647140159721	0.187598889071498	0.114987771048509	0.298837437611621	0	5.99752474590623	6.60426512329285
XM_016051654.2	0	0	0	0.548073960088682	0.827242955034319	0.0279284183163594	0	0	3.36430776381474e-10	0	0.146298004205731	0.568539142558401	1.41334408013989
XM_016051655.1	7.6783698374698	16.13295975256	19.6830935606303	31.3071979213215	29.3218336154075	3.97456796073294	5.36347214359426	5.65847222810795	3.45662338089282	4.0340632694667	4.28293289283522	45.2511212533467	39.6527426189541
XM_016051656.2	54.5399169698943	70.2748740445728	164.313139394532	132.275643371248	108.07272591162	9.83701745799387	10.9958157309303	11.6464262369933	7.40073897886581	8.24752458786399	11.6376532714525	124.144265964923	119.103302302882
XM_016051657.3	0	0	14.9710582513297	6.25498907147073	4.81349278089928	0	0	0	0.162405675040648	0	0	1.88388363609143	0
XM_016051660.2	0	0	0.337412799538122	0.755762199745157	0.522294097316607	0	0.0888437149049862	0	1.04737763596855	0	0	0	0
XM_016051662.2	5.23164245809371	7.88233630661374	9.43003613718767	7.47653736379687	5.20361626736486	6.60208833156314	8.81710362814094	5.20441395970695	4.34338360713758	5.13386681387341	5.22740204287123	8.96393618765894	8.13310533886631
XM_016051663.2	11.9975525913217	21.1461692299036	41.1502373902509	39.2816019101852	36.3627314885134	6.80032294602248	13.3348701468207	5.63679063445289	6.58821592513153	8.33345899189727	7.3060001567889	137.763200817018	125.027733891052
XM_016051664.2	0.368426607186178	1.22680700231235	0	0	0	0.98274291153431	1.03925328952716	3.92570255419114	2.55620225709048	0.570162608586369	1.86006237535639	2.68490687017249	1.40390872524037
XM_016051665.2	1.07605729769355	2.17065465726434	21.0237050178958	12.4265977075316	27.862359008431	0.53414796214368	0.748973470420427	3.58764341991814	2.68297288699717	3.68476384352795	4.52730569391084	7.22407729321682	4.44469217275273
XM_016051666.2	2.39865121523987	3.03225152818306	17.5876171662298	21.4738438190953	23.5212044441385	1.1227684495404	2.03533252790043	4.8309454268719	4.29758298555977	7.41830400673962	10.4221682277141	10.2833810496474	11.8691641126767
XM_016051667.3	0.0810078325491505	0.259387275367502	0.273214307308274	0.212416494786297	0	0	0	0	0	0	0	0	0
XM_016051669.2	0	0	0	0.635468871923196	0.178902056737446	0.0491076827133499	0	0.844231407689459	0.301847320209749	0.698882437538342	0.917709485398763	0.328521422754823	0.832504915879633
XM_016051670.2	0	0.081972154573061	0	0	0	3.60300407694586	3.86110889423722	0	0	0	0	0	0
XM_016051671.2	7.96517471954528	5.50332182892438	0	0.000220377135957494	6.53241653568383e-05	0.0311497617868862	0.403051232396205	0.000128893098691827	0	0.000182193933965314	5.13795909696662e-05	0	0
XM_016051672.2	0.276898233818259	0.249388741357138	0	0.00923031607094613	0.00356060906761608	11.2076201009637	9.25177363449791	0.00710139218128674	0	0.00592262566983604	0.00158086640952997	0	0
XM_016051673.2	2.45895520289888	2.84415138883348	0.737361942303238	0.00265446330907587	0.000937801924883666	0.912426796577262	0.29637588686795	0.00186375336956927	0.0356037190776183	0.00185358312405992	0.000503917768816898	0.014834545674536	0
XM_016051674.2	0.473901699234617	0.269650748305188	7.79487096759368e-11	0.0321376745519844	0.0135374066248475	0	0	0.0270946721500772	0	0.018946397075057	0.00496515346750641	0.1940624056128	0.23607329464017
XM_016051675.2	0	0	0	0	0	0.148982585838692	0	0.0363202403818863	2.02294984305103e-07	0.174509285854721	0	0	0
XM_016051676.2	0	0.268447393751676	0.968863197780735	0.26472008029981	0	0.407505166021611	0.277609710371774	0.748300489729941	1.1256286002645	0.447066529626099	0.641516210493226	1.56562942303158	0.281485438319347
XM_016051677.2	0.969088244394774	2.68950444219401	18.0337310224917	13.2214920452589	9.02284507046655	0.792101515217828	1.35151671778114	2.18496129489453	1.64172990327597	1.86938975097452	1.77289993751765	8.75851365680409	6.68520383989177
XM_016051678.2	0	5.84503199005783e-06	0	0	0	0.279577943225183	0	0.0752084535520327	3.81679222944558e-07	0.328280136981114	0	0	0
XM_016051679.2	0.0765016036116473	0	0.243629921888341	0.810471331858682	0.595014622149804	0	0.129383928749327	1.39467402325792e-06	0.359920156801139	0	3.19804144404812e-07	0.000807801953759403	1.49929183064674
XM_016051680.2	0.205782502817557	0.176160643361513	0.237782062422954	0.407737124939176	0.335722454160826	0.0560875926821084	0.152839593329878	0.0769177206191592	0.247242326483214	0	0.139578396279079	0.47378658297675	0.523835017896004
XM_016051682.2	0.106863526526032	0	0.323941401009001	0	0	0.000139485585140281	0.118800404463644	0.212516601458783	4.19320035315424e-07	0	0	0.169827244396492	0.315168900284425
XM_016051683.2	0.0270769848345764	0.101509772837045	0	0	0	0.136728892052263	0.429632827829347	0.21545923769926	0.607138555584378	0	0.336592348238375	1.27409390725919	1.44718703158889
XM_016051687.2	2.50148646125489	0.869227597577924	0.911637502781602	1.24470173041289	0.30895389798214	14.2350721050574	19.8289502957467	4.55667385106856	2.71359107995992	6.75550396840204	4.71221651135126	13.0781884677773	24.1064076699845
XM_016051688.2	0.00816936709734337	0	0.000113791548179691	0.000223199549901901	0.000145218349757347	0.930128980647719	1.61809095218506	2.74557621641248	2.33391002469139	0.942535762476434	0.756432032322957	17.7264283515243	13.2800923466315
XM_016051689.2	0	0	0.00559930442170344	0.00639479053436994	0.00526937924818437	0.15132839650846	0.157081732781375	0	0.284450774295277	0	0.261533505816005	3.50788164907957	2.25980720927069
XM_016051691.2	0.967482592681956	1.94348500527387	1.28424468400476	1.63411467641051	1.92497792989249	1.86133596423424	0.895652629134636	0.734583777210662	0.837357335832217	0	0.585264897197054	10.8741631407313	13.2956505062871
XM_016051692.2	0.774567882382726	0	0.958503843154339	0.95098548001146	0.587964056377303	0.69548643055815	2.84415432853581	0.773579507212574	0.499967390934167	0.866460252276327	0.243247826277634	35.5817091921984	28.1118280194876
XM_016051693.2	0	0	0.577558622062126	1.03097809228134	0	0	0	0.432558225619771	0	0	0	1.15144248088515	0.60377482949105
XM_016051694.2	0	0.180374958397556	1.80022760790673	3.82107017253064	1.55863905498392	0.239175001412722	0.533580163381827	0.43599281938067	0.234885807282053	0.254692169446376	0.336070720348069	0.364677239928923	0.25551762169327
XM_016051696.2	3.3054602199535	5.40751799365415	91.7325083446274	52.4923801456035	56.216651740506	6.5278344198269	5.61595935350977	8.52716805021103	3.80471632711145	2.92467842717637	6.27064450845429	3.99069171305752	5.17699740001878
XM_016051697.2	14.7274450538186	27.976502857829	105.492477043843	81.7607052585893	67.0427665833799	8.00064550228709	8.51364381275059	9.22681782840219	7.52844676602632	13.2969662323624	12.270210678357	21.2846642485592	19.2287587904394
XM_016051699.1	0	0	0	0	0	0.256607558993986	0.330440041295684	0	0	0.0809869980959574	0	0	0
XM_016051702.1	1.34140830519306	2.73587973289591	8.63137448786709	4.91107640763404	6.22348969655145	0.17956035497269	0.753205615169168	0.643715438426152	0.370664570921741	0.385870444350591	0.305450829983687	23.8950646506573	25.8132243862855
XM_016051703.2	0.157132238403863	0.0801402509212562	0.62696592756623	0.294424681147778	0.311258195400457	0.380479969464111	0.19360776606571	0.163146685842852	0.0525282033273709	0.0351797018611133	0.0371197666911597	1.19415642922546	1.2790800560143
XM_016051705.2	0	0	17.3854905994166	24.1040134175848	23.8825736187621	0.0301175658161217	0.0878566179465309	0.575892097659308	0.210430135594084	0.0466974222881644	0.0492849123018233	0.0623907943108855	0.200306383708983
XM_016051706.2	4.55253881694468	6.73929120545727	3.34495610069747	4.5473306576643	2.13343732391723	3.25035320030455	4.62195329915129	4.89797588632029	5.24138159337577	5.94803110904845	5.65650793019563	1.8727176344035	1.4102109729168
XM_016051711.2	28.8001922050446	27.0199772984531	26.5941362322631	14.6097531519857	20.3276631933462	6.79247055815011	8.15623774810309	5.4534233261318	4.74265587840288	6.3219551827939	5.42939064721186	19.4570377878534	19.6539209974525
XM_016051712.3	0.16647614327415	0.198628395427241	1.81087850354566	1.39586469227063	1.41862521984509	0.423618895054633	0.406545680359752	0.585403970812898	0.516789581581974	0.258092899518319	0.28336708533389	1.51323695237065	1.45533028298642
XM_016051714.3	0.019287034688544	1.41626453767263	0.270798289759883	0.31034931419326	0.35670122530764	1.14834620105001	0.882159501591411	0.159682439641584	0.0999536553284	0.0799860035611598	0.0562747496659152	0.308973975082944	0.457942776932463
XM_016051716.2	3.34618144640227	5.36790947476661	18.8337358813847	18.9825224073347	15.5798039910018	1.71423701072792	2.28744041493127	2.82854349958624	2.01772334444546	2.06072262265456	1.85655806963637	36.6588328661467	35.52129407743
XM_016051717.3	1.33563575537402	0.253160461358751	0	0	0	0.69618175767557	0.373983162848388	0.126090085403798	0	0	0	0	0.176780657348434
XM_016051722.2	11.2695091588226	14.2509560811499	25.5525146688986	14.370900359499	19.377029038113	1.35710660113776	1.59077181087205	1.52533938414133	1.13837496716078	1.10324762465717	1.29008154154588	11.2520207753593	11.9904266400438
XM_016051723.3	78.5348088158368	68.0572810911238	71.1526717192494	42.6184117610722	50.0006493672571	20.3474478818859	31.7004497038275	25.4979071636062	16.9832959031737	21.9280366981958	21.013430452074	62.092624831099	64.0771400730207
XM_016051729.3	453.601438499444	164.991562320669	9.71166625851356	0	3.73189540491902	6.85096137098618	7.42799440621335	1.06637856021064	0.786226654146786	0.313988460724659	0	2.08933936102467	4.36262855505463
XM_016051732.2	0.262087567401772	0.0148481760227051	0	0.0703793367704052	0	0.0573133827677291	0.273226289728399	0.0822634244035748	0.0463384309934381	0	0.0108381320163048	0.274200952026379	0.704113153666304
XM_016051733.2	0.742349747077764	0.33112981531752	0.817655023874254	0.758721137596778	0.413990723645102	1.00831348364907	1.07848148846665	1.13077173423406	1.19000241341115	1.22404662223402	1.04548559078097	5.45440621841576	4.38715917901711
XM_016051734.2	10.6365594999273	10.8478412462073	16.6257661836542	15.0232427627353	12.1829129146951	1.71498601425323	1.92493754535051	1.87759795338546	1.93920482430563	1.38423209534377	1.72269687152727	2.70034590614275	2.99009645872631
[truncated: 35,214 more rows]
