# Supplementary material for: Venom gland organogenesis in the common house spider
Source: Sci Rep. 2024 Jul 4;14:15379. doi: 10.1038/s41598-024-65336-2 (PMC11224297; doi:10.1038/s41598-024-65336-2)
Supplement: Supplementary file 2 — Dataset S2. [file 41598_2024_65336_MOESM2_ESM.tsv]

gene	OP_1	OP_2	PR_1	PR_2	VG_1	SG_SRR8755627	SG_SRR8755628	PR_SRR8755629	PR_SRR8755630	VG_SRR8755631	VG_SRR8755632	OV_SRR8755633	OV_SRR8755634
107436077	1.21086300013647	2.40474132910015	2.49061361354597	4.29233438418503	1.24350397855578	0.207733691938467	0.155662789780886	0.0509423318973305	0.114944300742173	0	0	0	0
107436078	63.696980775141	57.9170214667127	9.33262371276579	2.63824340060729	4.1962103087756	2.80800397266342	4.97745576893537	4.26239990022305	3.54140796732708	0.179512165656304	0.21052492666411	4.77508808450883	4.65305709667561
107436079	0.559893180521218	0.453082348492968	2.9440220817156	3.41326743387325	2.67813199506714	0.228026423674961	0.171248620606912	0.258374613405865	0.106714451632851	0.0513939562247277	0.00678170688412838	0.513683129378233	0.463853862931287
107436080	8.72657526712059	12.6100976952016	28.4767645129231	23.8846558049828	22.6173037148915	2.06374317837752	2.9343976727475	3.34636252431586	4.00091290000705	2.44833837123502	2.52716882072672	38.7032040835751	34.8155909004979
107436081	99.6640283361372	95.6728550139293	138.582231814454	81.3040785531526	103.526027897623	7.21864373494425	6.87563961292908	6.28830341145987	8.18131148913625	8.52796432693993	7.01322273041796	25.5458560999722	28.5672863381629
107436082	0	0.00703784869589609	0.0867593480518099	0.066870550390183	0.0912414135273954	0.371877515463602	16.033919379603	7.21780144872649	6.21920606088798	6.48343448055352	2.72614515184464	905.223029444946	860.168599040458
107436083	1.1267800828639	2.50373546034217	12.610132253785	18.2024183371772	15.4318955623531	1.96170600300969	2.35678226970684	4.22708960189197	3.79773220739637	3.34961567172465	2.89257271795241	1.1352991083983	1.04114444935163
107436084	1.22903749535875	1.95956132760199	6.17457008304814	7.33835659686238	5.24466586550329	0.93172551779997	1.30483051110384	1.46041394093444	1.29590579686424	1.3352319654598	1.16411902330753	13.845276691699	13.1287131378464
107436085	2.66196241224193	2.36584011025697	3.14221708569049	4.73480176344991	3.83109402217352	0.812161360499567	1.55461749642716	0.585015073473408	0.753560550226826	0.730280470795492	0.514849652366968	8.50943621828622	9.93344623947022
107436086	2.63682272963778	4.65614454057194	7.22266501333569	9.78292643966934	5.8966274892672	3.97250844746652	5.95166198700396	5.72950343184289	4.69141036817792	4.82504954100714	4.04024789683375	53.1558199044856	49.346292789286
107436087	55.2872706586266	82.6202627688684	102.69227684559	163.279944891409	106.923044671318	23.1169302160751	31.4232612570443	18.6869601871428	16.757158342452	24.4317813552433	21.5249355289327	125.589830130323	122.64556824357
107436088	0.146295966656987	0.268404214004704	0.610431406200418	0.430322189991199	0.379359717036396	0.26793606779709	0.530282692891338	0.242450069514444	0.200306921241487	0.19416578778186	0.15995537050528	9.65516309113828	8.14158887521077
107436089	2.71675123913564	3.09405307999185	10.5870233328945	8.5990102937509	7.87193206599772	0.543796221520311	0.832473156969525	1.00847016816064	0.766437467078633	0.566470664118307	0.504315413783844	6.45203684712342	5.14936970996401
107436090	1.6344840915448	2.69283635749622	5.13909986548988	6.50397208874023	4.17175096232037	0.73253355099109	1.0065005480882	1.11468109944143	0.910234544764926	0.696734262331807	0.56920800794525	5.32217943192578	6.12208757435315
107436091	0.0744671709996729	0.174908603050524	3.29521991151195	2.90746311418588	0.98763779389824	0.0561148904182822	0.0604430957163041	0.151728720157342	0.0557538315574843	0	0.046059286538954	0.615621846039401	0.8105284983993
107436092	9.37839457667363	19.9947899837537	105.897578822058	91.3430831869387	71.0895628685147	0.987321741141543	0.814068673660609	2.00065088102189	2.03994168351185	1.53445065382051	2.17113763001013	1.47636182726515	0.718523963116798
107436093	3.10722332196752	21.3851609309296	27.9883148242636	11.0758224426129	32.0626456296507	2.63892553370994	3.62121206980114	2.25663308522149	2.22692499774424	3.18221684003754	3.58470494327465	4.4306760110923	10.0732847977575
107436094	0	0	0	0	0	0.0385215444008447	0.131426726393902	0	0	0	0	0.0527360123264959	0.113160940017604
107436095	4.07067583074456	16.4576979792074	26.7162524155806	57.7924861463101	118.926704518622	0.139748846448175	6.56214851770294	6.6062827318349	39.0472306795905	0.160920421798947	0.213892673815395	0.344810315569137	0.488609862382991
107436096	0.508548353143664	0.455816877857281	0.444607062943763	0.370082535755215	0.273335056834977	1.23119933580802	1.94637749945389	1.75740522903904	1.60710731669099	1.38555675530066	1.15552220509842	8.78914369085444	6.62651016373475
107436097	0.0464923628398887	0.0189621784351152	0.285982479284278	0.180041387740625	0.270369712875936	0.0867184036232882	0.0438628163889418	2.80551826235899	1.7103507247224	0.134187688023347	0.116122868285951	0.143081874614829	0.153009266212496
107436098	5.03469296222104	23.4761085306436	0.897107366134728	0	0.554748859315304	0.050769148275435	0.0848758549923571	0	0.494896047226467	0.114730392078222	0.120897247852129	0.103755174793049	1.35518539434223
107436100	3.71717530175465	7.54568053973378	6.77167400980701	14.5106685769516	16.0442404714022	2.04514488147048	2.25979004108862	4.44951181105858	4.19041552030445	1.00503823831939	1.19762092773637	2.41065408896514	2.76938724254335
107436101	8.45797665447302	13.2833554219414	21.7424164085453	24.4048879038796	17.0166480213823	3.47787207358962	4.5716930752479	6.4601606398194	5.20077471298039	3.88359426500645	4.07708561145251	60.2292789237369	53.8411600878696
107436102	9.35486736133936	4.22357171019771	4.42632411374075	8.24397202135677	1.35121554534398	13.6626246715056	15.7290678234689	12.9391099018243	10.4304411164278	11.3860156639328	10.4946398993396	31.9993771925674	27.3127302907764
107436104	1.35186253158885	2.22239321597093	4.46407129497853	6.90438578813344	4.37766512366609	0.85201199168866	1.25038661398273	0.935001184826738	0.844535792626205	0.894458023612085	0.632076898993408	26.0021979694496	24.9132625174605
107436105	31.2563761254734	38.5392973933578	25.8851482631689	20.2210387527228	16.7663888721657	7.23093309286116	11.0877369805039	7.7081918486729	6.21932462455873	3.61396299165123	3.88386442752257	50.0778629003457	56.6332810044019
107436106	0.217283893010426	0.910879799938964	2.53437691295799	1.4207757887132	1.64307337429059	0.247113204389536	0.177266099312159	0.736629403904892	0.388980523480599	0.120472856626218	0.263412447417955	0.153066743802095	0.0818664396258909
107436108	58.4299713940003	109.343551291537	69.0360325739239	58.0006993501916	42.7284466320263	8.46579574054969	9.75643854159791	8.459789458281	15.8708630403981	9.65273156476424	10.7941096602211	10.3589875603298	8.06435916860061
107436109	57.5776839898638	81.2247089753331	110.268606522645	145.202131426979	107.728102732165	5.66789331421592	10.0084020108457	11.2128194828697	15.1523644830936	5.6018683791631	8.88230975559993	135.072699168163	143.504749848189
107436110	81.5808388106387	84.0225889674311	136.951586988314	96.9835056619593	115.81618081516	13.7922225126676	16.4090975544176	4.50815271841439	6.08551310400565	6.55421361436558	7.58782000076554	27.1675438767999	20.8072573380788
107436112	0	0	0	0	0	0.470663303569099	0.488063399382363	0.654161476772499	0.436866398691827	0.379150583735094	0.473061918346505	0.267678243649613	0.39243281714746
107436115	0.0808634156692347	1.0444864098147	5.00190458743751	2.30242877836441	5.00428372098134	1.53828957101079	2.19462119119654	1.84377975342485	1.65550186058835	0.955322653424048	1.0631110330938	2.82844680028599	1.62196000264706
107436116	0.103335978972024	1.68696479098555	2.05403404672505	1.48389702358133	2.86291403324508	0	0	1.02912527753718	0.696277486024257	0	0	0	0
107436117	0	0	0.781623123627384	0.638847233950014	0.651808671304096	0	0	0.0463960272938151	0	0	0	0	0
107436118	7.0049946082561	8.01605680666798	20.4775618851226	19.2834425871645	15.9449159467995	2.08692045328237	3.74134609759067	1.19457666148725	1.09760359294882	2.37696776229766	1.82634487101638	55.1459611746199	44.5523460930173
107436120	355.882702558948	167.518192832315	5.80097647882399	0	3.78458153714938	1.31277878814002	2.34466221262211	0.236587101761613	0.319861636535886	0.212979489225053	0.0999018340198228	1.37018200252157	1.98522983942628
107436121	2.15381456071464	2.40138441043358	5.40966601841753	5.14464758193883	2.99035312061652	3.64172227200746	4.73813789213628	3.54145090548761	3.40712589348314	2.76234506816148	2.4181804084057	23.87685214489	18.2833343580519
107436122	2.80014270825349	5.12390952938537	7.48002418665409	9.12837597400244	6.19045098792007	14.7058074665803	32.0841511142842	9.02103869638421	8.53254055285035	6.68590750044575	6.02024281780449	21.315695370783	19.3369850569342
107436124	0.696787650647361	0.135828523248591	0.0573237202868418	0.0991764932913501	0	9.58463229679257	12.0413379136169	13.0858506581349	9.53093738779981	12.281479252026	11.4176371225388	19.1756664902642	16.9804332860099
107436125	0.061184091289163	0.935914802157074	3.58034747356885	6.25855843963387	4.32502229084263	0.0369533148038652	0.124139003427675	0.602721810562194	0.371850049916447	0.0430131280787336	0.0113495576205551	0.095737748889947	0.163906709943364
107436126	1.33990706436157	2.06171774976399	1.3986878329327	1.31023480852106	1.12121303877787	0.378543615605824	0.873908403686685	0.477277164766198	0.299410245429989	0.548671818456956	0.408322600946602	28.7655527790795	27.7726397312739
107436127	1.99155884444815	1.90076548147958	12.5454296647396	13.8988464787409	3.23071109282583	1.39064158256931	1.68183948406007	2.91220746947779	2.1173014826577	2.18148225077361	1.61905975090056	15.4031522012156	12.5677136281191
107436128	0.698940389132295	1.68012795179954	3.89944759347857	6.19616819023131	3.50892509923003	1.19137465723815	1.0250934254658	1.16835452655059	0.875360585020746	0.73103366977646	0.890031809582127	5.2241649771688	0.744634098460864
107436129	16.1397769206902	28.2967314298932	61.8025343808741	72.2601197061228	58.7215346809836	1.8733900403743	2.90678393041764	2.21317475576253	1.96529445501175	1.91001118804337	2.09829389662397	28.200712815674	24.3445567537035
107436131	126.165164093438	151.297720464991	13.8695781784988	3.3530618647004	7.19847034733238	0.754078042171248	1.53392670293947	0.144182001474682	0.460362500739096	0	0	0.875569963291574	1.11160321664638
107436133	0.0264067453078634	0.00897501707669611	0	0.0710235749667572	0.0232679396686423	0	0.0192090635718973	0.204813448960428	0.0961276292165822	0	0.0335970917050474	0.0113099832890311	0.0483763341846629
107436134	1.78313008836459	2.86566240890648	0.104567864650441	0	0.956094778816446	1.32017431660543	1.84828438686969	0.119796454503393	0.246968525788493	0	0	0	0
107436135	0.259217737036659	0.27507136738347	0.716135532168767	0.786169307660901	0.510505705147171	0.45743255879809	0.60460995053003	0.527543416679251	0.423574400692869	0.256453707579606	0.266650080551248	0.268940859504788	0.29485203643486
107436137	1.67499684872401	2.83404339916274	0.387317767817224	0.258823692031059	0.248754088840709	1.22659658982274	12.1962216286454	0.919780229788427	0.854179512078837	0.640211105762826	0.260421209459179	83.3545214182882	72.6889152340416
107436138	2.71606366598113	0	0.175603226472394	0	0	1.25385999068469	3.71459056883959	1.09272653600668	1.01803802968926	0.658016472665748	0.385511861642969	120.159463035321	84.9440929961249
107436140	0	0	0	0	0	110.307236214695	71.8853454653936	1.54707499082175	1.47820309218203	0	0.146271926376271	0	0
107436142	0.40266004207293	1.21671906677781	13.2837238544182	15.1878135190517	5.93201406582777	0.40063572977758	0.337882662327808	1.74517721866121	1.02314568715637	0.255789102750293	0.213777184667871	0.274453781808872	0.364265634797412
107436144	8.76800365588466	7.6229918154659	14.8126070074405	11.3024162248779	10.2250946058475	1.05678048668829	2.66328037813746	1.53427869732974	1.53131026541011	1.05751072875205	1.18562205136298	7.05168265318018	6.82520665945486
107436145	4.71667407637405	0.791214372916952	1.71758628757876	1.94209489290434	0.644806636939918	4.37897811905782	4.76175397821708	5.31158088013279	3.13275824358684	23.5242650234063	21.7140328254337	2.8863993134492	3.33101742789039
107436147	1.95058851574721	2.17550080884095	3.44702510393645	7.19382862370868	3.31875393675987	0.558487093261448	1.39213195995353	0.89451435942063	2.76132730910542	0.052116704051262	0.330068316503421	0.200865685530768	0.297505617079583
107436148	4.99205631073334	9.01396300342278	11.3000901327215	10.916365583544	10.7946243816589	2.01851553997059	2.784797798997	1.7118431330051	1.26177165972732	1.1841509485235	1.79869682253396	25.2886465396322	25.1781282637703
107436149	2.62967223452328	3.55076796585452	11.0862645755575	12.2776840214485	6.52151002193468	1.77612567812494	2.41384680982342	1.49555869733274	1.61806555213308	1.38788612456889	1.31789366718998	16.0109042722979	14.9585141054173
107436150	1.39532294314781	2.73098997663858	5.12373872393391	5.93322018828718	3.37316139247368	1.07675610614451	1.20281539523551	1.0147911675345	0.83680005223168	0.725975232154546	0.557451895214962	8.44140547542879	5.93892620750877
107436151	0	0.0585003009515618	0.0268436244046509	0	0.0252584528388429	0.0056954391326328	0.00663020538672246	0.668926735218106	0.535514260185703	0	0.013956855083336	0.0707309484216801	0.126186103033563
107436152	3.32758253074036	12.8959472850183	62.0027472284377	83.0893268511242	63.1288381638957	0.362101427602306	1.23573623618851	13.9181257478088	10.4688377611162	2.30155606189306	2.64727667257617	0.569504646409587	0.935142095222315
107436153	1.93119145505546	1.82426962530501	4.80010846184966	6.12034829249581	4.30630239174959	0.369211034780367	0.65153673313928	0.334768704697861	0.309101742866798	0.361732372002005	0.453884228717955	8.20133235811993	3.25737703343429
107436155	0	0.0138701463240398	5.65796070218787	5.69940356168705	3.41489343103793	0.367814449687544	0.174137044125557	0.0900856407226294	0.159479339538963	0	0.0101666384880582	0.17141741096523	0.49515356362833
107436156	0	0	0	0.135341671238697	0.0554891377778239	0.148646367821479	0.0844719949788236	0.066090100756537	0.104237248821987	0	0.0104448424707605	0	0.0565326413749025
107436157	0	0	0	0	0	0.266335978624878	0.123204942041816	0.0233066694061217	0.0525282033273709	0.0351797018611133	0	0.0314251691901436	0.0336600014740605
107436158	0.0727561377930746	0.270219957047458	7.27411127940674	10.1745456476361	4.42423880123708	0.159613152668311	0.132688750344938	0.898379972520195	0.456781366498798	0.0076374689487704	0.020158304665438	0.0745461507361385	0.166612678442797
107436159	0	0	0.0296639400304871	0.135810305864067	0	0.131127678576642	10.5128628458208	5.13946893900786	4.38117775011438	4.43097430544705	2.04763457004218	563.212625622899	574.611821223793
107436160	0.146259797269767	0.280715052000695	0.360721690299024	0.652584270398397	0.352513929572391	0.303513838250433	0.385257903191821	0.484285719606419	0.23513236957446	0.660058717100888	0.6310568616039	10.4329622204636	11.7475502730195
107436161	2.26690754846585	7.25185767939373	25.6396843874149	41.0377374074371	21.6359103906982	0.260678223092316	0.998644189046456	0.51035615926778	0.565918301239927	1.74289390321773	1.5956969904585	0.367165752517624	0.177576276426092
107436162	12.3805589864165	18.7406601590135	54.8444544946281	50.1409694578719	37.9135687667869	1.94084031544833	2.33754356075449	3.78135736264202	3.46284091522185	2.06216810045213	2.04182785282123	8.11735758522658	9.48256499911532
107436163	7.50585066252096	6.76329881230305	14.8296861402382	10.8069854437318	9.5790942835769	1.42051506945134	3.29515132611925	1.14405564921156	1.05474760362607	1.94274667514805	1.98391889913473	61.7451235957205	60.4277398811596
107436164	1.92684014850423	2.82323183370948	8.51027766257945	10.8521254877331	5.57171852332731	3.88284348657535	5.45532425857403	5.80193860360954	5.7693010038362	3.12043441917205	2.92323663112419	27.1883229720814	21.9660901513096
107436165	3.89901322093937	4.18200601394629	3.56010213995064	3.99856714115583	2.17741054427637	4.05368168435198	4.61707439287988	4.21166207809965	2.6974466109979	4.30388306960408	4.78159614668755	5.92539228508347	5.81339307955664
107436166	0.24811776703535	1.64331737260533	11.7231963842814	13.1728661004181	10.5867117474439	0.198894388628499	0.327171353591755	17.1465941878688	8.70315320113171	1.01681284022506	0.659146226357993	0.165085674408564	0.176526302613825
107436168	3.28750537536837	12.9730319772107	12.4396974747049	14.298214032303	30.9753693769265	1.80439553854003	3.22900575290965	10.0907739573148	7.43208054779762	40.6962373096263	33.0637915568128	1.91262228275051	2.15434225450988
107436169	0.843345532489792	1.91282441293999	4.65696266030076	4.53932838624201	3.184379662486	1.99539795785079	2.78599742955294	2.67820527597824	2.2465346113698	1.75680948789266	1.61843006260991	37.8480604770349	29.4588253625577
107436170	0	0.0753788011929447	0.0690108079736039	0.0794509388868048	0	0.00752181851628907	0	1.07998652079265	1.40130932532127	0.0175463862995902	0.0555626558450837	0	0.0333893989544736
107436171	53.1349701835936	53.652720724646	89.4789688277232	55.5575268486821	72.7069696702042	3.91774566383433	5.42679337271791	3.74798085221066	4.39527111866308	3.8107553803647	3.27581393404617	7.86008481541855	8.38618683635712
107436172	1.11164183078805	0.878180699576576	3.88324365987564	2.67355277004094	2.42975024146953	0.349085280071817	0.517507128485038	0.569444768914416	0.580034506277612	0.357711781742234	0.355171850536603	6.27945079652819	6.29444533248081
107436174	195.109063184143	146.449154783451	8.35519088971299	2.92278173952722	5.91728934221289	5.74246055034463	5.33218006177661	1.32619980477544	1.64217966042322	0.0756052070242438	0.0399041359829517	4.61047426018648	3.33524155410924
107436175	4.41289101580627	7.80270141312192	5.67825069017165	5.31305090876131	6.7881048726197	34.1530449083205	23.7086980424036	8.85355716618939	6.45433061057292	12.8719256412636	9.53521037555006	21.0373546237734	16.6552467987691
107436176	44.7521827686291	32.8257209533164	3.80410234385961	0.598926815851386	2.0846900214663	0.314211460219638	0.601085568453927	0.403947744692942	0.882009074271685	0.0381674766334615	0	0.341188934991132	0.438641722616564
107436177	14.3457825994603	42.9291111597875	39.5024439680193	67.7145196008107	79.0573602845894	0.65861461289551	3.49288956694622	4.30966203996709	4.74970288429249	1.11912126653816	0.446172922703241	120.80893897098	108.65371037319
107436178	3.1486018025842	4.15362815376587	1.55251464457575	0.958776753802218	1.44206455163906	0.309633884725382	0.438411443205481	0.277171343847113	0.281738002667225	3.8670694833671	3.73695957694388	4.13077384649932	1.84489813623327
107436179	0	0	0.0388349978618805	0.176987302324355	0.0727861007199153	0	0.0552358809691547	0	0.0274626543388278	0	0.0194221634659629	0.986981815803532	0.140973542540317
107436180	0.341816208366499	0.821159288530869	2.70709450709829	1.60371522371555	2.09444802460865	0.166694757984059	0.318126869800782	0.395494426436161	0.392720208215464	0.352091259532871	0.549562800887995	3.75231324751076	4.08355539931217
107436181	9.58506602639246	15.5852411175777	56.6686015844993	46.7562314173219	34.6420027844735	5.52289766928143	7.52145124510328	3.41927893431556	4.17691178027852	5.85678615416459	4.70446598136593	68.1210482355432	62.4227589581225
107436183	8.76576745026222	21.4396976583453	144.673935697668	135.3428640016	28.9309596192511	6.27801616229977	10.403703284744	178.747720455314	152.995412931695	2.18160679718976	1.52107287456344	9.08389672959489	12.1746134645429
107436184	0.310347807704025	0	3.1675465149107	3.64652837999904	2.50333383917928	3.13586496811416	3.13060810886522	7.61911942173225	5.19241309108489	0.447993745550524	0.567125390808966	17.2886624367082	20.7666470598078
107436185	5.07456779241076	5.47882644285707	4.56498383557278	8.74166675697531	5.32873911876838	0.552417148862617	3.31106748226946	0.30957619066175	1.76590090882377	0.0291127315500306	0.353304571665707	3.37575387827314	2.80794329076244
107436187	0.514817290559116	0.555149020160094	2.39270240547447	3.94232751767693	1.74542566540361	0.914955610915543	2.20511354449484	0.917506557783054	0.992421510432853	0.610776264282931	0.600512412110232	4.98033249187397	2.6722547544621
107436189	37.4119201981116	42.3552706526179	172.405289310774	90.010318649447	120.983566535729	4.89005256455747	4.93496014497114	14.3061179362406	11.3654349826651	2.71929008425761	4.42442499843208	14.7849595034874	12.7913202916405
107436191	0.863894590655956	1.62513036459261	9.35960030652214	5.57083106036806	5.13080243396797	1.04709360747983	1.54896405712531	1.23227250771386	1.07128826630603	0.890550033936052	1.06710497445767	10.6947934426599	9.26978210781367
107436192	2.2073222409222	7.21796211848034	227.375594642895	113.04561546012	129.360370711624	0.025992727569809	0.0199678053068073	5.31182928455574	2.50941935273006	0.0399558964247457	0.0544451540031701	0.0714663557972038	0.114864265343816
107436193	20.7370423542093	35.7622309573021	25.055529218312	25.7827365307413	21.1046468887073	4.44948204273272	6.9735350816549	3.40614842727052	3.26427037773015	2.41212276848202	1.60952212958274	92.1503430503625	76.6857054314083
107436194	0	0	0	0	0	0.86080863080018	0.213542347503037	0.702883142744458	0.453959959331182	0	0.0853806555181022	0.923088561669897	0.805667984573813
107436196	2.97058769964454	3.18536500059697	0.5444118411004	0.399156017079448	0.24924850165811	0.0901357742439464	0.0930091461382209	0.101302691154226	0.190197209311108	0	0	0.149645022304733	0.0480441867008523
107436197	6.54881208912941	13.3809811222094	32.5635770589567	32.5337014417701	24.0164224688394	2.92072161807464	4.23836606746967	4.12194095056868	5.15809166224149	3.97784362127264	5.32775688424378	28.5524296076722	36.453339103578
107436199	9.60874738545593	7.2821032883828	0.99273727904644	0.298007741733621	0.430767571817939	0.151900183651198	0.662510221133774	1.51609705054072	0.982885792543207	0	0	0.467937426736352	0.167348207447218
107436200	2.01330021036465	2.73201949963607	9.34666944029119	9.95185913077161	6.42554215287054	0.443886177878569	0.589953854858077	0.65086527417283	0.580051098230381	0.532893964063111	0.28128576929983	10.703697490546	7.32578665537017
107436201	88.2079331522597	102.876006091399	290.422619157741	269.936202649643	299.647879028914	12.9412049510102	18.7628964659353	34.4057562359011	32.9632755882242	13.0572326691835	12.7865699239011	66.0569598775133	79.8644789069354
107436202	31.9067905321211	41.8363830876618	124.217749269209	81.4157395648514	66.0946499699001	1.20315295285455	3.03928103689698	1.59730259715155	1.24897312746841	2.86882533278713	2.47016872179105	15.2098310102041	19.9579448125766
107436203	2.76861083540495	16.0475719431583	3.96032376931374	2.5965458147057	2.24082344356273	2.76905242079535	1.9679734009646	1.14890686305387	0.735290824903105	0.281265468471111	0.127015163957441	40.3222887529623	32.3542833217305
107436204	12.8492667598671	5.11734894280023	0.37701536064979	0	0.0813282793005049	0.0854966076731275	0.0926407006915266	0	0	0.0282232776615216	0	0	0.0808332406144443
107436205	209.349659579632	132.285199044657	4.5147436817032	0	2.0317475775073	3.00659964896182	3.60996644625649	0.447228388209354	0.0186622997052604	0.174073736504792	0	1.66185449047999	1.63637537773702
107436206	0.0798883710871197	0.117659449519763	3.41192780830114	5.25698980281252	0.832975323633515	0.0493938852136325	0.125867692409143	1.9355813689296	1.17250885312137	0.0256672283965129	0.0270954309402459	0.34205772259325	0.097539931583513
107436209	250.940371602929	173.083518443956	6.90079490345423	0.0276936055894184	4.0222938035436	6.402184728713	11.6243528729553	1.05507075162964	0.144085440991521	0.119943585874393	0	8.16345898481174	9.42283896162262
107436210	0.114721110005612	0.409502106660932	1.10058860059069	2.98448275108654	0.884045849359503	0	0.0132604107734449	0.0352066702746372	0.0595015844650781	0.0264499464038843	0	0.0235769828072267	0.0757116618201379
107436211	0.619338417729731	2.02623650199929	0.379061768481195	0.561563331027092	1.84143985661429	0.0442256513129371	0.0723955629780949	0.085754759146287	0.0929609109568921	0.0549852380169154	0.0580378202214301	0.110021790052439	0.156957384279552
107436212	1.53132269699583	1.88901349275171	7.0052306664124	8.02267524942278	1.8352645691955	1.49775482756635	1.75829233502669	1.91168744097367	1.38496569578216	0.654209521914299	0.390567007293649	24.6374836238816	17.996003938846
107436213	0.415963910398034	1.24552353337494	0.735900710159969	0.375570343411805	3.1969851846865	0.649134811078335	1.01967812595647	1.14227242869147	0.976527813072981	0.726627450431053	1.0022881077057	0.702804195711681	0.356197316547302
107436214	0	0	6.51437375636929	4.74702034468538	2.28809740977462	0	0.177952469042293	0	0.0869401352564177	0	0	0.219277201094001	0.235524013674536
107436215	124.557073742805	61.381343275807	3.10128160252661	0.395276050664477	2.21350845115267	1.45091826882202	2.87768750131555	1.3802098676459	0.988011268099854	0.263816316104824	0.296667134592963	3.17523587806381	3.0608109079916
107436216	0.901489476169872	1.5164260555014	3.24353970991878	4.0752297716948	2.55631208306443	0.0615631259580477	0.189386974991398	8.26021801128334	5.49084410052306	0.291845985709688	0.297087085412705	0.26598933704525	0.312104672703836
107436218	0.318547838160182	0.0249830947017466	0.0342091666373112	0.0494653163378816	0.0566840227640747	0.794190035725439	1.44700798745357	2.04749053391604	1.29740277220393	0.878621107457761	0.752480232332468	25.6855568590456	19.1256864569417
107436219	3.61531323418274	4.54114031771546	8.61396394542073	6.55834921118378	6.97425004974311	1.71012420139632	2.04647890651408	2.12950745586827	1.48444276323674	2.01616495535692	1.90441547710473	16.8872098693615	15.8441130266042
107436220	0	0	0.157655321917161	0	0.147067546645442	0.30346440239327	0.559817737143427	0.471462929628807	0.708591674334489	0.191031916097325	0.0503784937361003	0.17116323801614	0.189849697962594
107436221	2.07375008911881	2.09734946858826	13.8817856609836	10.7635504106934	7.96648310393264	1.70978776226476	2.01747338949448	2.067306973978	1.80644936514405	1.80103183643525	1.74716860054808	6.48892826448549	6.68136264002936
107436222	51.6650841306447	68.2332929929733	111.052948421572	116.998819544157	102.520278169903	11.0112371204239	14.489940015568	9.73794516249811	10.6127729637753	8.83454250121811	8.50921935004502	129.505160578314	128.261891280549
107436223	11.6430239409052	20.175643255908	41.0922670333994	71.316596975989	43.1983970356886	7.47401577050625	9.92573822665085	13.8888566071431	10.9766934723675	11.8064373485263	9.80866775890616	59.08524509704	57.6125396172092
107436224	1.6581054205344	4.6864488773885	30.2412720027323	46.8216314369196	13.2494939923772	2.93609753524366	5.74363511391419	10.7314858624792	14.4215053754008	4.40036956615547	3.56503178918549	6.96739202758121	5.90488216546983
107436225	0.309508172605119	0.21092226246884	0	0.164161978536059	0	0.199894641833296	0.249810673225742	0.144167881033636	1.22179116742025	0	0	0.716734419373583	0.440015243565775
107436226	971.782263465387	376.703913145765	44.2875915127979	21.6085038575065	29.7701254966359	10.3351927097997	8.79462795343192	4.7470121106598	4.26897388792507	1.39318826601589	1.5801994518294	4.59043414934154	5.26810302446773
107436227	3.0923944642236	5.51521562061712	8.00222508640319	8.85877968587873	6.57751632602628	0.658159120175294	1.53385062551659	0.715679547119061	0.911964891157752	0.526391588987706	0.435240804119822	19.1963139317545	14.808198436309
107436228	8.82294917250396	14.6907875255719	26.901225321888	19.2699967040593	19.2323208770737	1.54042250256936	3.40421035817161	1.53010918408962	1.91973628212987	1.84124482001075	1.38001754544703	12.3435948293886	12.47655168788
107436230	0.255757749573648	0.176653623337472	0.0115285823963698	0.0133159485486103	0.163570293526512	1.38813596456725	1.84427686582674	1.55616941425013	1.27399866216069	1.48319034523058	1.17431121102314	11.1558312684225	6.36190188995093
107436231	5.46266034598674	8.27604351794313	40.9507748763109	48.1817596787574	28.2640538955211	4.77721391986194	5.67133263400062	5.62558814568617	6.93905648720116	4.93055728711853	4.95963457422188	9.35303090178414	2.5923277678991
107436232	0	0	0	0	0.061194278156585	1.01644230524092	1.0427429788164	1.6860647056824	1.62154767087714	0.956153672474609	0.907462306892377	0.248648508379372	0.192495052965057
107436233	59.6004262845377	98.6407954214584	293.969503537984	378.282983088523	423.508822985761	67.7214506280589	62.7968423691311	75.3469220850618	61.8015483590914	27.4163125818007	26.5306972096332	124.931338288537	155.610494590563
107436235	0	0.0438897326398059	0.0451587728005081	0	0.0142211371501604	0.307236661546569	0.38390809601458	0.557747252406847	0.442130326360829	0.339454102357299	0.228023600160109	0.178321616898809	0.249406240896742
107436236	1.24499035558199	1.11541535926982	1.89669337279924	2.35916936160089	0.952416877548197	6.04706645200746	5.59072235111447	5.38822143559867	4.75641803450182	3.55942544999995	4.53787833001172	3.78892869052064	3.6498832995194
107436237	0.3854827935486	0.503354258553074	1.49253018420449	1.0768629648714	0.563893811115808	2.17215556666814	2.73894519095669	3.11406523915585	2.88598639322484	2.17536663778542	1.92702650633418	5.74661368506253	5.45139565969922
107436238	50.3037198841505	59.2131911891088	60.5307478401095	94.2654347001218	80.9928024383044	7.76983105763609	13.3914841327897	10.6903963671877	8.00617697179799	10.2192964074916	10.5021586229163	78.1732348041379	89.9990875207841
107436239	5.13483051415516	3.90905703140154	0.459571516273206	0.829662923670163	0.896543561334257	0.0397549897120905	0.0201338879826395	0.0107234435985836	0.0483194672123154	0	0.00845752031013142	0.32770101216219	0.411462820557376
107436240	9.79041011384089	14.6642866224085	25.50547642175	18.9194557662964	24.3881313708518	10.8141153608214	14.1134580446331	6.46836045131541	6.13411171219739	8.41573050503469	8.01940816145035	37.6849828577304	38.3786730256929
107436243	48.1601662474432	53.2868111033043	21.7514020069688	51.3979235620621	14.6635984672148	16.6263279142674	16.5823071544643	24.8282982017986	16.5797342303859	39.9604677720466	31.1336828767978	137.614693437366	151.565019222562
107436244	4.66607509734923	6.19991414916067	10.4710690288089	12.1056803095379	8.86907685371374	2.22369886264086	3.27504953696132	2.28413994081671	2.22891477142156	1.79903778306843	1.73777822078635	30.2851996154146	25.427025250592
107436245	1.68547204284781	0.380871454399779	0.114620495687652	0.147011666754576	0.14449699482138	5.80541542101216	6.60446428066461	0.881891707807982	1.77816799917382	0.539502750505396	1.53492162357604	11.527896388664	7.92660396996115
107436246	0.453644935469639	0.507755804063426	0.728536807276748	1.07445340384855	0.421255104471563	1.85607292648749	1.62888326451284	1.62397364820835	1.5781667875137	0.876955262827121	0.742367992051132	0.632011703437078	1.00503514240626
107436247	1.45377355006416	1.29269997182932	11.8353921026228	11.5267227036565	7.8982248995924	0.287873457168035	0.378752600526238	3.96507604350748	3.06076088174949	1.01617185430549	0.794852721499099	0.33714585738067	0.593091445510596
107436248	1.14945038567587	1.14390310565843	1.10572068022415	2.03090032492839	0.713680133402015	1.07120746178439	0.983880705399718	1.25635152985278	0.928832433333984	0.607390907552245	0.806541216900178	4.34595939664778	4.95764272428239
107436249	1.67869796846649	2.2826521308633	0.61331436987603	0.0844545280719906	1.13200107686898	0.00523924048271303	0.0427613000372542	0.129829271707829	0.310832913832212	0.633299907915433	0.372748537295327	0.0651028599870556	0.162578263050936
107436250	27.4600543868981	29.8850966601927	38.8514059455507	28.414297936512	33.3766866719246	5.29818304089846	6.19903292198826	7.60752300098275	5.92009826638756	7.66239573912975	6.59874728080681	16.1926381712429	17.702764829087
107436251	2.26052999745335	0	0.535766105073569	0.199546395736511	0	71.1467029319768	17.6223903644251	0.169500312945646	0	0	0	1.21473283700309	2.48135024073994
107436252	0.295179451166051	1.08475870998187	1.52836041236977	2.3216791297383	1.40880965056968	9.27781281943155	5.22994072419362	3.18244003184164	2.25203371524552	1.00708801464475	1.13130298696075	0.878646097521498	1.34178816267795
107436253	5.35957791626563	10.7528449241841	17.1515268737651	16.6712098311855	14.0576099665946	3.92743327703302	4.45371276160055	3.33669188590689	2.95624201028672	2.69755437802329	2.30001803056358	9.49744082340302	9.62788969986287
107436254	2.71617777692095	4.29557301335848	7.15489549545032	12.8113565817807	4.77189576563887	0.800000230118154	0.58943508952509	1.09321193562949	0.930208091093586	0	0.0887647251077406	0.0901401486156214	0.257438651606773
107436255	8.66172801622964	6.28500071416867	10.5369426046665	5.61423429207735	7.49726826408721	4.44969851018205	3.60464740457428	2.77179997328851	2.33892894863871	0.664887807079863	1.12395625579944	1.19921738036891	1.1749002006418
107436256	0.84206772456982	0.865384191420115	1.4569742518864	0.992895100980247	1.45607206419653	0.455881812017723	0.460019862935857	7.62856829047466	3.68826101939483	6.82500513260347	4.25424836205631	0.362930903964844	0.281689541684397
107436257	0.298261837951148	0.416224840894825	1.07831552867999	0.682687395663104	0.767420347453125	0.142010674712868	0.176927093801977	0.235171881830415	0.231830251570867	0.110168923309417	0.0930212512061623	2.17775900450955	2.70823973538423
107436258	7.33661574698097	6.84738589369333	14.3199897733886	11.2160250233484	6.42998150101232	1.1590475085615	1.36523066350753	0.922724939207569	1.55991695568609	0.61637106776035	0.693633561066132	11.4687624990659	8.39016788489812
107436259	0.780631034039255	0.649138773810981	1.07171171854824	2.76324387427393	1.07607407123255	0.458496305789991	0.401564195951529	2.20163066917989	1.49582139296376	0.0658808331953126	0.273866385794865	0.153473799289668	0.234370538696947
107436261	1.78655443207475	3.4424659332454	7.47786756931134	7.23588064660553	6.0900006641178	1.98377564971865	2.43955379058348	2.09336382481978	2.12354758655241	1.21262944986332	1.33721745252566	2.91029006559843	2.77415636265566
107436263	3.25544913474033	6.7242316186394	12.1443223334394	6.22059518864675	10.764848081548	0.454177795218777	0.325918346656767	0.898552398360593	0.485527980985991	0.665270632827137	0.346923321799239	11.8574136178256	13.2478173177786
107436264	0.497580826187015	0.0613658883164509	0.419777574946664	0.201009411738877	0.132622824265041	2.22828589048434	3.04799399980899	4.63878979011803	3.96222184938163	2.35962278469216	2.34105304971107	16.0857988830815	12.7130201331287
107436265	9.85187179259754	16.3485788490237	23.462297217727	21.1063471778961	18.4458861426196	3.19122180541	5.45807737723773	3.21699727157662	3.81654945377868	3.09830681845159	3.06819193186022	24.3526373023817	22.4173043702657
107436267	0.0983960768234497	0.451723821147498	0.768211513145	1.64933903730754	0.194683969603517	2.07554201859651	2.16345147536202	2.41322779386648	2.54807038102394	1.7036547288409	1.61177015999097	1.32851842997961	0.933673751829541
107436269	2.40242744592527	4.15426173943438	15.7343399114256	18.8078323388534	12.3808857517661	1.70093404708076	1.6898841868068	3.86750612112297	3.37868514018999	1.479575580468	1.4829280997618	13.3585844357896	15.1609561579075
107436270	1.39168697000378	0.877583110495611	2.7919735551452	3.75837047451344	1.06810708102828	0.341780559131695	0.369698965909034	0.365266673991936	0.353748399978479	0.326538575036809	0.315995441332374	1.28555048459131	1.37448779954642
107436271	46.0413399777458	51.3856426571033	104.951108869987	68.5593015863414	78.6175606915911	25.0381238910305	23.9770105053436	15.9528408788614	16.6754128864752	26.0061741468117	27.8991903400815	46.2999195294492	38.7122818973764
107436272	1.09536766510184	2.77291043268661	2.71918607672682	1.47918492397536	4.96110489607781	0.0058173838455448	0.243695287227463	0.0718791251221261	0.425185947777686	0.0270084531052237	0	0.0240780921618761	0
107436273	6.62944536388544	8.49357519729014	8.76565214745817	9.87525995702951	9.54374889664783	2.70574745708269	5.28857095974665	3.63134943542444	3.19518882949789	3.61383942292629	3.61812371883232	42.7427849567869	41.6653415608345
107436274	4.636695580571	6.55570019706535	10.090402588912	20.3202830078362	13.9011483366992	2.59838456930261	3.92194779587088	3.21950349508836	2.8974661799968	3.49876429480986	3.23413469123971	39.7151283611978	32.6636044853125
107436275	4.80501882184161	5.17439420296242	27.0216600871386	25.4395730122306	13.9329979696297	1.47427697112715	1.26797843334307	1.27616422056076	0.93582525430024	0.518520271471659	0.627635090511425	3.40187155820795	3.00144008511037
107436279	0.0884638446835442	0.381598672196218	16.4877035517809	23.6012416799779	13.3665126068563	0.0127194473166615	0.0124934630242829	0.21997501472147	0.510559553237193	0.00992917710030426	0.0157234602145323	0.652332202359321	0.0565469854185082
107436281	11.5071201199436	17.9146832052051	20.3692302243792	21.5709482082644	19.7971183196499	3.28824896562949	4.49505390336937	5.4552511264045	4.50363907142862	3.11133249108672	4.09807003536491	25.2734793972255	31.7123252500801
107436282	0.0594698666849202	0.0677915725572537	0.167035324769691	1.27572484016053	0.0261863760977633	0.441760621531388	0.226142966203004	1.17469833743977	1.26315445509072	0.0273577306589649	0.0288540938878518	0.799655930494224	1.10525585726593
107436283	5.16689745155468	8.05545776666556	19.3244621970662	20.7476486147444	12.2108843544434	3.55105367467413	4.82738723782313	6.16090436360435	5.18715868642244	5.11529065971369	4.63678855901186	13.0824710825107	10.5422915985816
107436284	175.004606456334	207.977474347861	488.092369805333	309.15718510648	386.697385017663	7.72972884311071	7.84550323362233	9.43244333080439	9.77622477905089	7.93705750322821	4.5414518177924	15.5605121081054	18.8084665715814
107436285	2.3033201447826	5.23677613124047	112.027632247832	70.6979755935673	46.6911597740853	3.39047107419462	2.36437556713139	2.59261127925371	1.12075471371906	0	0.27023788975823	0.539799771092074	0.496851199968413
107436286	0	0.0250224021549903	0	0	0.291589689828853	0.602229221584367	1.69397655931045	0.418080220520084	0.421523009666734	0.630402778128342	0.0875257557957373	52.9078317871492	60.0565809109208
107436287	0.452766183254352	0.721604702593026	3.06482696594914	2.45475133433473	1.79558584216937	0.143524639469004	0.146351226276054	0.210766844392988	0.196859653030731	0.107072104535731	0.121116693084272	0.169657279701954	0.348194364243973
107436288	0.0305296595707573	0.0311444557440453	0.77534577551582	0.587690082760978	0.282157690611022	0	0.140948906417153	0.133121966517684	0.120022531085269	0.201473930377798	0.106280909618499	11.6406709874641	12.3574415601864
107436289	2.58420465660221	2.66190671912942	1.94774383737656	2.86083059260978	1.51543242038031	1.12904213321732	0.936628403805616	0.59851041730803	0.365980943334779	0.331626353079935	0.161575213967653	1.76775131620475	2.20536127384465
107436290	11.087686488803	13.7591140066284	26.0083541672481	21.361322763275	20.9680233795147	1.55710489642007	2.48801288696841	1.13737109833251	1.07408907674564	2.00810163437027	1.70559131620204	15.1526645636627	19.7065761223576
107436291	0.0986398082026002	0.210889222098008	0.0295208416640855	0.17063366313546	0.0372525401979058	0.142542089926257	1.44448455470237	0.0206794719413935	2.57066481270893	0.0102695201777715	0.30716361409252	0.0166631158132571	0.0194971790070944
107436292	0.596973023345099	0.591018175382287	26.6653156778461	22.1790204944519	13.7309517368627	0.391784699336114	1.65292052717392	7.49607758816526	4.792318049136	0.313662214844424	0.376912172310108	0.286261950044928	0.250461676466809
107436294	34.1421019578923	43.9622934313396	33.9021985810241	27.6840411675136	36.7578027200397	6.58414870401561	7.32507504904141	3.1989501912064	3.17794028975382	1.96334973908694	2.59003765189672	12.1797436898211	13.677565800646
107436295	4.05385665878112	4.82402999979361	0.339509363897103	0.232657931259733	0.382426864504137	0.819179274651585	2.10285454325245	0.975839245317124	0.928563893361939	0.71917733248403	0.155224987090435	72.4331514983567	85.4768531572284
107436296	11.1120838526666	19.9680872019444	44.705180190443	38.972152504577	33.1019361826659	4.56249258081635	5.28412742776139	3.89433071946351	2.88499519526368	4.11764920724063	3.73635632598064	34.9606368227104	33.7417018288248
107436297	229.259743785672	190.346059763209	87.0824515487479	97.8390963118856	115.257437077253	43.0622093595085	62.6613165569095	36.508281329362	38.6312981413561	132.135613345645	98.9789471961292	210.889966817308	209.342447126701
107436298	0.47445321998265	0.40119710709818	0.534385611383544	0.503826141964564	0.474074472772903	0.0885539155335217	0.498528968313964	0.365035812504336	0.299064456526056	0.3472228603827	0.157077803701608	46.6821945192074	44.3024431692455
107436299	5.93838302707735	9.82322510895759	10.851476617398	11.3179463235199	11.2364890762373	2.18646276997841	2.66346703214392	2.26913651914335	1.76080804749903	1.60845878463527	1.51632285496934	10.9347004111524	10.0338778435194
107436302	3.80949046958588	1.85476202595743	0.994121533288685	1.41693038148503	0.241957175513006	2.61215044380891	2.87065237508682	1.44232949426779	0.797437302059299	0.835616089795257	0.691216096189769	2.45971826154337	2.96110752799759
107436303	2.60136017918469	4.39294546601133	0.536599755332795	0.208190889695556	0.368892815274174	0.209209214628914	0.526958565001516	0.594296724104043	0.532783251563639	0.0803615624203171	0.0677720711711067	11.2742782932151	9.31504701203472
107436304	913.624006083984	965.699087898326	713.237619845212	443.17079453665	688.238663634004	52.1970644878682	61.317959292409	34.8233723003502	21.5947633187275	58.7502555078918	63.5187908108193	85.6514948571312	92.0228870313997
107436305	2.3984491405192	3.95512720571172	10.7887563884403	5.53623932303862	4.19496159501521	0.423731784057238	0.49251900815168	1.8750908101972	0.704254744558592	0.199424642733392	0.1052259801022	5.6948314231485	6.07735875956094
107436306	111.91228421643	98.6069482569373	39.6527019635766	26.3567661650549	47.1770683538347	62.9924128850683	77.0388104152691	22.0256707622664	24.3713083996383	78.7312042365001	76.7990071020078	115.532565644355	112.944774288887
107436307	14.1303705763738	25.9892215950059	263.239642978966	182.674384554902	74.8045393460091	2.5250340049218	5.09794871147547	139.005115631101	103.782192207999	1.40740588224548	4.96697604317449	3.68428878320292	4.63256063240894
107436313	13.7469411742434	38.2092226736347	84.9926446689346	129.082870533208	93.4325765242112	2.59377017146515	3.03435371894817	33.4360309522526	27.2647622948788	0.793457991453667	0.637775766246702	2.42500056366576	3.25976313771678
107436314	0	0	0.198968704737555	0.373287507268202	0.0616680773782832	0.084118734781856	0.331083448706525	0.985120653078363	0.528208027985026	0.0589837528951246	0.0964353274216582	10.5930348125124	6.1424266776235
107436315	1.9812813776394	8.40164872996955	16.2156346412912	44.7201493534282	10.4062630518874	0.749881627234233	4.25044672158408	2.6191715148566	14.2282067622798	0.279530347126321	0.198945864112878	2.27610247072329	2.3686234111817
107436316	84.8956056004414	109.940559822204	142.255834872775	157.592807379007	151.117565798887	10.8583071527143	14.5545311208024	14.9633593177158	20.1583299591904	16.6933192249185	18.9050304808094	58.7364801516954	61.5588837805112
107436318	13.0537905338948	19.4270428284222	59.122020053966	41.7097453848374	42.0611028231925	4.10744252025209	3.58314203385452	4.3241360139505	2.7858803612859	3.43439350497336	3.4282145214501	30.448166193332	24.9288662798581
107436319	0.104148267801069	0.637195405391226	1.40883479364753	1.75406138313589	2.61505596271505	0.00708431324268173	0.0913969775242267	0.165925369320153	0.0996881521753519	0	0.0261796339502679	0	0
107436320	77.1441872420888	95.6255183383586	107.31201920542	61.8077939663721	68.9607893907345	13.9160647818093	19.8614080655502	7.42200253508961	6.47412384043026	10.0537581548824	10.9107186099457	203.003498893256	197.340214550864
107436321	34.4594647118816	39.4083710470723	54.5924758606375	41.4921547227526	48.4013555327885	21.9122549085377	23.8115541043325	7.44410794027901	11.183471886964	16.7497916432692	14.034324739487	53.5654458706717	47.407454760454
107436322	24.1234901958532	30.3901718757674	46.787995153549	65.6933104627622	38.0396842780146	3.34653903138338	4.65091203804181	3.71581433571115	6.31171857871106	1.09513140891802	1.06679756132083	18.4545982535758	15.1189731137833
107436323	11.6049015116772	21.9223288966378	29.0600892414876	30.8666054568026	28.1390970401822	1.68815277532628	2.60896644235728	3.6552519226696	2.57159982841879	2.4085625518017	2.20126857386277	10.1110206869242	8.00380339854321
107436324	1.09714313558418	2.04862678774125	8.39856373705721	7.84908424367094	5.17713077609925	0.46373999583214	0.692362207424485	0.751476978803458	0.634819223969494	0.400975668310829	0.423318401194233	7.5823773610437	6.41578300796357
107436325	873.638287710828	837.04788700037	1540.42178301833	1350.41439287654	1752.70847660669	55.9650669898731	83.1561727200553	147.448866254716	163.989987137106	75.0805782109708	65.6650196898171	204.906635435651	241.910201978176
107436326	6.98272780766521	11.2643586280215	36.2026657891594	56.9369230819037	29.8126387068807	5.74357065762488	10.4863655668035	15.1055341396428	11.3118927830572	13.5597833894781	12.3678012833049	10.9583457922823	12.8478414417345
107436327	2.5817806377388	2.93492533223116	5.33393708138434	5.40647778630092	3.41745055691533	2.16153006050154	2.54962286149946	2.07002358334275	2.09469511170001	1.17867528818544	1.09690814690073	6.87380689296878	5.44326457676202
107436328	5.93815864364278	10.9034234531105	24.2682377139879	23.0066252875926	21.3193452455799	1.12610284540767	1.69320221510437	1.08315221312391	1.173222111407	1.35369195605186	1.27290060661849	21.7869826741114	21.5564884394312
107436329	1.72034773046748	4.11073681230192	11.9851723826092	11.0866500887751	7.56773475690486	3.42368739181658	4.25420046431163	4.53423202896288	3.96409867572418	2.30955073149345	2.80334420695441	7.35712249766251	6.88264617350008
107436330	14.515680919637	17.6643531626405	10.7789502333753	10.5020152365544	9.43436513012428	3.30566922783983	5.83114723748329	3.12625077566649	2.81901080523186	2.44622586804587	2.94497908786394	125.752972298537	109.342904383293
107436332	17.8059570454935	49.5270447725078	257.771993367057	412.92510328194	311.590787996751	3.65244500994582	5.19647202606601	7.59408452423187	8.39818590666155	2.92591601131561	2.39230809727964	28.6363181648716	23.0081443979103
107436333	0.68295327876855	0.956874548836454	0	0	0	0.0381374917631102	0.0993506427633869	0	0	0	0	0	0
107436334	0.0934291216979291	0.02722082543468	0	0	0	0.949836723123857	0.48428434775669	0	0	0	0	0	0
107436335	0.761593399612493	0.958270179590129	0.124528585092351	0.0523091973820338	0.128506704265372	2.04706551318417	1.35118826466086	0	0	0	0	0	0
107436339	3.373586808895	2.58890825531554	0.719523832400438	0	0.205514792299355	0.0559018862357746	0.0841632561641858	0.169828430419682	0.371883548836913	0.0332131819527355	0	2.67891016496451	0.636107161799755
107436341	5.48624189188907	5.9849953956449	15.7578205359507	13.3748526445166	10.8853320413214	1.62742870545149	3.04864914355825	2.7504810958154	2.35594325166694	2.45775484166486	2.19744614691572	14.9827406581618	11.822368180598
107436342	11.5707953736429	25.710289647871	2.32621143329907	3.12713554456544	7.47436482897735	0.418485239148035	0.980409937533983	0.24173270928017	0.166344165775673	0	0.0485827114268736	0.172130377727981	0.217608350486086
107436343	3.17397667940478	0.151304412111738	0.184319223402742	0.253222366223694	0.0217931091796098	24.7384647724689	40.4157305280543	13.3221967161962	20.0353423913523	18.0356066121083	14.333966139527	58.8603257566084	45.53424376242
107436344	0.182954519827349	0.597329535623489	2.95025915074775	1.40639481523045	1.64203126328637	0.0205224103597696	0	0	0	0	0	0	0
107436346	0.444036686377018	0.107619237564934	0.371474502908578	0.889552789008713	0.661799598468835	0.819523883136243	1.16178954441134	3.75762931423009	4.07396348714079	0.460257414596124	0.258011981560344	0.316276316035462	0.338774323023948
107436347	2.34909052349598	1.77401239553915	0.314581608337876	0.119704353138503	0.26239058986488	3.5644145276379	5.82051911293037	1.59553434182538	2.10554078860415	4.62826883900633	4.30915728226033	1.51828671237808	3.40062912572372
107436350	9.46697407110034	20.5963079954844	45.3158923369679	64.7110799977221	46.3199874680199	2.32265319309115	3.15639520190367	2.71343901454706	2.27927913678868	2.07387236131003	1.83659310032544	5.80112037052985	11.3626955311156
107436352	2.70605378954936	6.11752129190468	10.9829273085334	16.6845617922511	6.99413072891867	2.11055272907329	1.39124176972678	4.62843839883224	1.94765108197222	1.58872431661873	1.45293552543393	3.54030948709495	3.6452596923716
107436353	7.33480412369301	10.7058580810129	26.2408829826419	20.712979491632	26.1904890970527	1.1685577873244	1.36160749686519	2.12490491655082	1.82078669625202	1.10150383586724	0.84530382754245	14.1268562021711	13.0228283788471
107436354	0.840743791754899	0.336999013277093	0	0.128607289994359	0	0.0610327664334423	0.160207691498225	0.138445424969234	0.131956057116544	0.0188598900185182	0	2.19141279062117	2.21747972001591
107436355	1.31861115557039	1.13160154535748	5.4000022809758	4.51383283417404	2.82338228255825	0.469144429025963	0.626024764240709	0.937831754260869	0.612367445229325	0.422786125359179	0.557807336079223	3.56766549994286	2.75447505625339
107436356	7.31251513562677	9.77391455024977	38.5582041573568	25.8104659930992	24.260244215485	0.949285848720714	0.626957044038501	1.00070069729004	0.746366480806786	0.522836012283419	0.573888618293472	5.00237930502103	3.61260463462613
107436357	2.65010669345387	5.94272683552887	26.2451262004265	18.7277893064394	19.6912463350876	1.31885318095851	1.49230666877332	2.2770970815225	1.59132264218978	1.62238273751377	1.05579660953556	8.66847775365349	7.48911141831147
107436358	12.5756939186107	28.8543844087794	161.805961380318	169.290163822256	114.25415546735	18.5122534997229	25.6016079168471	18.6784330027319	14.2868773364148	27.3709362481031	25.2315704110759	20.0855991791517	19.4966667865676
107436359	3.84567612971177	4.06867002378562	6.4599795513237	13.0668524510661	5.00021192486698	1.26959225761022	1.93388873903236	0.999660803970006	1.51073303968068	0.799779452684174	0.826799284076946	0.634279889179698	0.883083041941447
107436361	0.102567249810021	0.192233476491321	0.398382967830604	0.713670690720409	0.338570853401767	3.08157833218922	4.06762470866975	5.05000416503327	4.25497215920987	3.57708067517318	1.86546723538925	2.47429462961249	2.30803511344927
107436363	0.112331659484464	0.0286466031924808	0	0	0.185411829997393	0	0	0	0	0	0	0.0669119259795167	0.0358416041404398
107436364	0.999900570672756	1.63820624747474	2.51581134586574	2.8245666269455	1.97283890559341	2.22436316806995	3.16463506125296	3.74175386113553	3.34055952721392	1.83889479478066	1.6991434247292	37.2508415766111	31.6719240078234
107436365	58.2219280376486	65.921845120609	3.73955139402149	0.250234303337303	0.873125210181904	0.73457331213666	0.827948711780138	1.23300448671395	0.704691767826359	0	0.0425126398347993	0.718232836682908	0.589438189729494
107436366	4.34951508005868	8.60023180898147	19.7386478038535	13.3532176553126	13.4623269689086	11.2846017569776	10.6362484760037	4.81579593588336	3.90421278854527	6.00177792555713	5.67594405788945	11.9739133226414	11.0210388268137
107436367	9.40136176684236	13.5929295082281	27.3799114501375	24.3768471807849	22.1348598118663	5.14305448348163	6.55015686500535	5.15576016498957	4.83297660734302	3.74366087318442	3.15494477101209	39.0173437147114	37.6285210667976
107436368	0.158198310556604	0.115690500497226	0.336464811310765	0.773588867339092	0.154039412815132	0.246076580329028	0.283567427557812	0.287408697596412	0.22925813179476	0.0329232447316518	0.155498534777151	0.247075082699832	0.123491622097722
107436369	0.518061914086893	0.13856388098708	0.0421845061630503	0	0.0609102492297834	0.0752325962290614	0.0902551731218022	0.0504063448511512	0.127222254662163	0.0264396465702719	0.0300713154008552	2.80119196913887	4.16431948127026
107436370	1.43866074367948	2.95690664398274	3.82981334965506	3.08448593081929	2.41852962734249	0.720359902025729	1.88950830117666	0.911241710006508	0.535705866899189	0.805072590966041	0.69223887595145	64.3466625427758	58.0439180342264
107436371	0.871307745215484	0.301715475847809	0.759518360435447	1.14364766266711	0.149010160791623	2.26019571399707	2.58356376114271	3.63812086484066	2.95922040854547	4.29087214514163	2.95256789971008	15.2305325602814	12.7472646689484
107436372	5.67072221105364	20.3488041000222	2.45242517211775	1.09416588009487	0.779893402404816	2.03736627855038	2.08901307589286	2.68721729894533	2.35928259539631	0.756735481539661	0.62154546282569	0.608118951360013	0.580546563895435
107436373	4.39483598707007	10.9585722404681	24.3647389350552	40.3069730051496	13.3126502001225	0.783347314576735	0.983890391092204	5.61933473880756	2.86098642626751	0.854203510520022	0.431268196774715	9.20490180823264	14.1703471210951
107436375	0.452232558194137	0.69080628315877	5.81539021536942	7.60624830352467	2.98906466490363	1.992102652506	2.65356459930896	2.94452057259909	2.31979567524382	1.84264912871781	1.75094868795929	15.1894859853775	11.917351786916
107436376	5.89377741955112	5.37260877886502	13.2184778931514	11.3108205068737	9.86135406302061	2.19559239160073	2.49620434626765	3.81970226782162	2.67388422277922	2.71175638048905	4.11908020229865	24.0140942372093	30.3263053567396
107436377	0.660672642778	4.13381599440061	28.3749186102492	13.354305963476	15.1611787739825	1.83008369058872	1.55590787429787	2.32305855408254	2.29538386153769	1.26624463060225	0.938201890941134	1.62548774491928	0.793912502287661
107436378	0	0	0	0	0	0	0	0	0.0515006733933545	0	0	0	0.0503532877414819
107436379	7.08042546286218	8.80662188284779	24.4526767083622	20.0767526525501	16.4802849611147	3.20153797866725	4.08625653383454	3.61112231901392	2.49180589716705	4.10081408500004	3.34172044238349	25.7465664448565	25.1072632831408
107436380	20.8157452151093	29.7226248406762	17.7110169546079	22.2512288954927	12.82592161964	2.15014142941444	3.76447290310522	1.52146543156926	2.58333354476458	2.93855660878731	1.69140412433641	13.5080874426108	15.6928891405896
107436381	1.01636877776814	1.04035245550895	2.60280844999205	3.16540692930157	1.19706723614123	1.14220654999287	1.7278602736936	5.27012592049546	4.39726983637575	1.60525736590697	1.31218132829924	10.2335943272491	7.07940259610808
107436382	43.1879853261462	57.304550482798	64.5473753515329	74.307865434163	59.3444787915915	9.82313039230049	8.38865389802517	6.83788706319751	4.47815329958353	6.60708857375737	5.72707977903453	15.0094907655391	26.2624595975007
107436385	19.6035798490997	30.9553186783655	52.3879143817023	58.9956141924717	55.3126460534171	9.00031755611869	11.8362257981939	6.61036915722731	6.73295298369717	8.70500835016397	7.72101904904557	16.7872959791931	10.7075453350087
107436387	0	0	7.40233317516702	4.05579476290722	3.87447603266127	0.124820500922008	0.102648922068235	0.244250719202004	0.42821249763932	0.328731236138853	0.0433520975666332	0.0367588541636729	0.196952297767562
107436388	14.5552883397624	13.2297989209023	11.1588817029214	13.6070183494773	11.3589567584396	5.89054306330169	8.63632158168432	5.43372483581151	5.24495362093705	5.33018093463764	4.39868570739504	55.1528237300869	51.2129047843236
107436389	237.93791986105	195.016937687956	50.3634077340091	32.6183584733233	32.652220578194	5.56601520865157	8.10151838533578	4.90519475669999	3.51467389195492	2.20354645701765	1.80667950732637	45.2928202563803	44.6847979686193
107436390	2.96025439795309	10.318090568976	7.89856329098083	3.62996628969184	8.19924932228571	0.83200019187546	0.669559243551314	0.811942918173134	0.199735371414685	0.0506057014761935	0.0352563546856946	0.450963994293928	0.386142889289304
107436391	0.738551096687116	1.31404516877446	4.53798023796088	3.54613676660436	2.3160454926745	1.1768826280986	1.77770871599474	20.5675111933482	15.0947243529946	5.52377448311108	3.89099429232628	19.1222434921874	16.2572570002064
107436392	0.0199121625215984	0	13.0896391848614	16.2770268090818	27.842355827286	0.00919686313864209	0	0.544394160577511	0.51883382140648	0.028652556130245	0	0.0763961954408692	0.0817022775355032
107436393	0	0	0.0337276867377945	0	0	0	0	0	0.0339469586055182	0	0	0.0290109174479611	0.0310678235015266
107436394	1.36438409432968	2.07662688131648	18.4038621527518	14.4156146546335	7.51393496428797	0.279505530383462	1.0393629564842	1.28307694747613	1.42414150950093	0.893112559170717	0.684066376845364	25.6954967809741	22.6130198284883
107436395	0.131942751009578	0.134781025507995	0.0947829092923937	0.315700058151719	0.0871259307075282	0.0688023672157866	0.0390139488401855	1.37144878222389	0.990884577051576	0.0818596946348149	0.0434906484603732	0	0.074891170954893
107436396	9.15342706523415	19.9640987849924	28.884201297411	37.5006448128045	27.1684568319883	3.07399181055539	4.09982293809899	4.07317034630888	3.40613800036778	2.41134324499522	1.75509183942225	12.9619136119377	11.7437076183407
107436397	0.420403680640038	0	2.58571349250879	0.444361840905183	0	1.19410392468617	2.01340582054915	1.48469425305702	1.57547941830792	0.148092715521978	0.624219437579658	1.87222659792925	2.5884834106511
107436398	1.93022822381679	4.24514191871063	11.0656313152911	9.53995412863298	8.30713074145494	1.28441844433342	2.15075764279765	1.80914946030058	1.26061297431422	2.02221144514538	1.72569598247456	26.2054521208686	24.197147710104
107436400	3.30062374973345	7.24136464377173	12.8275235284126	8.50454469556339	9.65984343181554	0.706983274519208	0.387407189674907	0.973989506444475	0.44293906342113	0.603150888093199	0.630364085748443	1.92492015289629	1.31833118316017
107436401	0.0208126308039243	0	374.023659730581	228.003276527623	708.192746933255	0	0	43.4061911265451	38.9081000959787	0.428807900010256	0.618441518978144	0.560897088725898	0.409424916647944
107436403	3.05132263080727	4.91611861850362	6.41420858661447	8.18156828654622	6.20340673700422	1.67798671755187	1.96066079187581	1.88488977648276	1.82340698290679	1.1191483540838	1.12712487422624	11.8890134641448	10.674143981273
107436404	0	0	0	0	0	0	0	0	0	0	0	0	0
107436405	13.5653540839183	22.8641359198508	47.7103433336562	34.5778343447745	28.0777765163426	0.798907519880557	0.822348459842	0.911197016796207	1.71226159267656	1.04382475940356	1.74396643543363	5.93758962239357	8.04927996837207
107436406	3.02813323143725	6.36880157100635	12.5905597810554	24.8156276758618	8.82445322114845	3.29929388872906	3.45315472017957	4.93925798332217	4.31021471355697	3.06450628886556	2.47648674413378	23.8595809100738	28.0055192011425
107436407	7.43424360723826	14.0509970655201	26.8138548927468	17.4487708599553	18.7513607484438	1.06384152127818	1.90440285568369	2.00136878897775	0.998957531796101	1.56023243575793	1.41740883800414	16.75821605216	17.1291679371484
107436408	2.34331426344757	0.45719681268541	0.404076662265704	0.560471668605638	0.353716232074967	0.836821107344534	1.26682505186741	1.50570017873421	1.13065541811425	0.431852245554964	0.311348984066532	0.299287515750371	0.359982672272167
107436409	9.967846054658	24.4827772685065	77.4291807458149	126.72222969016	46.5527985257163	4.44034421729546	9.08297379631672	26.9589500975389	22.7210165404042	3.0147477281228	2.43780774592926	110.774402537521	104.07084582731
107436411	0.503028114447396	0.279805881773446	2.47831544701134	2.48009358585519	4.22955610445244	0.0782698983214291	0.080700601625268	0.143047875205811	0.0322317018192819	0	0	0	0
107436412	2.26983244742355	2.98994588264693	9.34803836774071	8.91337846747616	4.46313803681311	1.47292230103443	1.47113005846834	1.84594878620721	1.40378640000783	1.10939402622705	0.711656029136761	12.3217789226906	10.4338375517862
107436414	195.135174764031	11.2487811802052	2.84999462502678	7.05017993973514	1.51673109137337	1190.90232781844	506.312137941234	0	0	0	0	0	0.293648996954684
107436415	6.40488252717912	1.13579535246757	0.360624284162062	0.532387071389861	0.204462163761241	10.3426319334453	15.2709409206881	5.84421255939041	4.59378400532305	4.72689566490555	3.65233989469717	28.8316152812581	23.7638264894123
107436416	5.328580039655	9.33310753720087	5.88440047188197	6.43695142088416	6.17740583935933	4.5492657394689	5.09440908518033	9.86419426258591	6.79767010558659	5.05216765821019	5.4888687195142	15.6579720298905	15.6237488901365
107436417	0.0298177161157824	0.402826887108017	9.18423042428381	20.9032837012279	19.9921473661254	0.069499517973824	0.046388105157947	0.887867459309425	0.737762205254633	0.0325367161669305	0	0.0096310273626282	0.0102972941026843
107436418	309.599775119726	412.177002167941	46.4865790481557	15.4122499081046	55.4900976670255	23.3353077405163	10.0292241407553	14.8548860526541	17.3746952617337	0.34458363819488	0.10306749368144	0.856919783337187	1.61433496061709
107436419	14.3249772943014	25.5467516061989	75.4312563583798	91.9052090467476	69.2614661042347	2.88298259691015	5.20967965209391	5.99294271857305	4.32100390770127	3.89534927663413	3.77670365289072	21.3280969471368	20.9079384255503
107436420	3.94870249026766	8.03674733894515	21.0509318777879	16.2584464174704	16.3975305646451	7.53188493795164	7.51918976378763	9.8245743892701	7.50241725626444	6.57906703140247	5.74589349177762	12.7482161623984	11.7148846503716
107436422	0.162941113708716	1.87643042974536	1.34011025362435	2.86087383217304	3.0022562221555	0.614710090714413	0.97945646867325	0.138829789767647	0.0417024196365701	0.0690726708949386	0.036457290121534	0.785685161520119	0.590781542124869
107436423	0.685562161939571	3.23949377197538	6.03241263194553	10.2126945447849	3.5712212258572	10.5106923630029	9.21601398677607	3.13087516755673	2.51706312954842	1.63997494859335	1.15592681284893	5.37099417605124	4.41610949705598
107436424	5.01828484028556	4.55569581072425	7.27517483923638	10.3439684983743	9.41228896340701	10.5094053992931	14.513570400182	39.676703813419	34.3575170861257	23.598088276966	23.469014807486	72.0841801763032	90.1574576605331
107436425	66.8551274874918	71.8725889155583	104.066924174436	98.48819946955	106.624085385285	7.51127079009976	13.2760151729658	9.16068259985189	9.88083866432417	15.1551805534925	15.2100409152841	181.183344644311	190.597179286612
107436426	0.157793479932671	0.41487084569482	1.41246846013153	1.73623255702823	2.36799781472788	1.21381831485976	0.724179769887798	2.57687949902425	1.59094882336106	3.79641896405989	3.17098224663995	0.280786511481819	0.292268290271037
107436428	0.0917280143011873	0	0	0	0.0479483498040119	0.17694135964146	0.254430100875735	0.345819180867628	0.366520882529195	0.1012624979688	0.15102086851519	2.45563098020167	2.11565653523021
107436429	0.713892960480383	0.959081339436966	1.46635619701968	3.67060726313714	1.11957653633991	0.266783347796562	0.394985075538508	0.604069558825816	0.361471797139101	0.232688619550414	0.180223649220878	2.7671319878132	2.21160663494929
107436430	1.14222094941229	1.10362864020878	2.07180194959137	4.70677769967432	0.60883302566517	3.81478669051749	3.28396353779614	4.25512327300899	3.1676571748566	2.54921239464299	2.11616627783678	31.3892525917414	32.8834692487642
107436431	0	0	0.0383988981644584	0	0	0.0315602905045065	1.60440596955305	0.458540133240885	0.380753826110697	0.583235356235824	0.288460660238331	82.2116278431059	85.7288421212998
107436434	17.0599801057039	22.5449565296477	35.8521888275341	27.8026227855381	26.8017494206649	6.00136389098737	9.06193945702648	8.13167148301349	8.23489558060457	3.8871751116831	5.46422876655774	28.4195314747323	24.1897931786818
107436437	0	0	0	0	0	0.0330685889431033	0.0471718973904207	0.15558092882272	0.235712967996413	0	0	0	0.0632595637256629
107436439	0	0	0	0	0	0.0991762082713803	0.155523323930293	0.171563465085307	0.0774728637269288	0	0.110830892301353	0.047270414135915	0
107436440	0	0	0	0	0	0	0	0	0	0	0.0157609467432865	0.0266486550806639	0
107436441	0.0324099156383289	0	0	0.259812858476194	0	0.046091210835106	0.0801574234144432	0.644457234603204	0.631604650357458	0.0849090976537371	0.223948825898603	0.113974784297859	0.537997096461384
107436443	0.504277618460913	0.0717373397159375	0.110189910795987	0.117889278794706	0.0826384536306281	0.416070679661396	0.477805016802292	0.499336272547817	0.407141643432629	0.260741136036884	0.222680836962046	4.91211654811764	3.52596834640024
107436447	0.467081723023645	0.691371033741224	2.42493243505463	3.22442347671352	1.56115366922985	0.393331030400602	0.754142114030394	1.46084333676635	1.6520193185348	2.01465923439624	1.7866679999465	1.38721541473394	0.866286654893318
107436448	0.0333366586410138	0.0339869974622172	1.54974106063818	1.56231938814198	0.440722227495942	0.162266585569794	0.186377209171222	1.01415086885045	0.926224512835202	0.465822173206491	0.2488020340324	0.034021686876019	0.0675273624193077
107436449	0.408366453552878	0.294992829780686	0.644400408590016	0.520533943158	5.84482647261645	0.0317529101966969	0.134324047092554	0.189937069729322	0.14266222791804	0	0.0751937756403848	0.190398823164647	0.996185869611516
107436450	0	0.0933043947788583	0.51617471192466	0.154792711741633	0.362274510071514	0.164929966303953	0.331864244635236	0.236566157113961	0	0.346153357566996	0.0767562503202241	0.371766577624693	0.364231749199171
107436451	1.66877990940074	1.33275818569022	0.424605856952323	0.715059725336948	0.555186349758311	0.799860149012811	3.04019029777079	0.61322876250555	0.351682665609355	0.133336062164972	0.0879649634802179	10.2712511033542	5.72314668386928
107436452	0.0682027706513086	0.741702753450291	4.61804330413033	19.6435907938289	5.98079305469995	0.0842794767079583	3.55784930330419	0.252383350179815	2.33497421957454	0.00670170014594909	0.0247643036800083	0.219974087961889	0.419402920289927
107436453	12.7651844139366	8.10020857365654	1.83079176498338	3.67310830635109	1.92362344296456	1.58925960715674	2.54263223143353	0.690452797327929	0.494999713359953	0.0208930011856453	0.0417793698830421	14.2344912867973	14.170014760163
107436454	402.033697760138	188.171257263439	9.80878583263223	0.0979112204633923	3.4847675107849	4.90500217652426	5.0891931599824	0.534888733370196	0.0533567899320676	0	0.038384610385769	2.73528915187097	4.91550660317317
107436455	2906.73472884297	2199.89415910002	117.195051483552	1.38500308000418	22.7550503190441	112.668987183658	114.687050402555	8.093510789907	1.27359981330684	1.4510930541518	0.477887006125396	96.5396595026979	145.872855995303
107436457	0.420280490705691	0.311731811201578	0.80460691149364	3.2278479660288	0.0252366413978035	0.108126168366606	0.211999013117214	1.4599317608033	1.52600985703033	0	0.0418373086731658	0.0471162511610406	0.0504339919961158
107436458	4.5538500929676	7.47408022964509	27.8389420333137	21.8532216580649	9.66265540037212	2.74924293322275	4.30746360032007	1.35931970311835	0.956420490017467	0.80274906943513	0.647958860113235	18.9840040648803	14.5630779445828
107436460	22.0248166658665	14.0062323390461	3.16921137370897	4.09481905406225	2.83320588072664	6.84277283512564	10.4962681216789	1.47134293259393	1.55505608514352	0.354501072070015	0.130057153694222	40.3578709440806	42.7901503775713
107436461	0.639518936593088	0.938324816420292	17.095696929897	9.27825030898057	7.45304131493495	0.220278414287883	0.532980779283369	0.942455803637152	0.539348412077458	0.0226591963547033	0.0179405844861451	0.0603721703918025	0.0753094731124636
107436462	141.430212369115	163.267532207591	181.502770491459	100.746675292629	108.239388521914	10.3845795476362	13.3051698011415	12.4325433740431	8.79615999442118	8.81733331768966	9.93617460299662	54.4019255521223	58.9017436894639
107436464	1.46177890305666	3.15077377533931	239.272459007116	168.301395302739	107.568208106679	0.639780261762039	0.641350447534272	7.01603274542152	3.991874024608	0.600934871704361	0.627317262124102	2.66981590088469	3.41336012514658
107436465	1.12231246737024	0.0676717696863722	0.0842354343736644	0.0614145601108257	0.0319046583787131	6.06201729298755	9.40369136924012	23.8727412677214	18.8230363195253	4.01970991960814	4.0333403438676	1.28598525352217	1.53401374025072
107436467	1.0192294045852	2.62160658691204	7.19836659815684	8.75036107007276	8.73389968935322	1.19998554926058	1.80554870545223	5.74008706968465	3.96658667224886	2.52462353143461	2.69750750106576	1.32249551834435	0.851072885457828
107436469	0	0	0	0	0	4.05087491474164	5.38600709622404	4.69539069609685	4.0385826965957	1.19967267613211	2.6861383169551	0.135387595521219	0
107436472	1.16489484545082	0.401119906348242	0.148420112986108	0.268083927924389	0.17990288491507	1.63653923102646	1.88584983118055	2.784218504269	3.1367067812328	1.10688817094671	1.38170531253206	4.85131342399644	4.54206994167924
107436476	2.08612079702991	5.17786810917501	6.7438281095817	5.08476313056709	6.31579475299918	3.81207038917655	5.49035631431425	5.11291636587498	3.71723844511591	1.54205708504277	1.87371583973998	1.61216812075825	1.24854678682938
107436478	3.47357537706258	5.89134134875179	19.5405506996186	17.5973125860379	12.1673380648976	2.37952852238183	2.80587146267783	3.45424930742529	3.37441358180969	1.56024066875391	1.55875898520979	9.13910449194533	8.65115526289922
107436479	1.46144481159457	1.60311486499967	2.00958310456171	4.76711897383933	2.70660989736125	0.567057152193175	0.877955381486014	0.82854755236888	0.742724339282519	0.6332076951003	0.470315101223641	4.77725857569035	4.58764601182463
107436481	4.78415233283155	7.96879902613327	18.1324756969013	13.9465833971018	13.4637734659724	0.801727738715546	1.43624258687079	0.873742469887215	0.588051471197718	0.670791079677437	0.649751001065229	13.3405248709326	11.1434811175079
107436482	7.88641358666747	13.757140599944	9.28264159430668	19.9518217198291	17.6989531657668	4.27953383802325	8.48857095601075	4.51180627203292	5.16835397538417	3.8368087289046	4.33370925305613	26.9363893103245	29.9721743340736
107436483	0	0.130182887697216	0	0.0684249706493308	0	0.185926787388971	0.338699757350155	0.118048465733229	0.267496186900342	0.174982754006256	0.143162147468245	0.268400120355267	0.172733334453206
107436484	0.796875526497797	1.97775352351948	22.1949011897558	36.5094550156341	18.4214102026599	0.426846897645181	0.420746859403099	2.60792893044258	2.27834018908185	0.552483183098222	0.70551111724145	0.378084996549456	0.372909607755655
107436485	2.2506373461294	2.66033761569089	11.458818426862	25.2221829748888	7.18530254294836	0.489731485682	0.258089967808811	0.626636936548359	0.531252210208012	0.279992857056586	0.16495936488949	1.35531203520197	0.838329736870842
107436486	2.31217809883867	5.69747330081853	13.3358285127341	18.8822966948763	10.990250506991	2.72617419157586	3.20125761101915	10.8741241573468	11.028345903604	3.43308148950937	3.78418600330241	5.25792080881128	3.98290595468209
107436487	127.413319518478	108.206397960141	32.8833733958229	15.998121810438	27.0977765220322	5.56879217245817	8.80870242808637	5.56268509656764	4.55893653805265	1.48775385320857	1.08984269730558	16.4621422540824	11.9808572037847
107436488	0.209404030705099	0.0467912389029078	1.34770326344968	1.49766488978096	0.595418757620951	0.410831061779386	0.551785115350021	1.21629421343232	1.03061141735539	1.4271450302588	1.1911758404827	1.77898677373276	2.34778708454187
107436489	59.6315559627245	73.1144885948068	45.7081995916166	39.0008827456621	45.9427354307934	16.9897108370516	24.4581989005892	7.22528046610196	10.2659305613433	11.2850680909169	12.0283556065779	40.1940344926281	42.2546300669472
107436490	0.22538188876956	0.0329197479541124	0.0168893961583632	0.0260880965212756	0.0160077219713635	4.24599425721253	5.7863135584371	8.54446331559957	7.5858425774969	4.85544436734915	4.73631432450698	16.1643443516369	19.1189624702381
107436492	2.05898844264931	0.664853927186681	1.84742283188922	2.39709027662453	0.516163028300632	2.41454966833103	3.58565781563031	6.01584193270907	5.86327082462109	2.33715225863359	2.41114790683005	15.1079852944303	15.0679079861905
107436493	2438.68595726117	2237.61459580961	872.599323640273	611.412422110705	950.199087593888	99.4606006232667	119.214986725284	43.2481976310404	63.4935026607749	87.6031672313151	100.747179214088	99.2163144950265	119.743416823766
107436494	2.78362423354348	3.73486978085677	6.70910572044717	9.04336813686767	5.7672972593149	5.71049555496591	7.35195802202636	10.9606984077561	8.49884690301331	4.57075163556165	4.61787509299878	10.0378552641141	7.11008027415495
107436497	11.8531454587444	14.5415216002833	10.8920398918933	7.06874823405277	9.96781838532852	0.867345229032508	1.74648695737283	1.19912713127284	0.722759668265729	0.370885571427579	0.332345347820994	46.9716375474303	43.2350940202137
107436498	304.415057134564	359.878392790066	229.070323633644	233.840694883948	229.344056921108	27.3695513742248	42.619581836281	159.379992602051	105.841318726982	20.5743197609591	23.7753880265231	14.8208631892024	20.526842534369
107436500	327.043244408469	385.715881811912	40.4198761836028	15.6294316917914	29.3202090539108	10.8299406845022	30.4744818499364	8.97082171407087	4.40455378087228	1.4754038170206	0.81412439658493	90.9156233899699	83.373029055256
107436501	2.94516472251271	2.7029488218692	0.486501848101446	0.416654972506634	0	0.214406483451534	0.329312285319853	0.0337507418379739	0	0.0620842735074355	0.0133722262756189	0.332415350390437	0.12085503511365
107436503	335.496932122936	285.346758525137	35.2450693885238	5.36960612729591	15.8261408819174	4.8685158045529	12.1558083859806	1.75315778943738	2.9956524245315	0.202901008928626	0.0458824969892773	10.3413498461575	10.5734332014996
107436506	0.0372093964262977	0.303508377713387	0.155930593780532	0.624723409414581	0.314771845020329	0.05088288036097	0.0626584679670971	0.995417642904516	0.163681728637717	0	0.00571544800655832	0.432688827880858	0.421499397741531
107436508	0	0.0582412694020484	0.101662641019753	0.0652433178054798	0.245264979071211	0.0802089942717522	0.0560577693211114	4.40308209331261	2.73168237180891	0.118355979021069	0.0557195478221915	0.0416716721282326	0.100254136370277
107436509	2.01204274794104	3.91862934598522	3.62614162437111	3.37131126680009	4.42263844039444	3.62980610225819	2.61634835405618	6.06968915666587	2.78503263333063	0.106150858940951	0.196098681901998	0.535308839523904	0.719778518449288
107436510	4.49157194451491	6.53177454421754	0.767554277200323	0.404213530589686	0.224229418022778	0.328122721456481	0.510061949721893	0.573877985027192	0.584431194658634	0.246139295533063	0.266028010531018	0.239442734998365	0.345075488604823
107436511	3.06353491534012	3.89802148600724	7.25125172695649	9.08004333156305	6.75407253243171	1.79573397754201	2.1715256383536	2.03861971918809	1.50359558699348	2.14331813405053	1.9449901070103	23.3534973596739	23.7114646675657
107436512	3.32327722807684	6.40638677761364	9.50425175494162	9.56707941235939	9.94303486673662	1.46270667224026	1.67390719147353	0.578322601417824	0.65871671859782	1.22907959880966	0.985937778822345	8.28229600251841	7.8348081254967
107436513	34.8424013753483	74.7208208894186	3.4992818899614	0	35.402801730984	6.82588518272732	13.5960376135333	0.0562616952348561	0.0292462440317158	0.0579112396265048	0.0203806077507349	0.144132225095137	0.116004075644483
107436514	22.3562660841533	31.1141754342913	88.5954410235132	65.4525104335182	56.834621433016	2.72389320802013	4.36749711187444	3.2005020053678	3.39570948323784	2.12672970895414	2.40048979904712	15.2700385102847	16.0481455125413
107436515	4.21410690047189	8.81826225116692	15.9353461733524	16.4940290394507	13.5352029706121	4.74932317522072	5.11112362760716	6.84542770222552	5.23423756129478	2.73787109182986	2.52250035173658	9.63169651351213	10.8732269886804
107436516	71.4167664407495	100.45342551222	142.144029879276	110.641674693074	141.498229441707	16.6694155874427	16.6655010609093	7.51735086032132	7.29000402418059	11.3991746055421	15.2475080601037	137.144258486643	140.020039767825
107436518	1.50781213829492	2.06998634674959	4.60149382581091	5.63702360212279	3.10429659650844	0.943389582464196	1.75518749702377	1.84418531353682	1.17585223795118	0.933633015838133	0.78086293674405	33.0274912620791	32.8902307562329
107436519	2.24511254451658	0.542723166045445	0.839916994698361	0.471065095190941	0.0779090684950192	4.02600747293009	3.65329263357245	3.39413177742045	3.62074692971526	3.45412552584091	2.04432878174706	5.33350166130464	5.17942177472513
107436520	1.5975892820366	2.12112866887737	8.46309800395274	14.0616322101838	6.47694987862204	3.60383949793617	4.22060575805457	6.57770351834841	6.05435878533444	3.08242407641433	3.62610386332381	10.0942754837732	8.68036339532316
107436521	9.618335195755	15.1113664994026	25.6818010323264	67.4397189535818	28.0503761507647	2.30205581767728	7.55975890823119	47.396352885567	56.1516498961778	15.6133291116889	21.3677599472084	2.54805928807716	2.86453092858985
107436522	3.03022085336164	4.43952762526876	11.6251386660661	12.8381358236953	7.46583156931078	1.8788107646505	2.10457112992425	2.48873989540404	2.29297281147287	2.08372802637261	1.93050066911469	3.12928439009834	3.56731817656568
107436523	3.23756840680101	4.65137870377885	8.5343343329032	7.86349479250138	7.45667791010797	1.23687821382326	1.41900969843892	0.994316335766841	1.12769032907825	1.11353205581226	0.986820838264247	15.9368307108088	14.8953844300691
107436524	8.60222282656538	16.8295081684118	18.0597919187839	30.2105660324403	24.4119239604905	8.63781762063394	9.26734482095826	4.67937917810016	3.80461608172978	7.31161379914223	7.92673944407591	3.45743420850912	3.68934317163352
107436525	147.400043113172	153.645488510171	96.8817779205841	128.761815695519	111.179442210405	12.5214966716523	23.7601653359608	12.9427325994927	21.2795134137159	14.9208259067514	21.0153824880016	59.893200524209	71.3926276529392
107436527	0.238401475018544	0.0319824512689898	0.744834433427071	0.973396824867145	0.441027498845329	0.00366941708073174	1.74757853037682	1.13557539748697	5.92825373924458	0.0787737820248308	0.071226114400257	7.12031846337794	5.72029574415713
107436528	3.06813066937157	1.34035564321229	2.31327042638094	2.1051565010699	1.68947500246939	4.07411590481416	5.99111268825664	2.15374138279036	1.68264500609922	1.47059575498583	1.84422688692053	12.2473700201039	11.3833884301831
107436530	173.037596721907	101.791788831811	7.09951376049782	0.686026302338333	3.68007979240032	2.13405831286165	1.17929852841108	0.489247384362696	1.08518303005855	0.0458602720213651	0.0121004504198641	1.02110136115837	0.568213697362476
107436531	0.0909905045248881	0.312062421982823	2.80881094515938	6.63532483411037	3.36743878849363	0.0384436818737856	0.108582500817621	7.60736335398649	6.75735619475222	0.119914032033356	0.367107098461712	0.724301736274443	0.558076795559161
107436532	0.155841216813354	0.649387259636729	5.97680009786305	13.1168873532621	7.48741384317924	0.208826471394379	0.474876195793138	2.05674241931712	2.00295180673707	0.217338758085792	0.067585974109148	12.0382141849488	16.8097020947406
107436533	0.304545499157883	1.60691286047583	4.88196301900108	22.6024317322647	3.07945061175915	0.276673534723529	0.21443550654077	1.58193216665588	4.9942468231275	0.0664163509607175	0.0350572796528224	0.452194495282908	0.472974399337003
107436534	5.21605482999909	1.32287181149412	4.22546352903895	12.6725222854227	0.722978655790937	3.10339989773283	3.72417219087669	7.85298844449816	10.7912627825114	4.21292781447682	4.40455909695262	7.189953312093	7.59303096607581
107436535	0	0	0	0	0	0	0	0	0	0	0	0	0
107436536	0.257003287577367	1.63766818345696	28.1189109846733	120.951666110015	84.5385853899082	0.092237040855153	0.021777311080121	1.10978598520121	0.761887836621884	0	0	0.0697759973259377	0.0149173249302053
107436538	8.42702154741229	9.61867749736417	26.4051056535681	17.7075007862837	19.9667367287021	1.6968750287132	2.20554606124844	2.92746750281464	2.432987009891	2.28785008394669	2.53184149270878	31.8127460199296	29.6211214562046
107436539	17.5121703813802	34.1736420915232	69.0017199145032	50.1184970825872	118.096412502793	12.8525077054955	13.7856533506907	32.0996790065192	17.7536933001296	4.28944690136076	4.25702103667139	96.0911554208874	91.8527184205034
107436541	0	0	0	0	0	0.00890699978250602	0	0	0	0	0	0	0
107436542	2.08151612050433	5.15833866553537	10.0179994516424	12.936155005542	8.37255789269208	1.41303379568466	2.4131393573147	2.55736732531079	2.34492206906117	1.79326209715178	1.62381140134597	45.0065061363557	39.8825139160119
107436544	3.65466599473835	5.60638717201241	15.3504181372642	13.9490726756207	8.76294662030812	2.91694559842917	3.4964688665743	2.20007632301735	1.51052142655622	2.67214392924765	2.14194794622972	15.3117086737287	13.6685387621467
107436546	2.01371204098568	1.43860295683848	2.90289807997673	4.43266568139973	1.86436844007742	0.294752760199772	0.431911120651785	0.816360946383148	0.388581845841247	0.0171926132697814	0.0362951984488134	0.214070947768563	0.11449386566283
107436548	25.4420817261795	32.116417225941	9.55330261382466	4.99906483100825	6.68637748878535	1.39600810892955	1.2531966335021	0.935173414224558	1.05945374305045	0.635849251872879	0.696803109114801	16.1224384130225	12.7710360186747
107436550	292.349557182256	893.686759140494	161.303653643881	253.789760841027	27.7918810444248	1.84447342448941	3.48530592550459	0.0998859626952707	4.01615009029053	0.0506675990569053	0	0.045429314466114	0
107436551	546.667234726024	3181.31531160968	433.577696374137	379.854995061097	74.9297583991733	0	1.0815375580106	0.148800855894048	0.19129504794393	0	0.0403119871544127	0	0
107436552	1.59385087705289	1.3405534949056	4.25760809741465	3.89414273705326	1.90675618684851	2.47251903849445	3.86049375384788	6.48594884881252	5.51666875396979	3.16767341746319	3.22415972668688	16.6241278539546	12.269136919721
107436553	0.538039428346949	0.166379554435895	0.544007701189158	0	1.01438278565521	0.363459026534882	0.71638942128832	0.064673101731509	0.631090515955179	0.528586930740609	0.183911183426843	0.673756790365357	3.35579530924311
107436554	0.560982051715908	0.243126184675256	0.766205054323682	0.519793538236038	0.296505039264169	0.374414736587865	0.452978572860766	0.384001036376332	0.76078747221214	0.218095694000695	0.355759544910642	0.670506830551694	0.283171945550488
107436555	1.51129351986112	1.45856301507229	0.0188982932468898	0	0.0356611394457989	0.0779295079540511	177.724164459015	0.0766449382225677	2.70547247711706	0	0.0100906815464439	0	0
107436556	618.054296725884	1202.14128440687	29.9374511223613	112.891646378374	42.3844703429243	0.174051516381076	329.228580691369	0.146693697449557	6.98586025288683	0.0486141955229204	0.0128299927090687	0.0863675807401347	0.0692635098390369
107436557	517.769277362605	1242.98556143266	91.0275339571103	197.872236344839	50.8647960190572	9.72613463954657	3.34819176131054	0.889552748541922	9.70497791372454	0.0156634377256818	0.00826836906723665	0.12509301983617	0.0817160094472012
107436558	15.392392218641	118.878362145991	3725.43337741874	6143.20536347816	6176.83928964804	5.78310446548354	4.81832907171688	62.7050387519115	365.452027726604	2.22191183303521	0.689421828231532	2.37885418350769	2.54958922778539
107436559	765.716678417882	1392.47937397441	78.0463191281289	15.1949277801932	13.577745153484	1.66291453439594	0.0818659750308288	0.0617401565163674	0	0	0	0.0419990351571323	0
107436560	588.49012974367	206.23776221907	8.08889318091053	6.42869860716578	1.91366277886043	1.19969159731426	0.61459202513275	0.169952527866696	0	0	0	0	0.0628824171759109
107436562	33.3683926659279	36.0354256090631	15.3450299734368	16.7671253064995	17.403627275339	4.5915271630514	5.55544935668219	3.72901837089559	3.38781677698988	3.48725386501838	2.54011078163592	83.8041840254547	70.8417705365202
107436563	21.8441739719496	50.5304690111053	257.544587042038	475.01210170724	38.5747840107855	0.286910149205116	0.719825642565647	5.1886317046894	58.2292073059142	0.307613022747964	0.257008383408659	0.296991635239935	0.293433046190221
107436564	3488.39121010761	9640.05483786027	540.211884968578	74.3579625646237	44.6955086989103	41.8049537443913	10.0147183785476	0	1.10954652985162	0	0.0263221261640755	0	0
107436566	3.02636235796684	3.11620142945735	4.87985546125581	6.85778039978258	3.19295353923003	3.34969534843888	3.38130094656155	3.21706447414781	2.49270998156008	3.01750079707735	3.22625242787935	19.6462644289453	22.8145484561162
107436567	0.69104326275578	0.560020277238865	0.185730764922428	0.386262766282217	0.0513160459466417	0.150633192888086	0.628130156083033	0.334859029310893	0.290148483473302	0.156602005402853	0.123986297919927	34.0540267970273	23.0045293475675
107436569	2.63544332720425	3.19064230450381	3.92415823847574	2.19547852619556	1.62336959204329	0.455488963274038	0.647661114993558	0.180024249990479	0.169092373107313	0.136606407019884	0.144108718539895	0.28545058531269	0.218559203844556
107436570	0.585375838439038	0.494087010662086	3.06203439142235	4.77344826172608	0.879919048897187	0.599003104187265	0.87772359242498	1.10927165776364	1.02071835173926	0.500375250844147	0.513383399208512	8.87385019587462	7.74834371968018
107436573	46.4751339939188	119.162615759821	755.563492682543	735.951467721165	617.361368134612	35.091676768383	58.319345912479	62.7143682505157	71.600663038722	52.4696685211639	61.2629750640622	17.1988352778915	18.5064249889055
107436574	1.68341829412737	6.3996375038625	503.546509461967	419.497043465562	272.920005913087	0.161235020502557	0.179721912905854	8.02432671139848	5.99793948265256	2.12275255947825	2.65021802931577	0.213382296307247	0.74251757136483
107436575	7.88615834759675	9.74084613006905	19.8475747083201	30.6272831214777	24.0943627150586	3.74957033102862	6.13929154470345	6.76856856259698	5.97684465716696	4.67139641877919	4.55824744413364	42.100937778847	41.4957717923394
107436576	9.49404175168396	11.6456252561906	15.7275560940671	16.2912964803362	14.5128682563581	1.26982059360147	1.54444455412197	1.5376276063667	1.31009130356197	1.31529299710498	1.24537770255684	10.9295305362152	10.0172940835631
107436577	11.4122830524509	17.6845900952779	35.4375512055661	25.7792280411028	18.9835022721909	1.6717296353313	2.13355118197123	2.02159675505614	0.983724959794385	1.49065086113669	1.64603006241486	12.1373740637831	10.7117642025499
107436578	6.70259051859552	9.2630715715512	2.69554576261028	3.44293940661976	5.54381281115233	0.873299174683326	1.87764372664032	0.730858655193897	0.705283516659477	1.53016567614098	1.21670064095093	13.0893203561453	14.1467356918374
107436579	0.0589396745524171	0.412244286650314	0.0308732623305415	0.0237880296679809	0.0876445914700382	0.276635747832704	0.323654282232002	0.0287837434406277	0.0162107034908805	0.0321695221037592	0	0.114264648560191	0.173071730917471
107436581	366.60037550514	145.393166494413	10.5079443820256	0.257201412004703	1.7364045806953	0.420535432577314	0.157634442439335	0.38887988268979	0.438289912852174	0.378706740864003	0.133180210912473	0.527122990510784	0.484193783724766
107436583	1.87865197183171	0.711859791851094	0.480007799266565	1.33347693314969	0.206439443342909	7.1013916165191	9.07765250332273	8.76903190854908	8.19772527550944	9.90645608784979	9.08105932628725	34.2989964469398	28.3350141841997
107436584	3.15591229135556	5.00702005009554	11.9510870851959	11.2780984612771	10.1810884450674	0.807227863754299	1.19256106869324	1.07542412634242	1.01746932482587	0.968157934413587	0.726474719074637	27.2441920521081	24.0982323959604
107436585	25.365090461417	27.2470517837757	31.9618255028749	31.5416374992101	24.1727487470353	3.47797510162602	10.3482476159522	5.20125427329493	4.14827284619886	3.40289372960658	2.4196639404246	251.302521657507	264.541550331654
107436586	36.356476622887	38.1328794206884	33.2972876092651	35.039041116005	30.6023325108163	3.94162903384684	4.58741517318352	2.10467271065207	1.76557198481055	2.71179095947084	3.69717005750589	18.1615971260809	21.6879368171685
107436587	6.84922467928758	11.6077627468762	16.8206871719806	13.0275535818084	13.5301063045946	2.43708900242604	3.76706995120273	2.17500741400031	1.94645890280955	2.03610269705901	2.07567302218548	44.966163680298	48.429459863628
107436588	8.64985782824641	13.835063607145	19.2630237968221	22.6510713549386	24.919524298474	5.4777523746904	6.39786375748348	14.9735249836601	11.1987727275773	7.33460414965162	5.6322416790079	12.4525344424069	14.0013432387409
107436589	1.14294827161077	1.70359449059165	5.60014387131842	3.11382803668771	2.99674841461125	0.205396716027698	0.300862752637356	0.277290710900814	0.496188416808579	0.318281789700993	0.245472455662562	4.53719816345388	4.29567997964847
107436590	10.1558350612703	15.4976986228547	18.8501083546945	15.265461510073	15.2645414020312	2.67187061881965	2.19983191347263	2.59636283266292	2.62333063276328	0.973815497097971	1.02511854464366	12.6537724714948	12.6761330808794
107436591	116.817489708307	166.178076559609	166.070173920465	214.410866361594	258.885484053553	11.61819910859	14.7420331930189	31.4188837232201	24.6554938953088	11.8696979644905	11.9526876124636	18.4736048988283	20.3096746569132
107436592	55.5834555976581	72.4044897014397	44.3284481788597	42.1165241398838	54.8528689943156	12.4787175577247	18.8887684280097	13.1050822784631	13.710037672893	10.8185337523434	14.9525673058872	46.9005943623488	53.019617593542
107436593	3.30887755159368	17.45058765468	12.763195506437	9.53094807422763	15.589909305978	1.48342897171223	5.50996121050963	2.7838457106961	2.58249068103989	1.95596494379597	1.95846049937088	211.907500462881	141.009214789777
107436595	0	0	1.18077383067788	2.10224824840147	0.448353120159844	0.099336300030956	0.0650850646250658	0.253214970985893	0.31227959186856	0.0172715189120076	0.0182307691981902	0	0
107436596	0.349766006759434	0	0.640699869790546	0.856095112182766	0.497772376384053	0.0335762550541446	0.00717218799963931	0.207022355112047	0.109554699938214	0.0142648825230279	0.0168742251095882	0.0507116679717527	0.0283763304487259
107436597	7.75625668490072	10.0384665523127	5.25074068367656	14.6787271913353	5.86044993578383	1.2822572126881	1.9055759671001	3.70771214148448	2.36052185342627	0.965394811860482	0.903161779158831	0.417560081938768	0.438660697342575
107436601	4.68689492999473	22.4824651923177	17.2195541543553	16.6745745713844	14.3740899917396	8.78272439912263	9.38763756555994	10.9515397880786	9.17521038948871	3.80691220298111	3.74373203963466	2.54031516154523	2.4876206397948
107436602	0.30507598438995	1.9706128023869	16.4991665662963	23.2625199506149	11.3291841510906	0.356290500247563	0.547331912612813	5.69724558562319	3.04978604119269	0.461216627014989	0.449209337405886	1.16539288533312	1.14214543397364
107436603	0.713848328317619	0.377348986000691	7.06333143147492	7.95556541510292	5.47590508980205	0.053370977291409	0.0259997576378488	0.442977646418321	0.233691528080843	0	0.0218652208549428	1.22329378593053	1.89473988137558
107436604	0.211037054541524	0.0784498044519389	0.223644937967307	0.626233684602141	0.40670174845342	0.0067428325147703	0.0561909818665084	0.103396458980362	0.0842279951040849	0	0	0.223957565635495	0.503765686118297
107436605	0.153259197684251	0	0	0	0	10.492579657003	12.9570995050112	0.0391697674312395	0	0.0884218751164302	0.0155515483088215	3.99340141900191	5.20218726902412
107436606	0.67069102512603	1.8325157412232	58.1860549703997	48.7163883038845	35.8519066197237	0.169496041541332	0.156354813356847	2.64524003992495	2.0761519376951	0.622565205944742	0.52292026838959	0.770102144633085	0.974750673188776
107436607	0	0	0	0	0	0.0280698394536626	0.0065372019503086	0.0173582747701497	0	0	0	0.116210529992275	0.0248780705189451
107436609	0	0.165097879159806	0	0.206880946223825	0	0.383602816224293	0.167050557754798	0.864349590382737	0.599847307430833	0.459894165485591	0.266517650494211	0.170161539612167	0.588683989669397
107436610	0	0	0	0	0	0	0	0.0502435940929243	0	0	0.0204182474609234	0	0
107436611	1.72167950471816	6.10800427574751	22.333151330066	31.0913320005906	21.9786610870261	0.457549557647723	0.62876978401996	3.96658183420008	2.94309013152052	3.64122371530551	3.79542452974212	0.451812259669235	0.579723117166168
107436612	0.436854938993942	0.177197832914723	5.44729083564004	6.83311373940639	1.41791622049241	0.674927581771962	0.536825339422371	3.21722817279525	1.66671527537357	0.0526497795211152	0.0741117093987992	0.451742685035659	0.548284835989573
107436613	84.7450943122864	92.8650226203844	9.59585374788874	2.33023512339544	3.64653237001096	0.473709442896048	0.998223493128365	0.119347729511143	0.49666899654718	0	0	0.479864172545088	0.513269175418776
107436614	0.0902167195470991	1.03518656316583	1.14162942804324	2.75572626193196	1.3405441686367	0.285401647161733	0.346569260757175	0.0612673896300023	0.0690361085579877	0	0	0.0274431819749332	0
107436615	34.1261383890813	42.236458586828	81.6482807056667	60.2971533840831	54.9087601564293	2.43923505825437	2.80256409190622	2.14022661424348	2.02970983781308	2.47207646168324	3.3181579770763	29.1702241900864	39.804523611111
107436616	0.0771290801617883	0.1573939835127	0.109182095021655	0.617288641769276	0.101791591741643	0.0966876009103464	0.0614738780076369	0.0324299987948969	0.0365569404027795	0	0	0	0.284374452531626
107436617	3.3239232273492	3.06623142820031	0.416499546846976	0.13619831276804	0.783033534727043	1.74049604122475	0.836524696370023	0.0192986012101795	0	0	0.153208566770035	1.39853733474919	0.194095474285876
107436618	0.376502944462958	1.55301236325259	3.39625478981219	4.17052688446344	3.08757761596727	0.632974284268417	0.582671468706693	0.606373814958114	0.523966857382417	0.557504315684203	0.54929564766958	0.616319853209137	0.564884169601948
107436619	4.12787907843992	2.77645807385096	8.31829473888386	7.64180429636224	4.16504850058081	4.92977984466173	5.07079788703964	5.74150129548526	4.17548448364633	4.4508819701812	3.58716012638655	29.3542722124608	22.17280794679
107436620	99.5316528655173	55.4920840033636	2.82526756336471	0.0831452174568803	1.36455047575301	2.29738459336877	3.70897566368075	0.383935552274342	0.180235233042325	0.0960241343565432	0.0126679252742649	1.17622052312594	1.94544630889165
107436621	0.454262318465153	0.0723806181045283	0.0397750093497072	0.320242062057925	0.0750302172041097	389.129452399442	493.312999884966	0.264657829240463	0.327234584189702	0.193221361837301	0.213437304956729	0.0220419873610231	0.303303799983763
107436622	0.0796590382769084	0.199920176396933	0.701482855988843	0.761976708307104	6.13977111509642	0.0574120965361108	0.0857777776523591	0.1505911801546	0.0882009123477559	0.403557263291755	0.426047043960846	0.103480578187724	0.170190684415908
107436623	1.55832928716626	5.42209830661911	63.5543062798494	85.6772162917892	39.594982355428	1.13188738266624	1.65698689675667	7.95185385453555	6.26288384383135	3.19291360455038	3.09389218434859	1.62698192129178	1.7590074266896
107436625	21.2434832133888	39.6651502165109	31.2413045752888	54.9947017620074	57.0368729016469	3.36035909499798	4.11174885929739	12.1542747587118	6.05290783394647	5.45457912928626	4.07470508930452	45.6504798883823	39.8570881656389
107436626	0.697319957454298	3.19157688212871	7.40372698569364	35.7573208644853	9.28346070338852	0.155950417215504	0.127117398764591	0.492593169745129	1.97115775873681	0.138641154253571	0.096609467659943	0.550846149960095	0.614953725633242
107436627	0	0	0	0	0	0	0	0	0	0	0	0	0
107436628	1.18628152842049	0.312496869791366	1.18839210483005	2.42940957676258	0.562734618373068	1.96389998445971	2.93786036575216	2.04138998871549	2.34337054438666	1.99769646994723	1.87178574340931	10.7408297006902	7.6597538176886
107436632	0.00967145173486324	0.105993112852264	21.0380332996885	13.8765304513667	8.75752443516313	0.15544213280498	0.199466264236755	1.63341133271569	0.79430583234227	0.0791590935783753	0.06268495306877	0.0765508031644868	0.0749712488934741
107436635	0	0	0.028042157080866	0	0	0	1.60579893144245	1.08738203131902	0.823143262505816	0.995139870724981	0.40393554329376	99.7850400079484	106.304601303012
107436637	12.7246197187553	75.4927587253146	1003.67181817231	606.048405658406	123.917292197513	0.0477497185030952	1.99185983581308	2.00269767168221	23.7168826559466	0	0.285061285259036	0.782676106804977	0.420369077954766
107436639	0	0	0.569077892607157	4.65225745567484	4.60069827358693	0	3.71112034616546	0.804296133039306	76.4391740789019	0.205838207721227	0.217070342419756	0.308856751521632	0.132605235398783
107436640	143.495670125258	61.7657005695556	2.16205125835274	0.0374364926699762	20.9488696991527	273.837445014489	237.473694685425	0.0630457707263764	0	0	0	0.0282594034402145	0
107436641	1.81237780092131	0.49137726374795	1.32034514700445	1.64646200528056	0.34959436133674	3.07791783237319	7.13246025742728	6.14719983340744	4.33478525295985	4.23555810342403	3.56877458732851	12.3859125134505	10.2697334482139
107436642	0.954847205787888	0.431497160324861	2.99029085122055	2.97504714807812	0.731327799797063	0.992368211656207	2.14971665198408	1.57192425866992	1.86455767355395	1.85073572548941	1.60064242794224	4.39683062041646	3.29776100591908
107436643	2.17165600007668	5.87474797443878	11.3273687266001	10.2834012652564	10.6902138809477	4.40458221657591	4.55182310008209	6.32604817013503	5.13817888201212	5.03525540095113	5.63130812275805	12.6560489897823	10.9886914312407
107436644	6.73534725491555	17.9552934445464	20.3801450134814	26.5558419935279	15.4301304605195	0.877532706889823	1.32185918557822	1.77514235059473	1.57608271920114	0.995002484569253	0.779818897686979	15.5444125470571	16.5340628289035
107436645	56.2469151341512	75.0177236051663	173.901996377794	172.194791747304	97.6181006855258	6.09326520720383	9.30799331583613	11.9756711679863	14.9245209450783	4.19822582277442	5.68761627569784	16.2376917821663	14.6829451830364
107436646	1.27281349090301	0.144203866237606	0.296666941952984	0.439988505970784	0.146856627825575	5.62071895826343	9.08897799419818	10.5264741695739	7.5507580774566	9.20985633707994	7.40648857313011	36.9651252301963	40.8725052325403
107436647	0.213466032730868	0.742742610276268	1.70517932548375	1.01225648847577	0.92933762729791	0.0305756159974541	0.188287926333946	0.166871243130098	2.31445276316694	0.0178639023110996	0.028283688776857	0.0317819864308448	0
107436652	12.2391468922904	11.7611740907402	7.90563370389124	11.5648529969899	10.9824112957274	18.1337497528893	21.3060254692177	10.5613211535672	9.28578278180306	23.1733785540247	19.2783318820788	71.7091554239195	62.0933250566443
107436653	42.1523272561707	49.1504433457631	25.1510098040796	29.208367821697	29.2759160521069	30.8282297110885	42.2635398146655	11.5271507276508	10.7219315722593	14.12453993615	13.2534246009877	91.9265515909145	88.2942950802422
107436654	6.14787646077525	8.57699519399074	4.34729548621398	11.0178990361735	5.88057280935327	10.3961967350398	14.9021171109613	11.6994474212522	11.9015250801177	12.6302488631597	9.64700498441682	47.0184094695862	41.5164783300212
107436655	2.6964149942073	4.66987668271056	6.50917269528079	6.00869852964664	6.12036082570303	19.2591765998185	18.0731062962364	4.69988956036557	3.84234410732893	2.67855951283407	2.8030759106107	2.12120309677561	2.68092128182698
107436656	9.09909983797651	11.7978316219866	30.3576662350701	26.991797752684	19.4326757268041	13.8321187071974	14.8657647022304	7.02374311754855	4.75467080514206	7.22902954537532	6.99407861198222	25.9228186492675	22.724921022493
107436657	18.8887837613233	32.9176809887376	23.6570658042235	15.2641975962758	33.3965099344797	6.65238657264159	12.023677099792	9.45929204978063	7.46410817414543	6.33516395345254	6.9810570739475	404.454167585107	491.396397252665
107436658	7.78648028555375	21.6892805309674	42.5906811014517	48.675752051383	48.6469899886629	3.75966489478081	3.53085280140463	5.0392837519581	4.42519729203153	1.87622677528211	1.69453031659373	1.1359827014019	1.5836163440927
107436659	5.89534097214601	13.430177480356	30.0168654762938	35.0661914149086	22.0436359230641	1.26833526254595	2.05989446848132	1.63878686459049	1.38483690559571	1.4990812914723	0.96051892759895	36.4873035501744	36.3243217796955
107436660	7.51913513741289	13.4455565252336	16.2620115103347	10.1975756606443	13.2585147832183	0.539378858586756	1.05856296155101	1.61454493985473	0.902964547924922	0.677847955924616	1.19570426967187	4.2555491810656	4.21217730258281
107436661	39.6352633537845	60.1472893313621	61.1753335148675	44.0599328351624	46.6443801753383	43.6396247702146	39.535795331855	16.6752729117771	16.1093238957973	28.0610605569705	29.862062744365	13.5537939665161	24.9318359230863
107436663	2.08568780557724	4.28230760679455	5.33961575245387	5.1429835070705	4.24239183472226	1.53318110810154	2.14658246063834	1.4275461763412	1.01259041712787	1.7416504863883	1.44138826096495	14.707074208471	8.9321573372346
107436664	0	0	0	0	0	0	0	0.087528731765756	0	0	0	0	0
107436665	0	0	0	0	0	0	0	0	0	0	0	0	0
107436666	0	0	0	0	0	0	0	0	0	0	0	0	0
107436667	0	0	0	0	0	0.0282960419833398	0.0380571211630101	1.11284455619819	0.478193658394828	0.111119033357981	0	0.0541045987160186	0
107436671	3.9625065919457	4.86275228985879	15.4073145765826	11.6261976986995	25.6595025356966	2.02091720716676	3.16564991648634	3.49503787151705	3.62795065254374	2.35358677627265	1.97551702397954	54.7589196229948	46.8427705217964
107436675	0.436979561004753	0.458052487071439	0.591888531593302	0.712750717467755	0.412625591851779	0.247463278554041	0.18723686739982	1.37220216115095	0.782119879958631	0.190514577432725	0.265881343967217	0.17985691626751	0.442798816335625
107436676	14.7932305820966	17.6497165527267	41.6394578313883	32.525256362025	33.8825659402899	5.80270420441776	7.16410381102725	4.42576858912465	6.3539522403276	3.68704047682226	5.30574488562342	41.7680045354024	38.9700711180451
107436677	8.61935041720444	10.522834798732	26.939706030031	28.0174568990913	20.2726989636235	2.29123172930085	3.12234114875611	2.77800445037509	2.35730613447349	3.27180778094555	2.60102407355111	33.7308852436487	36.2077557090501
107436678	14.8995976421113	16.2389723377844	27.1917382879499	22.1977749488499	20.0597312228281	1.53591150843698	2.48895106233091	2.06112337343514	1.73722092156678	2.46939005510451	2.00267992037433	20.4296136452117	21.5918452435711
107436679	1.24303898601751	0.543040817823811	1.08176503470806	1.27042651807313	0.66501018484852	4.90729537660737	6.18513889537786	24.5200493029266	18.8012553244852	0.804977162023047	1.05426541034603	3.9670972110297	4.2003293354076
107436681	8.17527263598258	10.3331351898109	14.7326371899574	14.6602800101812	13.0191553604807	3.92762343634199	6.3904205184748	3.08971814718799	3.28361596232715	2.87693870173671	3.29438808483608	32.83076072199	30.9220526005926
107436682	7.47116224132861	10.0369821072564	37.0751853519857	34.9820402213315	25.5008385258543	13.6186716498141	13.3922757388959	12.5270744579208	11.6803679974088	7.47521874716398	5.806304087709	12.1875128435896	9.71150015212075
107436683	169.989719124352	221.206257452947	237.125074635374	134.664916934485	145.703023749469	4.68306468305512	8.63302405090159	6.18979110147032	7.71236471693723	8.68605167022628	4.90816519357408	40.8019354922409	42.7340887356231
107436684	26.9495785702266	8.88938160026889	8.53447263498462	19.7470463159432	1.80713838860123	18.1236780224791	31.817175662775	42.8775078890452	27.0687354102512	26.1229671314266	22.4277434301284	28.3889416903134	22.3283668123423
107436685	8.77068436965872	20.7711871829031	52.7559799700367	44.7855946152203	58.8447394049014	3.23783242482505	4.28908254310691	11.9331356135787	9.48685815788567	3.46008265318917	2.94908393794729	52.0349503948567	53.4825530779086
107436686	0.625894158794532	0.390532339934022	0.4048564108355	0.994819632508646	0.160506369813562	1.19066710299934	1.12855608496843	2.29408983251537	1.79059136014408	1.10524466645335	0.93195957229324	7.78493389861822	6.865013495806
107436687	13.5377598609364	18.7991958932741	24.4222256724941	21.606480890979	20.9355107539559	2.39992709495955	3.15257673732398	3.96492439992377	3.4525419151131	2.47294088706343	2.94034092846962	12.0497681495259	11.5971252351145
107436688	0	0	0.0977784197951907	0.244111792445957	0.0461680786336715	0.71271979568532	0.789877282296253	1.47995782541201	1.02788465723728	0.482376208497045	0.535513113306981	0.887499457723173	0.743620225909934
107436689	0.287051938984548	0.355500283713759	4.09006519503169	5.17812102618135	3.33136923303963	5.68549367768405	8.3654646554636	0.262506040315522	0.169015935014754	0.0563986915412435	0	0	0
107436690	4.79846408458651	6.9836301803643	16.6369920322803	17.3959291020117	6.67145492612049	11.4614016662518	11.2786869877606	7.33398385937187	5.00527792677821	4.25496834399052	4.31741077489226	1.7396987094466	2.09063308071881
107436691	4.09397685999654	5.81553028448977	9.9339296948277	17.9338315836849	12.6327727856661	0.421047393775856	0.874749705126599	2.86357687088761	2.28784217571727	0.732692862010349	0.93218844094343	2.76842647550486	3.69953330604412
107436692	96.4516559847642	84.9017732075193	7.30845092318035	4.4013646205853	5.37045987217321	1.95917029461027	2.15636768192937	1.6983939502027	1.82914346748967	0.0888212154003289	0.146510797261013	0.394397261806807	0.453316058006403
107436693	5.46590743695377	6.90208404188806	11.0960722238699	8.42477122451769	8.85747407980875	9.30267432607651	8.27493564617349	6.10696684316985	4.51152551813126	3.98812141714926	4.4155166180811	20.644194270045	17.6991906005015
107436694	3.1430514432296	3.26896051497174	4.56875812274531	3.02052507560383	6.44990579122318	1.78485540829203	2.32717290121614	0.856556231790989	0.296853475241496	0.76786371244493	0.582725972926438	3.60992104418905	2.00632391337586
107436695	0.0261035229048299	0.163494273909039	0.643645532262227	0.733821603774077	0.35442824478624	0.3232845670288	0.423306546116174	3.50207224177753	2.03547954761863	0.0411988838605494	0.0247566036724546	1.1823908144961	2.28439329742816
107436696	0.246366386482497	0.406735430910214	0	0	0.170540204337221	0.0430673460349662	0.816468231647837	0	0.0126228218595896	0.016750959152787	0.123771039261627	0.104274719531169	0.191206433829312
107436697	3.94667770271134	11.1627257890529	17.8219095167937	42.893898342595	83.1815659095461	1.77983951831157	2.43544982039607	1.9656585378556	5.57985108169539	0.486250774285231	0.467772219160415	3.02153788352255	3.15872962425761
107436699	1.21104971574174	1.73956189382706	6.26312784880705	6.10137348044942	3.54162079301922	2.89866553814309	3.7105417283806	6.9138368125314	4.7969492261062	5.20742535690187	3.95060671843889	14.0704494323137	10.5894622805458
107436700	0.259074400264469	0.412716825102545	0	0.0261547932053779	0	0.121700087132149	1.10738881834863	0.00532607994477748	0.0119977363378996	0	0.292840520499655	0.0773583472830291	0.21048900285727
107436701	26.921225486272	28.1194135216758	17.7512759483793	16.2335448801389	21.4536800495875	6.38868144212173	12.539024354042	5.22848581535788	6.23194300158077	9.18516503736632	13.2913771792094	38.82403438124	47.684561517578
107436702	0.0233805339662371	0	0.0653292543744696	0.0251607084618382	0.195723315401594	0.471701905361529	0.598128119990376	0.303812235169886	0.333656322988607	0	0.0119522478438373	0.140772218338481	0.107511445648385
107436704	0	0	0	0	0	0.0177147363536303	0	0.0546976280908972	0.0205431615669557	0.0274091334647867	0	0	0.0261603950028187
107436706	13.4473718064204	34.976479588763	79.1504345908352	115.953566854339	92.4033763936738	12.6762168556734	11.4258303249312	29.8681828825473	26.873632709198	12.4889551141468	8.7901384866242	11.211806770802	11.0537237177763
107436707	12.8698790498641	16.6378827634941	12.6943368865383	12.9098546486369	12.7166216232423	4.91030777972195	6.61067174821949	3.73723711227784	2.4976372229464	4.52198694229954	3.82822741910588	14.3304529630864	15.3109603117611
107436708	3.2981374244034	3.94978183453332	0.161083131321662	0	1.84130224302876	30.1528831038398	47.5639052135742	0.607256087258958	0.275602727155308	0.145356086201785	0.0479459146874104	0	0
107436709	1.83899901187912	4.94006478053769	33.6406141046107	23.0633008978805	17.4301051337565	2.5892469076763	3.77114537831643	15.3871794941014	11.3996658260555	4.89698894012284	4.69850671101861	9.58624453649059	6.62591383513165
107436710	26.8767458539268	76.7132054106033	116.091700782531	92.5471736742777	58.4643516701804	1.79189919196966	3.12003408409123	18.3132753897694	9.05338716320872	32.9813938940444	22.6999243683884	1.52637922750828	1.32856586002783
107436711	0.103336702915856	0.807847927501755	2.35251996822686	1.7090836040568	2.68355780294899	5.54021264171796	7.10067520796094	8.42114773313143	5.9247703827818	5.10348162015425	4.15751731153664	6.96123293760424	3.68016913392517
107436712	0	0	0	0	0	1.23568905434088	1.04066320448078	2.06454737433072	2.28026766033553	0.831155258861016	0.990766792644658	0.329625300706663	0.529426299187329
107436715	0.15179273148755	0.0407014616969602	0.0650349146843823	0.0319703285208944	0.0791518722677223	1.42697098722024	2.25855528803541	2.9030393828395	2.48858167871425	1.9485392941251	1.37026753800611	16.4145264571956	12.1214630318956
107436720	0	0	0.079279172931184	0	0	0.0689192433821913	0.0190600014706511	0	0	0	0	0.0424822232287766	0.192357980574093
107436722	9.82747028416353	16.6627902371717	29.4371156673407	48.7683617875867	41.8078863067514	3.25862358179187	4.5062506679475	4.13427531000483	3.7652525063534	5.779436436303	5.14636948271778	33.4464602677553	33.6841345950129
107436723	5.72568934783553	10.3717533857958	22.5122042757626	17.4977313666762	24.9341933064812	16.0194697872321	8.07797409061843	45.2513624284166	34.3149322026583	16.641247455104	14.1512000619292	4.87921016617158	5.75607063023164
107436724	4.70692576278506	5.85660523291872	12.1343760976979	13.8995652592184	8.81303878675391	6.77191341589977	7.63350452015077	7.20059023662892	5.48940551813244	3.57685832597509	4.93026229064303	13.9042815762227	12.5576759773265
107436727	756.947785544549	948.237558444448	98.3052512705935	51.8897747898716	40.8696306981209	20.9283603482206	51.8872380738549	64.50085600569	51.7867085622378	0.816593203862126	0.37619750315739	21.7605335697603	23.2564996839216
107436728	3.23767422656257	1.87453480816851	3.9897380732486	7.23469944425041	0.666638341904203	1.12469695743378	1.30302045423596	2.42960111802966	2.07704506452892	1.48679202832099	0.896889008687819	0.293466266838649	0.280169780798444
107436731	0.0238086946428181	0.0242755229703889	2.93839519852617	6.64850951352615	1.44759198419964	0.0566255299593963	0.741995201288872	0.687853862301313	0.609390015604037	0.046087747393512	0.0973071029263273	2.31273131423601	2.18836086790342
107436732	172.364803242666	158.924382215394	145.598992162446	116.041075763478	140.759876160857	10.7580311920124	15.5487541432684	9.73488279664543	11.0461030757588	10.8097870151404	10.9578448235813	65.3572945573368	72.2098632116832
107436735	3.34115080654059	8.64461011946451	24.6954645984694	26.5360484523125	20.3084761257662	1.8135429447884	2.0391068540335	2.68227116148248	2.152178724306	3.01467673632849	2.61957924828475	3.60111699706344	3.14817933400126
107436736	10.1993689053274	23.2512695724752	51.666903144274	50.2578141298745	43.0671341873988	1.88103790187725	1.96700783106585	3.03635435677641	1.94932643543629	2.24320572855264	1.75836484313951	17.0661367492749	18.4395148038356
107436737	0.263633769031759	0.350054435873806	0.419411951173328	0.712892320861755	0.259342538837812	0.0344659319006243	0.0790483902220166	0.126564527425595	0.10182494940272	0.0538366707439278	0.0757825606739428	2.15037428221338	1.8645964711176
107436738	2.0392007496794	2.52375474352583	3.74448230594791	2.65517034205344	3.21513377882895	1.4146293329408	1.99522630261847	0.989715758955427	0.857072752670372	1.76130819359021	2.00415362434193	6.54401193336771	5.87136290646038
107436740	10.8264432650456	20.7200804646772	31.2698067976545	37.8301800001002	33.4444077306907	0.992771540271779	1.49417251432728	1.94431942042601	1.55554932870925	1.96329042787922	1.82707748463353	23.7546770288595	24.5124389204641
107436743	0.189865326795138	0.990789271271471	1.87513959129436	3.02594959708939	3.11431918371607	0.256777739155877	0.289233787476808	1.13397603264308	2.81995012836723	0.687398333836382	0.531543578527795	0.085280957776254	0.0760127547453091
107436744	117.89470299071	116.247829577476	164.267547224938	123.950268491339	115.380552113754	8.71698054309069	7.71443997398007	8.42629555767222	7.14392033911397	6.85917541304191	6.35281475576452	28.9217135601125	27.4032438588264
107436745	89.7939957645591	87.0016213883871	8.95168996026517	2.71909489860382	2.94306913339854	0.600366282236324	2.31064566522889	0.954480478189582	0.491766126588498	0.206477525614225	0.14920893793987	1.29301456861441	0.593830329797555
107436746	124.613637564295	127.681874307033	132.171062389725	104.71376506314	132.289504819966	11.8265794113949	16.3277506850517	9.58865676065196	12.1483352561362	16.3201343646381	16.2217022072751	49.2143317034765	44.2237766369699
107436748	185.983827706212	206.30120387208	8.93454553949752	0.0575017336761972	4.29864283786589	1.28588709983409	0.780753539971861	0.152004560526267	0.0339219607422387	1.29145041152888	0.873662015288479	0.452935863996391	0.853273261719871
107436749	43.0723375348132	15.8758122337293	0.770571302489456	0	0.124132373519224	0.199774310547996	0.316604868999588	0.0518341686300988	0.0291972163189013	1.31912919909502	0.563077605739282	0.138098365137501	0.221618165926808
107436751	0.746714049588565	1.58435652000359	3.49512757549439	3.56159813360852	3.05857948375598	0.316107138892165	0.453949278026927	0.449164894256144	0.316267348993731	0.168244395901263	0.310756985458412	12.7306784268289	9.21771402394663
107436752	16.6913027099746	0.204942516060589	0.0394027007380664	7.05770453712003	0.0360462291983532	1.03926365933144	16.9283470126578	5.12481418411419	5.81270634400897	4.52868669694452	14.0979931388242	3.10555950397192	9.89894739533276
107436753	32.0359981512926	35.8467570356533	45.4757905197419	45.1660319147058	45.3048293012263	10.1680600810999	15.0060994884795	13.094583676482	10.1138768939244	9.08036540164314	8.1152833083295	46.9074275517975	39.9311288443969
107436754	0	0.0525431529992475	0.0481817548504319	0.33180925688004	0.0680686132962973	0	0	0.127705445646679	0.161865437362895	0	0	0.085357385987901	0
107436755	0.175621467911177	0.281498866996614	0	0.0403062857299331	0	0.376212156884886	0.220259607814452	0.179554496022591	0.151750208057892	0	0	0.0302317540125879	0.0647570072482685
107436757	0.212672489400259	1.51349029333815	0.474494020150627	0.513898335965085	0.184833335190841	0	0.160885286758371	0.0582588314739375	0.0481939078244473	0	0	0.21382001536212	0.264625410535481
107436759	29.7948202551212	44.2821852430897	200.329274464992	143.79138260347	183.812976923752	2.66477821053717	3.65019790394638	12.8265334318343	12.6976447055744	2.90627772326489	2.39817808771433	18.368960877578	18.0619001123091
107436760	25.977606492351	38.7679945410692	307.500451966739	198.506717634623	133.443643522156	6.04767494606469	8.13745964447217	7.41769040003833	7.98817047623542	9.67270932549313	10.0392384752464	33.850274053301	35.5286712198062
107436761	12.0989508200618	19.5745445162184	25.3064214009133	18.4963179892771	29.9973673540431	11.4273367529895	11.9894336146612	19.9598498926952	20.2255380457874	25.0280512414881	27.26475324996	37.6511008644916	25.8540510571913
107436762	2.60459635599518	3.22840665261436	6.81122377237045	6.31315571670881	6.06934028363432	1.20014088510475	1.74083216320952	2.00249517104044	2.01218782161722	1.28204172510417	1.55219334100295	6.67484688550353	9.12746811877792
107436763	12.2120378652103	17.3199528963235	7.57900552813972	6.13378955088908	4.47012363144374	2.35207717942715	3.21659371384174	5.6959048147242	4.12141518927938	1.87796765495919	2.33867274396653	1.9874073190195	2.40258992963433
107436764	0.338501353591778	0.687653068747578	1.90469368299277	1.48471583668509	1.40842601502699	0.250596196629913	0.293021927842841	1.56876513937419	0.738737115820548	0.177734073766367	0.14856398072545	1.08649436052055	2.06602981116345
107436765	5.27088636845469	8.36064769326808	15.3428032068324	16.5071876849289	12.9404610342165	1.8454941558176	3.31559440191104	2.42790906365679	2.31912462413599	2.70956098153817	2.10093407672464	23.2031615595296	22.2417619716052
107436766	12.633089785798	15.4853560239524	29.4297073864968	22.9335691788609	21.2063330029902	6.25147330144017	8.51703963058322	6.11456368039731	7.1552131010619	5.83669140515591	7.49800852578997	33.556948090412	43.9135383994904
107436767	8.98126751482163	13.0117067059081	22.1044196189491	24.8260443078343	19.3632800320483	3.02281453599366	3.29077467936408	2.03012422139758	1.78923416376874	2.45528067917917	2.08827828087778	16.7345869057073	15.6278229091817
107436768	0.646376947669415	0.607839135852762	2.35689418870665	3.47603627181528	1.31067145568372	1.14592295361628	1.16200511114154	1.78147435976058	1.53442593261567	1.18400322716173	0.896304084435632	5.36085441060121	4.17196513207303
107436770	2.71099260404577	3.75400525629105	12.8764766120202	12.9684408107299	8.375896133279	5.65035814669393	7.29896537506271	5.82925430635914	4.27052064249611	4.75661076607989	4.05981178817023	25.5115662391919	20.2472589848564
107436771	0.431351239941522	1.20509566614724	88.4142432394712	117.506938581308	71.9952205805231	0.0106818148477668	0.0157078105563041	0.921136636056837	0.481042435233537	0.0124895140836833	0	0.0332907965932759	0
107436772	3.03589495557446	4.83396630734599	11.1746666473685	7.1644462971075	7.26991331408076	0.721674028824627	0.927735043124069	0.635028256524375	0.849701726931301	0.597421370971618	0.583155029501602	7.22178552685993	6.7051311554215
107436775	0.766284385163411	1.45022379150655	12.3125368377154	14.3330748483346	8.75154400206372	0.701504719214703	0.855525439668791	1.23638596057813	0.281337139728487	0.327782615435544	0.25624779844846	3.58058297019299	6.44360484752458
107436778	0.0346439636458791	0	0.145800734268982	0.0557760264540925	0.183079827324239	0.0363511623069107	0.0726700514813297	0.112623394533055	0.0725077277107605	0.120727350642243	0.0637073412446638	4.23762233702648	4.16690275061368
107436780	6.718309247159	4.35398384669858	1.06710918137502	0.855864821392258	10.2258195871778	11.4503238438946	9.57785447894484	0.952640869333494	0.729905301186162	68.3369168679457	77.5412721543437	17.0275068870075	12.2953213041514
107436781	53.9520920276484	59.602228446043	26.9734238440909	20.9157681495528	30.3990876960737	6.76547186500396	7.00215831375748	6.54582195261869	7.93021082154586	4.25909357423403	4.61352186801751	7.84202625781647	7.01074345924476
107436782	234.370273094194	333.485346782328	901.691868532091	651.625011212866	572.563538694266	7.32534630998908	10.6896824344054	8.30358546889885	8.99918449185465	10.08725732069	7.88664828628062	87.4153831222585	89.5544242534435
107436783	1.54083326498898	2.38564078486574	13.7826503844182	12.7200819927494	9.11726387518968	2.02270395635836	2.26355906918748	13.1182133747452	8.71946948066084	7.55665100847279	5.14112848536506	20.3507344373454	13.8807841381968
107436784	23.007120156217	18.2256565480018	4.17359775133848	3.36787625283913	2.52514462889405	4.21680070924331	6.52727640521486	3.61963924789935	2.49568650093825	0.724405741131488	0.860207676436651	4.01148933363586	4.51535204403375
107436785	266.153450882403	227.971618809717	19.7154478416548	3.35315585261622	10.8422399439964	3.60259609266113	5.88032198343603	3.53434070222136	3.45977399930979	1.32662264380552	0.988001899700888	5.68653372296538	4.89657925009443
107436786	72.1130264720377	61.8459269954129	49.3348945108772	29.5498426727479	40.7532782484116	12.3728489806493	19.8388234747002	15.1583704528986	11.235144049293	22.3222518494574	20.753225237987	48.8938126904576	47.9401804864526
107436787	1.54844665930782	0.359842869283029	0.459104910782679	0.726528567057498	0.346299702483622	1.09446959400422	1.4949104343422	0.947354191303433	0.678441140915219	0.709109121691956	0.599628124252004	7.78786020848143	6.22108222378999
107436788	37.6968475100831	72.2362723265483	391.785863521737	267.861945396697	285.681556074371	5.61591960826545	6.56844467349633	10.4003513662343	10.8178093312238	5.75819538842253	5.61692606125998	17.6585810299071	16.8755665535107
107436790	2389.1972877946	3443.10789748457	2350.98976280925	2236.14707068987	1914.95592777687	141.538631271612	146.21961912024	194.663490362278	114.113708297607	58.715690582736	55.9287719247678	202.134548511944	196.652089865036
107436792	0.46801007211271	0.0520508746741376	0.435681593048376	0.198334838670306	0.143564462459502	1.11556739769494	1.77041177269904	1.88239346332948	1.15333329349875	1.57754731655572	1.39896746081798	26.9444984277178	18.0100747211244
107436794	15.5429460830088	30.1170009310567	30.4092483051574	11.6055952027515	29.9925075805844	0.701746275134232	1.66718624012506	1.14893771819796	1.68632118331111	0.647068651323391	1.21601881686912	83.4849867030927	61.2403345284902
107436795	70.7355882343502	27.8260319778927	24.8545447451577	16.2960773449151	27.6856115072353	0.173155553722551	0.609629225294978	0.899618157937753	1.11774170408585	0.556983202004168	0.734629822931178	43.4064300311162	35.8681423760833
107436796	20.0855898168241	37.7167833464407	81.4889098503623	44.6566248110915	48.239926792924	1.31524483718939	1.46270975570317	4.00628121700759	2.16843750077822	1.83885632551347	1.32526986000488	9.64218572743189	10.5825007384398
107436797	19.3239167107624	13.4611288905134	37.8944747653715	22.9731489089911	22.0162010476516	1.19579217962576	4.18746910432396	2.33370675734701	2.40299024251406	1.04835235210498	1.24421627676754	133.921435797553	92.4068632184504
107436798	4.63116381612935	1.68476570481591	3.03808212570126	0.72816284246183	0.19068376544691	0.104006777742922	0	0.393422680344078	0	0	0.130128334150336	0.105182076689601	0.212926755882789
107436800	3.1381792805816	4.60039778895087	7.28259951264122	13.1140541148284	10.6399245081691	7.25679570704198	7.39054829900595	4.49272679973839	7.26021116342081	2.4911533297738	2.50350388417126	16.4701898794948	13.5801176398496
107436801	1.91904200583887	3.44555198364566	1.95279410781103	2.82576301272945	4.00002007058458	3.19697902385682	4.19301774467708	2.75894807200592	2.20068437461199	6.41925749740085	5.02503229260866	1.44688532650346	1.53294753646557
107436802	0.0578594323336271	0	0.0242294194086607	0.0560693634406981	0.0177766074663921	0.334031702364827	0.573820056826463	3.2623093302024	2.9324154134505	0.381636642103092	0.357746227238248	0.398919334952763	0.389744449932981
107436803	1.84472019373196	8.06875011195547	20.4659003745359	20.7500717242255	21.9003407866981	0.158058982004219	0.334819396463854	0.369367591692246	0.249625374049454	0.330126981136855	0.174258492627131	11.5107539415355	10.8819540906787
107436806	0.237418848549606	0.910730043878992	6.23266016032094	6.67292505948165	3.63063993091872	0.0623519142355381	0.0812768376768935	0.443688965862581	0.268192440230014	0.080862930608758	0.0341425588859676	0.0575201353343692	0.0307617866287548
107436807	0.164230415984299	0.209340887113835	12.3256881473751	11.7558521789705	3.94238625222261	0.390764246330818	0.564362529764189	1.13903641595158	0.729088190426394	0.0193763534725768	0.0204516991454104	0.293115455211319	0.166018749279625
107436811	0.574738645475114	1.45693237183582	2.53300821016533	4.23106757767647	5.57580508458405	2.21755637111057	2.58827628568072	5.25485930464894	4.36688533155389	1.40163760335054	1.21255201353044	1.24834024199826	1.33590017227949
107436812	44.9610820900393	42.1448918106519	70.3275396503947	59.8688074411406	52.9377570271986	6.97036484441548	10.3223266794832	8.43026198353157	8.32565378659621	9.38856714297565	8.47057128142178	48.4433735640034	51.4022045734402
107436813	0.0196991937275065	0.0401726584277302	0.385642491452162	1.7479325022063	0.36449241603816	0.0424764643192126	0.203191277355439	2.10859154448987	1.14481707941973	0.113437844351276	0.0374207754104246	7.53598298054786	5.28302122864616
107436815	2.82541835758826	1.94065049828123	0.165533569626869	0.361575997663316	0.322106549537326	0.509381110768869	0.662478360700014	0.89156242179317	0.480277413871002	0.0096206291489568	0	0.102488992616842	0.292219177332448
107436816	7.80802105438909	10.8360780276104	22.1473946240622	18.477700434244	15.2103479903609	2.37255425590554	4.60089964941861	4.01762310913929	3.5247756266208	2.14065476120489	1.93497538341181	31.7093641250607	42.8570339145207
107436817	0.64088650810565	1.86506094353437	0.7888473116213	0.176245202763234	1.15657610187033	0.259310332973974	0.341445959992816	0.292814295664861	0.115461254854784	0.0438930807678163	0.0231632742816425	0.0781654087756148	0.125462403246129
107436818	127.879212674321	171.532232422038	30.3304686697837	14.6129972765001	33.3549306172871	9.53470369687113	5.33828304769602	5.97279827011759	2.44446607896888	2.08460924541855	1.44456990402734	1.10412002794941	0.484152566062181
107436820	8.74450547024205	10.3727121028469	12.3883057479977	12.2655347116857	10.0081086275897	2.54661144099712	2.8221651529445	1.80415657795126	2.34309894921875	1.61281637473871	1.96204934872704	15.5332850529043	15.5364027923496
107436821	0.547382396357025	0.968154280315215	8.08156788796335	9.84174945630275	14.4873449796269	0.944545640476299	0.586393697796552	3.17981995804048	2.15558758491889	1.69060883358447	1.57304433254698	0.467405070688036	0.677122074844023
107436822	6.67337432383214	3.82467006382298	1.13268337698711	1.11903617477333	2.38191867152675	3.8630207867559	2.46867397852416	0.681288970297487	0.356214131832787	0	0	0.0127327217193873	0.0890447189086985
107436823	0.0525250151211352	0.0107116125427335	0.705291490689465	1.0336204411525	0.166600186014493	0.313129330270557	0.0606440439569164	0.565394936662664	0.955351855183091	0.557956360015795	0.310405705841416	1.31368135018327	1.77775597693232
107436824	0	0	0.108687307980065	0	0	0.179726365780621	0	0.229492006436693	0.362054162401233	0.277041602202813	0.219242301418311	0.80418454935117	1.25888080553114
107436825	1.25891682776852	2.30907164247903	10.984426784838	14.0168964881018	6.65297002572868	6.8399502111214	8.25529106317026	5.26528593520328	5.23349778093582	2.19025981538905	2.39434815256412	22.12155018347	17.2091498115245
107436828	1.73194755139892	0.922091453119828	0.251173640165356	0	0.58111468781095	1.24079505002821	0.35761148102771	0.0894195653387161	0.403053962826703	0	0	0	0.0967373521680875
107436829	5.98527661199031	7.3095090374037	14.9057772985402	15.0523061630246	13.4683383300318	1.48858303324841	2.15981810907304	2.27366142254605	1.83851384978569	1.59145249308858	1.34545596253321	5.79504571543468	5.54154280467012
107436831	30.991549389882	61.5887784551299	43.3894121142828	40.7910407877087	29.7311135216664	0.179447336052405	0.588700658049955	0.354952570041595	0.338500682119138	0.204950544580042	0.348970710845675	39.1240447130287	31.0800412729747
107436832	48.393244947537	13.5335878153875	1.52538985189276	0.273533464516737	0.785687493362741	0.306560616366311	0.458985986831337	0.141074129440757	0.630213696069152	0.0627248303786821	0.0331102114497428	0.663287212846304	0.209631862370422
107436833	3.56119184653328	1.03795372450604	0.245057903660742	0	0	0.0196955094871512	0.0241599531856734	0	0	0	0	0.205050118549592	0
107436834	0.643477260684479	0.253279689580772	0.443096106870036	0.618599461304177	0.301508236486458	2.13381658345845	3.08713262984617	3.14378601237077	2.8474219195324	2.21372859074083	1.70652051135911	30.330131955111	22.7253278925486
107436836	0.662588926372252	1.43202989694692	3.64613678810571	4.24718140934981	2.73364038135946	2.13477370042663	2.63741688302304	2.51076830152743	1.83454508103051	1.49678728447894	1.28911758304421	26.0135025302492	24.6930043379776
107436837	12.352900615117	1.29656347967755	0	0.350117507167345	0	0.0359871140476678	5.44328569127469	0.0720337875558932	0.203044509385857	0.109856465566982	0	27.4616320555956	17.5574010174099
107436838	156.002728390143	95.7598927617544	77.5693785666961	43.9513326788185	67.3785596423901	5.12009423462835	6.11039868352486	9.02636207765498	5.16288878256959	0.6566511074075	0.432986435128236	1.61537361437142	2.24244908803271
107436839	0	0	0.0191571003951386	0.0220424103198833	0	0.0581647023325361	0.00972474835255908	0.491573141290353	0.276893767825337	0	0	0.0172319983153859	0.0921786016420956
107436840	4.77584070782948	7.36575192769043	15.2433229407218	17.5858273581169	11.8932591284961	5.26571738111165	7.52760407617261	5.41953347071675	4.80184398717578	2.65112369324118	2.15596635134167	66.9152514457654	53.1986475798827
107436842	4.10178192682976	8.18202490982276	7.1583478352443	14.3621389465341	6.36832424660495	0.229818117233595	0.769376192015915	1.47622895197849	0.88276531049826	1.21038732335985	1.27053818308866	105.114714459191	74.4657031301219
107436843	0	0	0	0	0	0.00330687804765404	2.9987835585153	1.53355675599361	1.15038605956027	1.24945528110981	0.623433027845037	194.492425274386	144.276375718487
107436844	0.595818471951375	0.169729036159648	0.818963815342751	0.431790901293548	0.335916639196272	0.71202461226911	0.849571823914096	2.03404987606205	1.65455824002909	1.87400592302007	1.53849036293065	0.384067372124989	0.312473240602808
107436845	9.12356939525661	15.213233011089	22.6830693362388	27.7276199258902	26.2743689707712	4.32351684316326	7.70765174430787	3.61202350876552	3.10322441192934	3.33475938816247	3.90712234985751	46.3720559804727	50.81540356597
107436846	0.01628170500085	0.0166010262266655	3.34430232877886	5.93917910142324	3.89517390530264	0.567797339455922	0.531676157525477	0.768200736993301	0.856382298437276	0.484140973518851	0.486159794228691	0.241233254943003	0.302799043835985
107436847	5.96444891082587	6.91792785132973	5.26813039790952	8.73586929646129	2.4506732140871	2.95128063636805	3.69085900760228	0.817639734930949	0.690600553557025	0.0154154273661486	0.0170713461975576	0.575634802333328	0.974409816210537
107436849	1.67709255985208	2.41731210386776	2.06663833304778	2.59347775686124	1.52909273853639	0.601664387294707	1.25070695231234	0.87126520115227	0.750148406041952	0.684772493644948	0.37279124466852	53.0041823983021	46.3193250733359
107436850	3.68538174471466	5.19000995431532	0.368480792131088	0.165621299406572	0.616274182832367	7.04339633157027	8.41106748289092	0	0.0465896239132248	0	0	0.0569040642714062	0.0610593152224123
107436851	108.685427748813	142.251808314648	26.9526720799605	5.09199629310536	23.1769887388391	0.605742526255428	0.651545364230346	2.46559421455831	1.9332915869001	0.0985976442967591	0.207002403943522	0.314528846124952	0.295725552781984
107436854	0	0	0.192640612233413	0	0.803887638360937	0.313125758482589	1.25107477177354	0.307047834563787	0.923755352762067	0.631817790756996	0.541365483999507	0.356221619318271	0.229498380606764
107436855	0.0494478723009184	0	0.208772597999493	0.0794482465652443	0.0979567285479874	0.122751776772005	0.234128911803555	0.0886251074059126	0.0749007642805068	0.0334124400816047	0	0.208835769110919	0.0639022136084829
107436857	22.5954393192502	31.21519472531	36.7055917000321	35.5674118248428	38.8570696750585	4.27706863559411	8.01846840396855	4.01391585369685	4.22880200091187	5.10104176957082	5.82024966494612	60.9844905107349	64.2984082920095
107436861	49.5022501172716	16.7276034561769	9.38135467205841	8.93819276287096	9.05128345286792	1.86462306534082	0.817579900802005	1.28402293366423	1.65318630023602	0.255012805438409	0.320926433999108	0.942660753019565	0.429558256382595
107436862	97.3086564786153	85.0428660064723	6.5738565388184	1.13028873492014	3.61127363423253	2.74754127749349	3.15054996333211	0.770471493625896	0.960991084356441	0.206092071980727	0.0978856904158021	1.87117191032483	2.41426266950509
107436865	0.28337009216879	0.975345442090786	0.82003411512272	0.570213635953597	0.678541919276876	0.0212086344021463	0.00618077218487765	0.0985116504276397	0	0	0	0	0.0470060478767934
107436866	1.40510705125186	0.159195958342074	0.171626363810978	0.359688501770118	0.117899819698774	5.98620059538322	6.32192396177624	1.90150486282285	1.81711225754431	2.18692931876772	2.59491665418727	13.9800520029205	10.55048122807
107436868	0	0	0	0	0	0.0100320601827695	0	0.015553864881773	0	0	0	0	0.0222405343484246
107436869	0	0.1444741706176	0.479193158451241	0.07615116681701	1.15462069224079	0.00722191966451068	0	0.0338184443402018	0.0761935551331433	0.0168528239542309	0	0	0.0480938468502245
107436870	20.8617312021049	29.3556238472147	51.1077681320093	32.7876972634354	41.7925856936562	2.78367083546073	4.73323842005556	2.77574153434807	4.216339936789	1.53170448413854	2.82714499762019	12.490425250041	12.2650806863225
107436871	1.708513954552	5.35870912203268	25.2199269418479	12.9967725217108	15.126145509058	0.907749766631688	0.90535377831663	1.45220531830652	1.52027078142808	0.579392074929212	0.750026763936295	7.3708243297769	8.36158873144011
107436872	59.426206701524	67.8894643253284	107.242240429976	77.1664345120301	67.5983821895285	1.83140886582793	3.03528788496314	3.88283795183685	4.6303882364381	1.99490833207899	2.37466691945434	18.0668264712997	28.3881847313541
107436873	20.4191131852578	24.3278508136968	34.4600424959298	39.8597747328103	35.349505041786	7.95445855330691	9.30314750795552	8.78380020979397	8.32998467013867	7.26811048550519	9.28697691874681	31.6660615800237	37.1727270481513
107436874	2.0129519167931	3.9888096024868	7.39619507972686	6.47903511156336	5.02105045739986	0.904567276054025	1.46681539078227	1.33065290789761	0.967201055754603	0.966539578837685	0.664797365973791	33.8896892673758	30.940193799392
107436875	1.75415734501186	3.37918486281719	3.79344408850793	7.32661497304408	4.74579098691439	0.188791321434286	3.53367413307039	0.96578250436614	1.65191970235393	0.619005097285416	0.309541046138816	99.570568396118	84.69647614877
107436876	49.7115456343645	66.4763109883068	129.733420257357	97.3613588646784	97.5553428586434	3.87825160075116	3.36181540461547	2.69700609142304	2.91393659184904	5.36065366856396	5.14420456587146	15.7266950772621	18.6651983134984
107436877	2.41847476050301	3.80680985539966	14.145194398803	11.9728524558788	8.19950089579688	1.99704121900869	2.37403322383445	3.81921308350827	2.48463424972568	2.53170709553856	1.99891186761486	26.4857811346596	23.9447415342371
107436878	179.423679592496	245.225482202581	378.658277599687	247.871165469233	368.796671682021	36.3819066342828	43.9712025755414	58.3888309974983	36.209806359746	28.1383107759994	21.4359880951634	36.8225713467236	34.5917509544156
107436879	10.9227648801531	21.7293230850123	327.694925178982	81.6621085790039	265.694733639759	1.62110351055938	3.1188926838883	9.39714341158716	5.01487373972638	0.153584733782333	0.024318307225996	0.0546138511972488	0.0584114873570314
107436880	21.6356041915381	94.9917257022463	966.15277824776	308.151708097884	1189.33671242031	0.84402253198264	0.639958502462304	24.371021833997	17.4172003987421	0.135433036938419	0.0595581974106698	0.321623545567677	1.84992551809513
107436881	8.37336884749796	32.9637525962928	41.4330267468246	9.88569246006325	17.5585832796014	2.07629665685966	2.65490379611387	8.34881393904974	3.60560277610488	1.64727369834626	1.43339045805229	56.1017972656538	45.602872746224
107436885	32.2687732095882	20.5770025560461	1.5077167548337	0.307363289789949	0.762061494094098	0.485155613157081	0.609788206572085	0.430344162509777	0.515778682734787	0.0246321172454445	0	0.153018194655989	0.311565816327503
107436887	115.752667668601	177.845463275538	14.1216427832484	7.07968083261212	5.18971875740914	0.757231376756402	0.708207973560279	1.14265517394196	0.268473879548824	0	0	0.396147401964105	0.141774272545555
107436888	37.8175899886854	71.1479098287729	82.0709339077661	70.0626394223398	81.9040369346577	7.51102131527189	9.67955368057934	8.06987348913783	8.14828952312445	9.192334732204	7.36082762763183	135.010820093675	143.787237864682
107436893	2.64506642533871	7.56719923188022	19.9406379612148	29.3670533244122	19.2901803821028	1.53472629264352	2.02454749890983	6.14870408710922	6.69839602813644	1.68727251511467	1.57839477128777	0.755777489876985	0.730017051942265
107436894	0.926293791286325	2.18618352704553	16.3887416442445	14.5696370334097	11.2496005597381	0.92700574001686	1.44150735196171	8.3521674338285	6.34069737049052	1.27150964142956	1.1315992960366	0.893369841787634	0.603044796561312
107436898	0.346674006314178	0.227791467165962	2.73368820954471	4.17848145353985	0.672063643833044	0.102854058151047	0.461933794646024	1.74264981879735	1.04913718500508	0.0335882958834292	0.0236389810170919	2.84373908266535	3.37011501265332
107436899	0.545619788178067	1.14980180123448	3.91410498651184	3.33544789043676	2.42196805694181	0.921631789368081	1.23318708418586	1.33994464234451	1.11468252234783	0.850360566190143	0.940815512618894	13.5234950320121	11.4135454756961
107436901	171.093380786523	170.709301210349	120.427642218687	110.199937887725	134.808579867936	6.26407908122824	12.0496335564529	5.52435602556665	7.40514112905773	4.60476439472422	4.66609030004551	32.9168128412919	35.2121812635293
107436902	5.67266757274717	13.858709702369	17.1293703229582	18.1241579144569	4.24370785082375	0.0983490522764709	0.335247996750843	1.62292072391564	0.465389517339357	0.0294218066886452	0	0.177981899437269	0.293863385489578
107436903	33.7825844354001	37.3230025894727	71.9554655580422	66.0827715635582	67.6124375173766	10.1572176600397	10.771971369038	13.6525741276126	9.85260617615045	7.35317426358449	6.79961182621222	136.504868471984	133.842355374513
107436904	1.60127591551551	2.73037930741533	6.48109090729483	4.35411540280266	4.85340443514446	1.41245911491963	1.60097777487448	0.987267418127145	0.668575823974627	1.99552853133399	1.99424026847191	6.9545273412457	6.09375540206761
107436905	3.14292981746459	4.02482128146917	5.40782848826362	10.11642037475	7.30439069635754	2.12118332709357	3.00600901653579	4.45087553693568	3.76807202786551	2.15955292039663	2.05600215149707	35.215257639787	35.5479639595069
107436906	26.0955498246082	25.570636244548	2.12339314012747	1.5981331388788	1.06478191894905	1.06914648466447	1.34211314373548	1.20433574568577	1.34517709812492	0.0735874901245392	0.0575668097840216	0.381047153016255	0.274301581222567
107436909	2.09773033855752	3.62635677661492	21.7022518772664	21.4346104378577	11.5918526398732	1.14498107216138	1.93596139062443	4.15529725302039	4.10516672564518	0.766961069429433	0.609715807942327	1.12004977469086	1.00032887154909
107436911	4.3183351637119	1.76732823281205	4.47245528938448	4.22275296306665	3.32907745482252	1.76783607642708	2.37347461810963	3.31011936425555	2.66767135575567	3.18625204197678	3.53401585270664	12.1330218559207	10.1164878364641
107436912	2.53749349627009	0.437163766724637	0.30573794086726	1.4120565865467	0.104084215642042	1.68870615126392	3.08014916138736	2.50205513801162	2.31257863943407	1.9972602974488	1.9391387539947	46.7724797484155	35.5412480758735
107436913	9.56438594765648	9.38976866458561	8.83668035164472	6.90619924950755	11.2284824917501	3.16062673692996	3.02272643514229	1.17491499832615	1.08851989482776	2.44539162171825	2.86711136535381	9.85080132679845	8.25758050138717
107436914	0	0	0	0.104237604304647	0.0511964611194596	1.69638943644114	1.77388320137875	0.0805568114873231	0.165598271407221	0.17980477405927	0.0720703741031061	0.146810736199099	0.149699931690693
107436915	0	0	0	0	0	0	0	0.0226166562789588	0	0	0	0.147347157467071	0.022527129494855
107436916	0	0	0	0	0	0.00805195118573727	0	0.196880164140776	0	0	0	0	0.0712045208600837
107436917	6.69383663803953	7.63635849940924	23.4049360814745	13.9935155603762	15.8384864489521	2.11927351225625	2.40271506673271	1.03998527974023	1.30825710251893	2.59379306164839	1.59965309378927	17.301404179204	15.5962738401067
107436918	0	0.221119736697384	0.789905394006443	0.908375127053144	0.0955041076662813	1.20851078589192	1.53617932681944	1.94752491036447	1.73375944632845	0.775141692057548	0.667432282417758	1.67036255372482	1.12670105181645
107436921	0.825163249901261	1.55780546367602	1.21462369186868	1.49439741895036	1.20458776805828	1.61425950853878	0.580284131889021	0.131896021407407	0.52565047793155	0	0.052463148086975	0.137930849316008	0.0950809693510033
107436922	0.937571816289139	0.068322065364351	0.120452568358845	0.216215861007588	0.0253024319748278	7.67509068964982	13.4880588197879	29.7366031015688	25.4023312571407	9.21920270701579	8.13456881786462	3.75572041585484	3.21562453768096
107436924	0	0	0	0	0	0	0	0	0	0	0	0	0
107436925	1.00830669773237	1.50484460037325	7.02156835957897	5.27277344608651	4.13355286619678	0.533907493136568	0.979589808256378	0.985142814063816	0.876456741812618	0.712707459668417	0.617641307409087	24.4266155542902	21.7229603712122
107436926	2.33538315262572	4.08715984511568	14.6869832861311	10.4620749173917	8.97712418606328	0.34144818118239	0.647768473921778	0.527720994511974	0.414297837783679	0.51267259346148	0.333536161321414	16.1818801037982	14.1367217546054
107436927	15.5089705685617	5.64577273068969	1.4042055424732	0	0.218730051071451	0.00940199667328552	0.0432261259964456	0	0	0	0	0.0387411438637063	0.0415207910755732
107436928	0.524127233403471	1.41002134531552	1.9659019854712	3.61486944278969	1.65059747578283	0.102561974792402	0.212602772826232	2.2540310452563	2.22626336189204	0.0159629877282315	0.0252751622161098	0.922541502730797	0.759027426479857
107436929	0.859887851717451	0.599731785498128	0.858989248255629	1.17888338114707	0.302398920669845	3.18664426085022	3.39796264314442	3.64844263766924	3.42137152835885	3.17422704685027	3.31320578217624	11.8897732648908	11.7568801738868
107436930	0.119260627595026	1.78394240218088	6.78333935239885	9.27382217652279	0.341340440790012	0	0.0618218012537592	0	0	0	0	0	0
107436931	0	0.206719538513365	1.5368928280807	1.29139307524162	0.178121486327382	0	0.0585092609149688	0	0	0	0	0	0.152635502290184
107436934	1.33809410365433	1.00928693673382	1.79878474537447	10.8395217629356	1.76251555707557	0	0	0	0	0	0	0	0
107436935	0	0	0	0	0	0	0	0	0	0	0	0	0
107436936	0.421835966683458	0.552142482763889	0.31910384253776	0.120348324891701	0.0496049739535755	0.0630226506612328	0.367426379195096	0.190452150152593	0.214684027199338	0	0.1017790984634	1.61431844644764	1.78373365826459
107436937	0.834968813178923	1.16960523306205	1.04512974275845	1.19052856096047	1.64515067645961	0.00666228233919199	0.00772992511321178	0	0	0	0	0	0
107436938	14.6773723523981	12.4802156287461	16.7638001236316	14.543444091733	17.7614773604555	1.31106119778174	2.69918803808082	2.50443737495863	4.1246737498386	2.2559820179973	2.72659849974447	27.4819854479901	25.0337047706765
107436940	174.659229586459	203.599095807979	465.770704246378	368.028641135681	409.617199665243	14.5792705146841	13.5070909199585	24.8136768201899	28.3168467649461	11.3049161187381	10.4408523304622	34.2950911617459	40.9458229653413
107436941	19.7691567036437	31.6713605756569	191.943180539364	134.454346081841	112.676290240497	1.97558007522193	1.75797195675195	2.25966295102766	1.07223508596052	1.92391098935088	3.57575677790798	24.7963399721784	26.2796114475382
107436942	7.05024413109498	8.95388797461611	19.4828871769176	18.1289430671974	15.3745679063768	1.90959632342351	2.46851014138096	2.99178357613889	2.93993271056206	2.71057359199161	3.52914427136737	4.16740889210763	6.05408860952493
107436943	6.12963434334115	10.1460779684557	11.9347408063941	9.63206696122672	8.2331054326375	0.913501357800711	1.33342670809361	0.631554137834582	0.548322046511533	0.708319727311399	0.604682169408559	11.8338482886221	13.3539110902543
107436944	2.15267209519212	2.48818898191975	3.32620159481408	4.68533483983837	2.60214547614163	1.40048711473539	2.50010202709572	1.74609355301336	1.77511884666445	1.48504907440095	1.21150239133127	45.1107704511018	38.8008829015897
107436945	87.1738749857899	116.072025526481	63.0816163003409	42.7862010589826	38.9198781150421	8.66052742907195	12.3152588933289	4.87226563365634	3.94355080388357	9.71346719194687	10.2506777607537	5.03496484600254	5.14316255109697
107436946	0.103185217130575	0.226183650979431	19.3457480268119	12.8012981674041	10.182611801025	0.611281748117691	0.0821066021694229	0.565817598345873	0.396151581940627	0	0.0680538132636007	0.0471024999615505	0.0647342872295062
107436947	1.38948528068574	4.76356186054032	11.9618703671968	20.3302361550901	15.9726722858249	0.150649084815089	0.210077903788735	1.66693794553454	1.11220902067729	0.308080439328811	0.498355860147034	0.502923655386517	0.749768550863181
107436948	49.6055867028784	54.8503432126129	7.08792632796578	1.47190391185788	2.54673529490088	0.402125754899468	0.948223454938499	0.563273998057659	0.463833518292362	0.0326577768697614	0	0.379008432016787	0.530773203347493
107436949	0.196290754541921	0.440292833450562	10.0772800677902	7.98748172658986	4.64446075784442	0.29176459085573	0.560491716334789	1.11675032821612	0.766280446083624	0.506583895979215	0.423810584108727	0.169703329355333	0.0816417096128021
107436950	27.8143410087941	31.4130129167299	27.2429212136608	22.9804375469361	21.1271380814109	5.07437796591345	10.1175970807828	3.11841639176789	3.21386256086962	6.89289701784891	5.9373568511058	58.3945880181636	46.057562400317
107436951	95.3368488696973	121.635722298103	7.40489980117623	8.84998606586584	3.75512744857704	0.72551331146079	1.32478059470476	0.874301860077944	1.37740219935413	0.0823510414941408	0.0173883419552295	0.263097941639432	0.312494051595929
107436952	0.242125232929818	0.2351362914867	0.83897196878027	1.30146125828126	0.0761845656811913	0.183547901003628	0.372605020753128	12.2142149503957	9.59924000863122	0.626128912067799	0.452207049420762	0.293037121782045	0.219407834134934
107436953	13.7709015966169	17.9505711751858	42.8086720413839	29.8399766837555	36.2066039394048	2.98534381141192	4.48053773022111	3.61876922595417	5.30305009273228	2.70853582574952	2.858229512887	25.463907282568	23.994380176941
107436954	0	0.170570706858968	0.141709029523744	0.160788578205084	0	0.459025315657334	0.51562782755159	1.81698106976396	1.25204029834992	0.746870986601536	0.48936246935118	0.72925424002304	0.645872505044624
107436956	13.3208016226704	25.9122852121823	30.6099527378661	34.9057484204899	20.9175511994758	14.6631853266294	22.1242068169032	9.19362646032741	6.82117512863894	11.9800943085657	13.7985836175275	51.1171655898174	34.8534959642409
107436957	0	0	0	0.0698866303643983	0	0.383211822048676	0.587136431716311	0.32363269690717	0.162175047324371	0	0.0867667604078855	0.885966522944735	0.791925151341189
107436958	5.35249872754966	8.52628923932293	13.2994941743295	13.877940017304	12.4180904247541	6.27690934533315	7.52358135243513	5.61694151333381	4.61214446243977	6.21145344365585	6.13384085154589	43.4834019294567	44.4532497750107
107436959	0.721084429502321	0.0544136500617046	0.497282810236028	0.802985256207971	0.105800784249106	6.12155982833495	6.88563130282215	3.84174643719013	2.45199279027835	10.8191731338584	10.7864802980721	13.9469144480054	13.0602895033116
107436960	0	0	0	0	0	0	0.0381710654116487	0.0670869370939558	0.0593694363286647	0	0	0	0
107436961	116.226912948002	245.644180065129	292.915948098525	117.368321339715	159.810677078626	0	1.11442924143285	6.61413952312137	3.75512144993068	0.956853072406483	1.32805206182448	0.80717769995807	0.816901208358315
107436962	0.226996475233767	0.275871769224313	0.599023044974379	0.325473747337575	0.690693881512013	0.736042907918424	0.671660970091583	1.14504342355528	0.808708483670393	0.479542446386207	0.472791356938041	2.13102760564531	2.27700862702282
107436963	3.86274124454539	5.0766486397208	9.68888954595767	6.62920501925108	8.38401527315718	1.76041804863474	2.74304435035557	4.14901540934245	2.95287790248505	1.89322211545856	2.164800476893	28.4314760935551	25.9494633222334
107436964	32.021940064196	42.1498797380523	133.46883350837	78.6456980431646	77.7408621276331	6.13380684885979	4.36424431067647	5.76914441685955	5.88930567180795	4.44319122586189	3.8427633238441	26.9482531617914	30.4917110410058
107436965	22.9244804196313	28.6068601472848	29.0321180111137	20.8030049946321	39.6371609926216	9.6219528805311	8.95580180560927	3.75568428763109	3.44198148200984	7.15724007288428	5.57229554544915	25.4023872307793	18.9443969993751
107436966	1.31599624478029	0.707918037478259	2.72605144578618	2.50723103215945	1.16404816374512	1.09276964431596	1.44785641797718	1.2657229487262	1.1002201403389	0.907934623279014	0.746305626438582	19.8586760828539	18.2815208993439
107436968	2.48449255313534	3.00463001383545	4.87441976879676	4.6693955591977	4.08841406475505	3.05569102626415	3.18240991579144	2.37450793944019	1.91086760926004	1.94262728382957	2.02363286566858	4.38644666881257	3.89838687506963
107436969	1.07411935280934	2.6629729784169	7.11556927409414	8.34787368936628	5.3420205184301	1.72174116428548	1.92504471747394	1.7147025582235	1.49495106911696	1.19161599528618	1.25071910220465	3.47128774367525	3.15507206476797
107436970	4.1399255470439	4.66141456356186	8.14831003094959	7.40703096149768	5.75673048360041	0.622604200763014	0.962369128584004	0.775893952567316	0.6288584776306	0.579146515251813	0.410055437600038	13.3947328106644	12.87490592384
107436971	8.69670963588094	10.8387967009892	14.2964047399746	10.2940044563914	10.9268091197534	2.73779809614325	3.91805456958837	2.40057157701322	2.12667800469657	1.89952722633485	1.8670683358257	52.1729745633592	48.5969853686903
107436972	7.68537653640033	11.1479093356506	18.396036599405	15.1845633150647	15.0281448812521	7.71776079626422	7.0979268885104	3.4669390334004	2.06886524534279	5.14154854882225	5.20113708940549	7.48460138768225	7.57397344988485
107436973	0.0994847096649191	0	0.0300891378260699	0.111811845183726	0.133205582348543	0.216896579922427	0.0512130857219562	4.05045816985032	1.92607884712516	0.0455871533511729	0	0.153155739010818	0.246860042905321
107436974	5.27662897910608	6.24812467871768	5.98117098568321	10.383766506553	5.68992713286104	1.71354935609108	2.71489107217273	1.26644002836665	1.00384503796213	2.52917702689981	2.59615009977899	37.3190022240615	43.2458707143557
107436978	17.5986639889563	23.3309188597372	32.0934252675874	25.1348811865249	25.0831033136809	2.17052633192174	3.02028678262207	2.40402030630509	2.3047596648009	1.77479406577214	1.57704740680053	30.3177895501944	22.7318677331318
107436979	2.0995484377241	2.41107320193882	0.88066057970918	1.12318039174492	0.727201069701235	1.09252289699643	1.07810471011799	2.6575332224413	0.893897329479094	1.58778686342561	1.14586237942558	0.421913054331337	0.378621106798453
107436980	1.66083566069625	0.701538307210331	0.525311211899378	0.657607445657919	0.51047053921149	1.6550154930749	2.22096737201746	2.54687710685686	2.30789375222022	1.67710100351831	1.37246585121653	6.0733986513301	4.43289886942865
107436981	1.25482572077357	1.68657268822835	4.86706189628489	3.77658054739501	2.5128766704209	2.76246872530706	3.3573784045353	4.45597899474392	3.14586019910394	2.8185714777714	2.41572852044581	8.97723857334635	7.18931345806371
107436982	25.8488833327049	31.0167570691942	18.0161362980746	24.4227110774604	27.4564412858331	7.86873882259991	10.8909527647916	15.8115838893259	12.0462377813593	1.53936109354008	1.24262456162529	2.06671804120203	3.21874140203976
107436984	19.0603913953348	9.33240463924087	16.6283263822828	23.3757219785192	31.2061491769639	58.1415988352492	281.426577578681	1951.38228743325	1076.95330314207	1349.16509400154	3193.4213115872	166.86143462973	92.4796962523375
107436985	0.0176681576180543	0	0.32226310188067	0.25598376461677	0.32678706730284	0.11109517867258	0.191181349768988	1.40890832345211	1.25513526216508	0.0245918424691364	0.0259537907755531	0.0219108132600117	0
107436987	0.614973887446905	2.0291066743104	13.7464432477904	10.1075904273188	5.09789993502229	0.432615018480231	0.737724639307761	1.29020487085443	0.867694831137419	0.578723138246431	0.438064589596087	6.27387903173296	5.99068391630232
107436988	0.0451064117705219	0.142795373196992	0.334207256773817	0.464386206705978	0.370371792386199	0.190999882953813	0.282316850308541	0.516530067776335	0.321693740425736	0.173147075476323	0.132449234276286	1.40329626051205	0.974048862511294
107436991	949.283649582241	895.281276811519	445.952246330679	264.29964208722	430.118196222397	245.189189416705	318.6673781184	68.5476789702699	161.097597983499	141.285926657865	163.090258426773	268.781092839404	289.084031163061
107436992	0.0291208408224191	0.193026288295166	0.102008405036754	0.426852049540181	0.0384782776123572	0.167344864400854	0.506803302499739	0.47986997568752	0.339815160618546	0.410740642588821	0.108381320163048	30.436305674928	28.3417123267797
107436993	1.25576738562738	1.91053650356418	9.91802440205292	9.39887271801885	5.12103652901436	0.961852245514404	1.18976661888491	2.26979896159119	1.37684005511642	1.01581402834329	1.18053923289496	12.3423204213046	14.4311355952512
107436994	8.3196190548799	6.25947128248394	5.67485464802593	8.82387315386149	1.26551824021974	4.46050901443805	4.46910319896883	3.17343438187282	3.81625604591979	4.04802918153671	2.9957566006128	11.194240235794	9.13281609412014
107436995	11.617181525201	14.0026010979723	41.1252039805274	44.8976853908757	35.5171768617294	3.64392402100314	5.56773706701143	4.79133998954232	4.55533935688269	4.35318058572741	4.10299654607604	26.7783556915	27.3242198887514
107436996	14.7031769404617	16.2531824300951	21.4554251483002	15.1939279202759	20.5688242932484	8.61133904179114	10.2369241720988	5.77948400708071	5.97250482716437	7.69914577596439	8.79994717388519	37.0944794018523	35.995728974639
107436997	11.4840146691696	14.2886169551401	20.6159662932802	28.0234660901915	18.5737066000325	11.6315436181203	14.1143657633763	17.7286679794091	14.8716638830627	10.6273729689099	9.78269287759828	13.3961185692826	11.9786173031177
107436998	139.303928136062	154.654018280735	95.6498634370788	108.660463833377	116.196674715844	21.5396724338307	32.5593640072054	19.1643832670926	28.9651308261184	23.9891879528366	29.6490832985902	98.6790000756024	118.474383771017
107436999	0.355543653073049	0.402903921418632	0.0277388501421625	0.222458105721522	0.234835707639079	0.0528350596857931	0.252707777695753	0.199423947232596	0.0817077763036721	0.272519087538373	0.0143797845135781	21.5024649884077	17.608116530226
107437000	18.65944787919	20.9418965286836	14.3175460876786	21.8841283112275	13.7402877317594	3.55057899833844	5.27765566461258	4.33099471862678	4.85872788602637	3.17932204150864	4.32001777068684	33.7522321107571	35.1612635527378
107437001	14.9730144873675	19.506040354639	30.525875541245	32.9863500073211	29.362441992333	0.632989312750958	0.699524548485716	0.822765269113838	0.582106392899595	0.402992038348479	0.789792908272739	6.64933291880329	6.65154600339621
107437002	3.37903045022294	9.44497816569926	19.7241532406353	35.3934451783222	18.0531058443371	0.872872239638326	1.56119966745908	1.89541467385135	1.71228365155516	0.243791114245239	0.288700121361973	7.23482931974671	3.72318664580798
107437003	0.0247239361504592	0.100873795399216	0.695908659998311	0.436965356108844	1.17548074257585	0	0	0	0	0	0	0	0
107437005	0	0	0	0	0	0.24137474627794	0.43349221168236	0.219635627193205	0.252341188045176	0	0.172081797166178	0.185117104760354	0.188083465249675
107437006	1.32971290636424	2.72497804167849	2.13391242578164	2.44623468614004	1.63525058198051	2.30983313116955	2.43620348358166	1.63465810137717	1.52703347069119	0.81151758296306	1.10151004812014	5.96072525982941	5.16220447331963
107437007	2.92610239428487	4.10169681604448	9.2463127107546	12.0071911068212	7.79674369650096	4.83825311811104	4.84761212926551	3.26360218584322	2.97812476521863	2.49516775444603	2.73326014827443	13.7550933417049	13.1291396971791
107437008	12.1354406129012	23.7995832778875	37.8532563068621	41.040031964551	34.3011266204576	4.02935223045956	5.4544542008038	5.88116421943007	5.40496532483269	3.23690812972614	3.24438688998031	16.6526033172696	19.6437262346904
107437009	5.12118543345773	9.21734268604298	33.06977436914	27.4126500521196	23.640947054631	2.78937241283121	3.67493807232746	4.52176993967327	3.66711969171098	3.52593598422234	3.04134890745651	63.1496376419424	73.9466119988943
107437011	0	0	0	0	0	0.0693268434412929	0.0572995867392736	0.144008210726526	0.304287852755159	0.0345393791386028	0.0114457393035874	0.0582614411838705	0
107437013	0.0864483993836018	0.711574435050491	2.09595678348644	1.46375983800586	1.89942502018914	2.46993126732206	2.19999215968912	5.70469055989906	4.36074583865039	2.10382633311985	1.87527257260412	1.97591671942612	1.70666375131898
107437014	4.41480136295265	1.62226869183174	7.0753005365585	11.856595084944	4.42781963504218	0.8091842086474	0.715851460626682	1.08748736143133	0.245229412552708	0.0552935419430494	0.145812209974431	0.148902749149674	0.692118342384018
107437016	7.15665839113992	26.8992421548064	4.14496360875743	1.03852443546263	2.52136149657033	16.0396769604084	14.6443128070266	5.64755712980233	6.26632868601421	1.99713931555096	1.42799075186765	12.4367793332006	23.6692098065874
107437018	0.293204287407864	0.673392949796307	4.69931715843526	6.73323976982378	6.88218735180662	0.877915524381609	0.837017312776218	0.954001408840885	0.903722225472549	1.9683439239055	1.31766170613507	0.720757503907755	1.36356761661888
107437019	594.718730296693	314.389515436278	29.0682928490577	10.8722496080688	11.8704598914675	18.0596037275171	23.8187967883062	9.87138446025065	10.0550924655806	0.723571396655055	0.373003452062721	19.5735689174591	18.311799323757
107437020	1.18298583537638	0.293737281261043	0.286281565976018	0.250270633388281	0.0283119022809422	1.08213617155658	1.30209569183456	1.31103463056232	1.06406487585807	0.505599220905309	0.565915822415923	4.72072197151681	3.74787260297274
107437022	0	0.0128791069268806	0	0	0	0.0269578534311445	2.57631019681099	1.52509966793449	1.51515190311913	1.23947521816747	0.625709782240565	253.223943285335	143.228420883868
107437023	0	0	0	0	0	0.0509989327971832	0	0	0.0430234828518316	0	0	0	0.117936681361285
107437024	0.0402447381492234	0.361098690877693	2.01309021879876	5.30064076463389	4.50017934152453	0	0.038194114931716	0.17234586385561	0.211778485402216	0	0	0.0103738876367308	0.0221844570111229
107437025	0.0387217865880024	0	0.20049365830622	0.145044206157534	0.0716539706702158	0	0.0198164934858108	1.89022610895078	1.3491711640653	0	0	0	0.0310238621440447
107437027	8.52076841438931	16.5272880152444	117.587944803965	72.6772541408987	65.531313743719	2.34201694599712	3.02518811991588	5.39721901367281	4.60792333991812	2.8714869502637	1.98515949681642	12.7563416410038	10.1962537570833
107437029	2.35626817024292	3.72532912214638	9.01476086926999	14.0639247741969	8.70521391313514	3.08003844816391	4.56345311729783	4.04088757706953	3.43438217941301	3.47752989830404	2.72378298456455	51.8814940628097	36.8925096944278
107437030	3.62978702034114	2.25238365120357	1.51672244231063	1.35566550235278	0.828690745253338	2.83277630785153	2.95769504829497	2.22891720970847	1.55918071227558	1.33817320482806	1.60901495001469	9.30080799644935	6.49039229960429
107437031	9.32330001142883	5.5182503773372	2.12996935635201	1.39786325421561	0.910509559083794	4.36461057385546	7.28833663307924	35.0397305440949	13.5530879374335	0.270462031680831	0.142746448291471	0.325340381518808	0.302589127819933
107437032	112.916087077417	110.630532655447	4.13662412528894	0.363497243595107	26.9876317835676	272.772623974239	227.814792062327	0.105442648869125	0	0.0903500155261888	0.0834380823258832	1.38794875871	1.44220693353655
107437033	1.54092550363275	3.4081607352459	9.88129109459018	11.4670949291386	7.75004840587552	0.595769432333634	0.741817896543152	0.831264078740224	0.693579064835663	0.550763144523658	0.599595456411143	4.77950271027973	4.38032762371758
107437034	0.789950689939859	1.62069037625618	2.46357020841347	3.50182940731172	2.10707048588571	0.895551031016751	1.30290641643333	1.61829443042931	1.24877019789707	0.986793366439076	0.640912865556441	12.3830269745175	10.1791151144243
107437035	6.844192415933	3.56544547425958	7.43998875373325	7.41341730527038	7.78370040635952	0.939211139157453	1.24760078596413	0.750828968916969	0.600201890259433	0.24078309892648	0.0953194679341368	0.620254074083517	0.434524264569977
107437036	0.0806656070746024	0.0747691953770892	0.368752809808866	0.935271372314842	0.358643562122368	0.791164464134658	0.448545542570689	1.94138445017293	1.55734112820864	0.501724289958437	0.287371866591207	0.284374562899945	0.152021767830543
107437037	9.38591850452804	14.9882879326965	16.7570254163457	81.5932292158692	10.5351379843111	1.25280088419093	4.64447558684818	8.65732774746792	20.6039108275773	1.1091481417323	1.17051457224803	0.554703024030453	0.335620783549928
107437038	16.8186057103902	49.3202175536565	20.4066272041495	12.2302935870248	6.86067626988723	2.12362899418041	4.56161020152375	1.49965287377503	2.67684313422386	1.39165679059532	1.56217095890999	45.7277490214043	25.9922432352863
107437039	1.5807167724874	3.47652263844766	2.55660445818972	4.37461746805023	4.31201256502225	0.295131627811633	0.530501432846972	0.853660026699075	0.48079545177657	0.291914862087617	0.308155071560282	14.5301697708598	17.2090163834579
107437040	0.168079017841969	0.428433636488297	0.693743153211028	1.04830543431125	0.525113552020681	2.0215178347385	1.97826016267345	2.27272867385582	2.06476475809939	1.51046493734919	1.34248699362687	1.45975852530108	1.72950578936002
107437041	2.33679040767455	4.71368318151787	60.5340916423486	44.3167369741659	29.462335416427	2.0436243001853	2.45926100141767	5.46243158646668	3.43991524789549	1.6732622053014	1.62669012586778	2.70220139587062	3.12088210210498
107437042	1689.51250163729	1954.79243554532	3716.86484697944	2500.12220808929	3652.63333135293	42.2947605587539	62.137630103974	69.1787578211505	80.5786316472333	33.0768134504489	36.1581617122778	101.598718633415	112.746658327011
107437043	59.5541883480688	69.3106616287619	73.3969503599063	52.1788489431627	50.7330419506593	3.84262686646895	5.06445996077079	3.06053443673418	2.95668681143189	2.60803011091706	2.86791995584217	22.7946028377999	23.1589065814486
107437044	10.087737101641	14.2477037946622	38.8090542870318	25.4068128081706	24.45814577307	4.70235334186241	4.60751616000709	5.44915170064491	4.4137272922637	5.59457122117596	5.39920315404625	15.8145569450082	13.8399344583825
107437045	203.309993368573	267.815762410222	446.871237727311	367.59475778041	319.080350624673	35.5789693452487	41.3066582839413	31.8670541939592	36.066508915376	17.8380547707293	29.3043153762487	57.2634261980752	73.3380341915832
107437046	1.2856043588975	1.89708736319535	9.3647985464597	9.22172971863437	5.06877534380368	1.79966529740495	3.26479784823429	3.23869100318677	2.62932859830665	2.38474830740209	2.44062982820808	4.74179056438562	4.14451299838945
107437047	34.4214015160316	74.8621414822436	85.598914318066	82.560601495296	85.4777139293403	17.5289098464652	18.8670637035105	27.2469009128807	20.0430553164556	13.115877826211	10.6582987636785	20.4896116358913	25.4466807489043
107437048	6.78113812762217	50.5136681113582	109.402932846068	218.510539372457	175.949913168096	6.71938413401599	15.8900893154131	120.519684442461	80.8123238135854	51.9877293478975	50.2661117349815	4.58069005270299	5.69421371228569
107437050	0.265597157433844	0	0.12089328329658	0.289087251846615	0.129751777405593	0.841425126827177	1.3721095357975	1.37041534955523	1.15285247200632	0.981771512621253	0.830983460825352	2.93696685389441	1.83075937710819
107437051	0.352153227892832	0.363984660200504	0.860556961254857	0.644202023350195	0.987475272278406	0.320026412184946	0.362317474803201	0.534655171765962	0.394676878458135	0.301762878119718	0.26319510923604	4.25501862392378	3.20472660084243
107437052	0.157132238403863	0.401211838913147	1.88362193073743	0.338322971307876	1.03752731800152	0.0760959938928223	0.123204942041816	0.11661895920743	0.236376914973169	0.0703594037222266	0.0371197666911597	0.817054398943734	0.605880026533088
107437053	1.02070886904459	1.40715173595693	5.20902645889658	3.78910529459174	4.03944796336243	0.501730187348884	0.580853130171245	0.718994572152221	0.679837695450158	0.424280000954423	0.481036021886341	9.53419679371003	7.96008125847206
107437055	2.4447558325078	2.4083532803891	6.97138419834277	8.41196320904131	3.55061864370093	0.345465605533855	0.630650217508485	0.387503572883381	0.266761469231724	0.473744117973822	0.273577677378186	1.0412468014696	0.53507219458796
107437056	32.3290878914375	50.7727833087638	91.4097274257508	73.2143019312065	65.3405358292102	5.54697626737606	7.38654699648219	5.5061830180532	6.18415748859145	4.33322350392644	3.65843684016263	35.9084039726958	28.6394179282444
107437057	4.23977616734311	8.47686273581996	20.6755213140061	11.6586751218243	18.8730757780089	0.146775392250112	1.92016496464905	0.722403917989982	0.477235829747943	0.451787583328757	0.2780619930559	71.9453641477001	74.8963692071128
107437058	0.0633310278966587	0.150678919332959	0.222088576148509	0.358038224515708	0.283534596452641	0.0326857092155567	2.94534763300441	1.95502844270505	1.79901047171576	1.59299690172134	0.734840842486191	222.445396011933	215.811419255343
107437059	0	0	0.0297787544891901	0.0340820353877231	0	0	0	0.0386304189539845	0	0	0	0.285137952093775	0.0832571388801787
107437060	6.48539398902597	5.88633522795967	0.484671943705133	0.212553751308646	0.384522005239157	0.25357514092154	0.417559058617987	0.423477836788541	0.662801105138391	0	0	0.317298442727841	0.0679744090405589
107437061	38.3330780401688	57.5780751926706	84.0569144013306	81.6053517386772	79.6108312039584	8.67217529183628	13.769009740564	7.78291132429383	6.8533836003602	7.07286010971627	7.32372572561095	95.8051945595778	94.2277051884813
107437062	0.423850903930512	0.384704694153267	2.28660264966077	2.37132868769267	0.888289034037788	0.695029119929012	0.723091057291641	2.3542046102325	1.92109434110083	1.54225980343639	1.44377298619438	0.707831142397423	0.677352296946046
107437063	11.0988195039675	13.398382796657	18.4855558364388	19.4551080559694	10.0477740352785	3.6552330071829	4.90890768269729	7.10166412671098	5.90065199040632	5.0572095198531	4.75230035117446	32.3324047515767	30.3922962615714
107437064	1.87027826769653	2.69391817905798	4.75239548955475	6.03294736198756	3.51461483495495	1.4541314580679	2.12636651383717	2.16156143881819	1.45706289362377	1.51547206181617	1.03092030478391	18.9325506272697	16.6205337228522
107437065	17.7823599033857	29.6899655365899	38.4844000134021	43.4265241014351	36.1211839957353	8.94627179795906	19.2670999896308	7.33781949695386	6.06814836064173	7.7178754131212	7.13178775452298	54.2319687327341	49.9976879123783
107437066	4.4446202665616	4.67596148824363	5.20201926492756	6.15194986405532	2.96206918089335	4.50605585224253	3.79599682986907	2.67845731800209	1.50946563548683	3.25574449101582	2.4749679787378	14.4893394530073	13.0097615792389
107437067	0	0	0	0.131200489241905	0	0.139067842962574	0.19684780481881	0.0746276485241004	0.0210215636973008	0.0280566024175364	0.0444124200616678	0.500377822238876	0.428541963936308
107437068	0.342064848840444	0.992777630269466	1.08696506789303	1.95092605758687	0.486782251985158	0.792775254010325	0.867362872022678	1.11035732449625	0.871392518751336	0.690764580956582	0.630582795663687	1.95998897453308	1.75917425424014
107437069	1.20864625438559	0.912916319803614	2.02283812349883	2.97791543560255	0.0295793683027803	0.847297267870589	0.832982227649317	1.02895896337781	0.748593965760296	0.416436920183723	0.397419905540182	4.9111776430335	5.36771049406002
107437070	4.26151150092375	5.96848540500909	8.54636878856798	11.3250633318525	8.92966774657074	3.16460770990234	4.12532035522701	3.43232182288122	2.63854286122727	2.17113622876711	1.93500660021679	19.0165559987237	19.1609099087153
107437072	165.892581045948	148.2384360306	116.148943186641	60.3226640730239	105.76743426231	19.4667274418316	35.1710952525885	33.7228470473074	16.5644534256201	26.1184586799806	27.3952931216387	32.6890166779309	30.3960452131642
107437074	3.43454657188837	5.46091316712352	9.73030087624079	9.68265675521208	9.9675549343469	3.73809163783732	5.70296272114235	7.59155233655308	3.30898557738658	5.26504161518099	6.41325451920201	3.36196853650897	3.77034876746618
107437075	0.711367218177167	1.81376377326937	15.9765287101623	19.6433680952338	8.67786237504607	1.57990504385116	2.68635551222017	3.50689738735245	1.65840671078165	3.03436370789708	2.51970716529546	0.265913849864442	0.371180494337885
107437076	6.54619167816929	8.80122513435072	33.856050544486	20.1010228357005	18.7174298309705	0.715402290836469	1.38069128970789	1.60637400262111	2.08703857688263	1.02269399681254	1.02261146629488	12.665547177099	10.7785097210208
107437077	0.98278893730638	2.30694531272775	7.15879780188004	9.97454437174362	6.83257105383301	0.626649580080974	1.22045427465463	1.00496224081558	0.821293674688518	0.911480413654065	0.504758299097998	27.3975465240785	28.2257644063578
107437078	339.989547001127	240.386749488513	616.359215520105	546.592393935576	375.740769875231	22.8232820151229	20.1713460507167	34.9920779637122	21.0976988879472	1.43718158928187	2.7387326961585	5.35676991508007	14.2890729828864
107437079	190.525587204604	55.2308557563925	233.9709646755	76.0262901922636	125.459170386982	8.00265876225594	10.4030436083328	13.6627384626843	8.03141389150294	1.14773802042259	1.43510293663087	6.73319703135575	5.82977924530482
107437080	0	0	0.225520662207453	0.12740449841417	0	0	0.0505116800797767	0.0665906417968472	0.150136451973478	0	0	0	0.194866124340439
107437082	0.936715435525457	0.992045958510927	2.82272317901398	3.41106420901524	1.97175401845475	0.763117188247153	1.4525405192571	1.6887526227847	1.10395595544203	0.726048854835909	0.722268144729052	14.0781695236937	14.8740234699178
107437083	4.07448568829646	7.3992281625575	8.63953459374608	5.05935318099308	3.85354877512168	0.448836932582116	0.450838371022025	0.197688177377907	0.534502761648863	0.0197327653989751	0.0520693377569653	0.544383478573816	0.469698931853104
107437085	2.79611954607467	5.78405996896172	7.43990789959978	6.39516318400844	2.44562277847146	0.672270640477453	0.99570411813392	0.492031164131162	0.156340606678126	0.226575668287188	0.119576308179078	0.839977469809603	0.754841552991191
107437086	1.03817428532038	2.6206405007453	5.93303562467475	9.3615710721373	7.72114014325724	0.583285818634796	2.11442420617077	1.80556596402184	1.52760110493138	1.82299495494826	1.6496759428619	58.5230858131258	61.6573039740175
107437087	2.3849312930646	3.32225619636532	6.71639316446891	5.90985327421965	2.19862089712722	1.70098530275008	2.00879767770856	1.43749110512955	1.24358911270758	1.36941387853954	1.3174220134372	2.20666563726368	3.46038809573286
107437088	5.47825245835931	5.64672492076155	13.4116085068895	13.3516720143219	11.5358050393337	1.29059796362481	1.4668328309535	1.65371782476272	1.20188357875873	1.41016256750991	1.71581417427812	11.1724934371173	9.86937706471721
107437090	0.114551172207749	0.110411606062667	0.165450134537508	0.175099293039075	0.176235844253278	1.05207376873113	0.298107728921907	0.117124910612411	0.0989310191492723	0	0.0032775661486548	0.0852932053251521	0.0588010956673717
107437091	3.88626720263361	8.70220474209554	36.091150056312	32.5250703449653	17.1829830074136	6.05685595551557	7.37617262339854	2.79173070198535	1.86467449648312	0.127623331780538	0.196259488420376	1.56000243152412	1.94111134347533
107437092	74.1009513040129	46.7395074174328	49.4569445737384	28.0960618912578	24.7654445732881	9.23489765130052	2.94527221458294	2.02520594513312	1.52919665482555	0.251625341955337	0.464664532184296	5.3053962740393	4.98975880114769
107437098	0	0.203941123339988	19.7569424689165	5.87108768999639	17.9469112112797	0	0	0.210324694817938	0.0792111562343418	0	0	0	0.106797223837709
107437099	0	0	0.0713949360434918	0.481609376163066	0	0.458897447520115	0.0919202318973554	7.41124486290809	0.953805747048135	0	0	0	0.0594532423515861
107437100	6.01269228704278	7.87971751717412	9.59172278238861	14.7404931734451	3.37584944905875	2.74475374045295	3.19620275384358	2.84833343441205	1.99006245941914	2.34053219567401	1.7820527033574	25.8174445342715	21.4735051343801
107437101	13.4850317975841	16.3214248390875	1.44668910811911	0.479182415812763	4.54879856521925	107.829737185371	123.51630411903	0.0857374253813237	0.150234316881064	0	0	0.101118668429441	0.223091061253916
107437103	8.0348444921056	5.21530125989445	0.192049197255221	0	1.39508405137818	25.1885690169279	21.8712224499538	0.0129660283703978	0	0	0	0.086362092200153	0.0923951298272352
107437106	61.2185983169574	14.4092644117451	1.86790575719805	0.109653627890992	1.19118936243209	1.48869128639816	3.53021026571142	1.14227860859141	0.886891132191742	0.031216970047314	0.0469445494959331	4.87329395907902	5.48649562093208
107437107	0.0846851747053001	0.103636222302855	4.25234933816179	4.30884084866308	1.63350837706344	0.00508462747734074	0.0237266257361203	0.346750737952744	0.586001006416217	0.0236475604803111	0	0	0
107437108	0.263728885158726	1.74793837178566	1.16321945784208	0.834512556134537	0.857966000890643	0.0436963338201468	0.289615672190784	0.0781345714674217	0.0330058282626692	0.0145839211114818	0.0076974241085778	0.337024072435799	0.540658129470022
107437109	0.122490110496503	0.0971508298435494	4.18538684678313	4.77629886850406	1.12469828178498	0	0	0.182155790907285	0.0879472211270365	0.0194784933732489	0	0.173334051411231	0.0556331010946639
107437110	0.991613768888358	0.189490138653353	0.206665608410273	0.444467785671513	0.273582562782643	2.78825349122319	3.38154733781019	4.15748579080906	3.92001404377659	3.25696795444985	3.16640470232439	12.3886952966989	11.8665970020709
107437112	0.0403324606808793	0.150769485889293	7.98073357167419	7.12830632836546	4.00802295915364	0.0254554421199704	0.0564662990088798	1.06391490714811	0.5904328765356	0.19423706242879	0.510728895597854	0.667415749170403	0.71207417769802
107437113	6.84030157391338	6.6542738553878	21.6823014957859	18.5408409019389	14.3707676816125	1.43800203380142	2.08640596891586	1.81390193984838	1.72384516907866	1.25206138385075	1.59931238407855	21.9153278442385	17.7363438439107
107437115	2.19203456172035	1.42790288323658	15.0615440329414	8.61735136339061	6.39980480794605	1.24806719728987	1.29242531081216	3.8258984311755	2.29266710778495	1.36681946243775	1.64440382778455	0.888727752010397	1.07297967494829
107437116	0	0.0435200224874703	0.119927332014361	0.0686219599925151	0.0845436514425181	2.30031055495297	1.39241050637748	5.24438101785823	3.58990164074888	1.30065115487959	1.75734004423933	1.04866797650602	1.58091826109194
107437117	5.62318817248316	9.02213431803795	10.1167340449968	13.102032990223	18.6235421271974	0.245977550842895	0.432783531561981	5.66317457550173	2.7941495694176	0.164039288649009	0.112550057330458	0.145865525560813	0.156020533078013
107437122	13.0395199939907	17.5004147303767	25.1896218839401	20.1189128556917	20.4753977530168	2.55197083558792	2.4222782914136	1.72994998882217	1.1494937576456	0.924831365046249	1.35700628259664	14.945295314076	13.7789790501638
107437123	0.156578630983717	0.0543225847801956	0	0	0	192.900448337772	52.9508886924448	0.487797227334168	0	0.545948601306692	0.0719134825425675	0	0
107437124	7.00431291764106	12.8437215660344	33.4444877690052	30.4202278525081	23.3918946182698	1.64955336629616	2.24894782111972	2.56300992267391	1.15599739726339	1.56775355236036	0.953953040518544	10.8375482314517	10.8140290718979
107437125	9.6031707297394	14.4791589863606	24.2714441538267	19.6752806327993	17.9201955089275	1.47146090649977	2.06460328831425	0.815631296882764	0.792476286068856	0.63926649479079	0.831793473705484	4.27158762833549	5.068325947209
107437126	1.53085839143606	3.70128938802825	6.17693529819679	23.096467061575	7.13559465713385	0.0722244852554246	0.451255934509134	1.19894403594277	1.40483304966733	0.0479774343497574	0.113929128474069	0.470146852528425	0.503161303775965
107437127	0.880566068407316	2.75873550660641	249.555095351137	218.129789426296	170.678513810129	0.377206385756044	0.302134474474701	11.7215690730736	3.89970986337393	0.147784484003949	0.192503239744735	0.301836334056855	0.380420911313913
107437128	2.6108191103841	5.45608521808812	16.5560607643302	21.1733978303046	14.0233999904693	2.29411432226725	2.74626098150886	2.92062711873714	2.64029976717263	1.90709695504345	1.47589414791143	20.3973091041884	16.4980206860148
107437131	0	0	0.126301544192127	0	0	1026.76408960253	512.583413875678	1.14607656141671	0	0.198541493073529	0.0573759967892988	0	0.28922685559004
107437132	0.425991728012575	0.760107085759185	3.77361340236381	4.8922670123789	2.66366885411852	0.350376830080727	0.782478751552818	0.667449828227527	0.54026641126836	0.41209397709275	0.21320243203835	19.8048427671619	17.831215888351
107437133	5.93613536162182	10.8875992384372	33.0277543135182	20.604539889852	21.3322843946814	3.35379422945399	3.34479292659755	3.70973433893036	3.26089825288194	1.84168478330953	1.66259809562036	11.9158894334149	8.42224815638755
107437135	0	0	0	0	0	1045.88015358125	621.962052147903	0	0	0	0	0	0
107437136	0.199126810795922	0	1.49294311402682	2.6324829292104	13.0630760328179	0.17606269073488	0.189237475495026	0.0200753871085642	0.656001135954858	0	0.143523365217622	0.0539316340835401	0.115491265089082
107437138	10.5385416028705	10.4558582888985	6.94316076699463	10.907736122736	1.99928627239454	15.9726396120063	13.1321678299315	8.54363768872576	7.36671291899748	1.16773787814476	0.808938810756733	4.30732933665405	5.09221846678401
107437139	43.3048235217862	39.035202837044	2.28327717357545	0.537892879059759	0.843183467437919	0.390700417298042	0.124188303454234	0.172276159945614	0.0247227111906093	0.0330800827121705	0	0.118138133975407	0.0632598816428344
107437140	0.614455993200993	0.304369257935776	0.46798420766758	2.28928475717479	1.04371807335025	0.0263074284700558	0.196338088461133	0.0977962362465735	0.771287855961974	0	0.012900617697838	0.0653435735504635	0
107437141	0	0	0	0	0	0.0443454226931692	0.150470800039071	0	0.0495011913093038	0	0	4.79024538325129	1.62698672043334
107437142	0.152135105530783	0.576335829874556	0.458209073720393	0.314533744452111	0.401900431320041	0.0128285296596947	0.0223455540988092	0	0.0222620977187573	0	0	0	0.0852110957760543
107437144	7.96532614342648	11.6804051404939	16.399804220896	22.6833331538112	20.3357319779725	2.8097850921827	4.15977973932353	2.21475503794305	2.34534226922208	2.64031878893648	2.64855981426124	25.5234456772562	26.1448324594538
107437145	2.1570679721661	2.21020693303255	1.68793482372924	2.35207404354875	0.598040099686269	1.06398703401581	1.56214922525691	1.1915136344842	1.28183608886286	1.09368979544115	0.935744165135276	8.60031640008846	6.50008301409637
107437146	7.00179962475876	7.64635997731444	1.75194448564988	2.88681049717074	1.03508705346403	5.58393422035898	14.5273395340355	2.21794656580029	3.26655894925756	1.13627649840068	3.63487482506715	2.7834137275254	2.64188454921278
107437147	5.43094748644829	8.94413988910536	54.3959917920904	34.2828438212279	31.0229798577414	0.813139912162065	1.1854166108347	1.41766779834565	0.865720226371701	0.297580633792823	0.827110675976707	24.5234801217661	27.8619566761965
107437149	0	0.327012641082206	78.291361855035	31.9712458140106	13.6923320100228	0.0165959855974447	0.0747305108077051	0.930181752176245	0.110430957524078	0	0	0	0
107437150	0.491179678058632	0.204944852262396	0.502215810333807	1.22044790457605	0.501317716739039	0.0131509348079635	0.0915777040317862	0	0.13682647553078	0	0	0.0815695497724205	0.0582264689744534
107437151	0	0	0	0	0	681.713720062363	992.203649890146	0.153803141548729	0	0	0	0	0
107437152	3.36226425823278	5.26466777413355	12.6121386332401	15.0840314675707	11.7553107804944	1.17063658681515	2.11212044289992	2.13160591788198	1.41915078973276	1.50651516406463	1.35415032740817	24.711089496195	22.8343860816898
107437153	3.03721478076522	5.89742674786303	30.7125794940757	30.6917568402322	7.80290772351721	2.67840456124467	3.2478510854058	3.3898012743373	3.07870693490203	2.56667294491101	2.95294165819002	11.9699787096579	12.9659072092363
107437154	19.6852423355817	28.9873217338576	48.0271860063431	34.2886731915257	33.7646099476186	4.49797178488134	4.68676574203559	4.85946447701041	4.33262031583185	3.48858051633479	3.6243850626723	23.6570742358301	21.2125212535833
107437155	71.5264824011557	111.700709085492	250.507457263096	240.790134450112	183.494647083147	4.21599861603132	9.06999084354349	6.59304048748503	9.74377640503745	5.67249251741052	7.35896524337187	94.9629727430301	87.4440641632515
107437156	107.128881672329	146.083855142148	569.531498310841	446.590429916324	335.497059874115	11.0364986166804	15.191602276307	12.7388337247808	14.5319202335633	11.7587391980633	10.6894931623958	107.70324133326	118.437958061994
107437160	0	0	0	0	0.0405881455275984	0.163633799876647	0.0304280791178729	0.396522106479418	0	0	0	0.7977434640682	0
107437162	0	0	0	0	0	99.7056336269573	107.468800916655	0	0	0	0	0	0
107437164	0	0	0	0	0	0.0265220564082835	0.0471149122575785	0	0.0304641908340063	0.0372673297673288	0	0	0
107437165	0	0.0596416280919185	0	0	0	1.08057348205152	1.16516022596692	1.25030164121182	0.654136388470342	0.452118988764648	0.435238394276882	0.737137033432437	0.650891590237049
107437168	2.62420246174238	0.282880146168557	0.0299818330035903	0.0343109799962576	0.225449737180048	31.4643636357985	23.3079645335495	0.155458180820639	0.262748115884435	0	0.0771427944605315	0.365152334277745	0.642269894794507
107437169	15.6788314165484	17.3004982554101	47.8586993826903	24.6917840709687	33.2006641885037	2.7133194927486	4.9517153850491	9.75060464185982	5.78336895562664	6.35605889878815	6.089858723057	71.5135954681365	90.6798164930155
107437170	6.34763441770002	17.026134400895	42.5402659156457	71.2298079171061	35.8465956691035	0.106249736258914	1.55656772772789	0.574215674442141	2.86978978452642	0.0754688065495585	0.0398132153738566	0.134912797222658	0.0722674614156856
107437171	0.165631770976818	0.0235623524562582	0.0752123539057385	0.0809190124611215	0.030553866589615	2.48241244817093	3.00700655483374	3.05794396518227	2.50321370995297	1.3497576124981	1.2717451436613	22.1592066185739	17.0160317560707
107437172	0.0148141623231961	0.241712332710452	0.373670909893346	2.02869002043296	0.234890069618306	0.179257565317321	0.209556859786315	0.111454783465708	0.109868708052481	0.187849428791615	0.121164040933205	0.167218839415873	0.0993998589083235
107437173	0.0259268535441841	0.198287032726618	0.635301878462804	0.689564209665258	0.770864496848281	0.150023010260616	0.129467546679003	0.11074434353258	0.069310069073197	0.0920546186950373	0.0291496268561242	0.360341543208273	0.175220684655633
107437176	6.88276244947016	9.38702703441068	15.9735293174356	10.1242893300129	10.6119400184619	2.15329524757614	3.22771340244613	1.99922416516281	1.99982802444507	2.61018472481799	2.85202999697935	26.9049304166173	26.8792341077741
107437177	4.31288661984596	8.4933123938307	10.929995151082	4.36345048976938	4.29049733031024	4.6762121533855	5.35360688431955	6.88121059314331	5.08827393284784	2.04369282885069	2.10099316297529	2.03224782928459	3.8390840233941
107437178	0	0.565677400247392	0.157618855122962	0.880101430857228	0	0.2916899634082	0.265081286661063	0.611158109582735	1.38164451919882	0.24072570947016	1.14135700974004	0.435489536194196	1.05253485571224
107437179	0	0	0	0	0	2100.54463913815	2063.45180981966	1.59885999640845	0.128929716442494	0.442838583207771	0.513673666758863	0	0
107437180	0.0166639435809221	0.153047909579174	0.140156648955114	0.214617876067665	0.330166547479673	0.0602923902494276	0.0351272220176291	0.73187156577225	0.404782151764293	0.186420216763891	0.184887484336896	0.0417346955467005	0.0223127570124504
107437182	0.173261367969787	0.429194011797551	0.243843729919989	0.318146458368277	0.392265181257661	0.614697478834174	1.83283778389667	0.688874990972293	0.874706282310878	0.501690652519807	0.582314495979311	17.7626557980117	10.3466711371303
107437183	0	0	0	0.0070674195263113	0	0	0	0	0	0	0	0	0
107437185	0	0	0	0	0	0.217919226746891	0.178587597058538	0.202127589538469	0	0.0490252479254571	0.0524824164156398	0	0.0942238020818676
107437187	0.7770430726486	0.505203162136941	0.703940482264315	2.02722827022974	1.02548637727837	0	0.0405028076021934	0	0	0	0.0431721595920388	0	0
107437188	0	0	0	0	0	1163.74192091543	745.03992622976	0.437984274084039	0.0875355671299131	0.573651960391111	0.128618037801376	0	0
107437190	10.7415153138797	32.9719856718086	107.508736086678	113.124586341791	86.298277897793	10.577895467647	22.4157913185464	56.4153010820568	46.9582982309568	29.9319480062586	28.3125867686188	38.5411512293289	32.4354838884192
107437191	1.16671953260663	2.35933986855294	6.22433531298845	6.32193084478119	5.68612993433156	0.577332634179154	1.08278324315187	1.92301235491483	1.57476048742581	0.785665717252012	0.92568181456191	5.33214023915667	4.23635889352557
107437192	23.0975036871886	20.5667862582047	68.6218334323126	41.4094540745761	42.7100706633118	1.06770097190986	1.90900934439735	1.74357307846259	2.11474532828634	1.91448157772237	2.01868745671359	7.74321235371604	9.29707960998666
107437193	1.62440747965914	3.80093959337903	4.50897169782198	8.48357965112315	4.65040565961429	0.767621479909068	1.66873252674723	2.34233562848189	0.52905924989505	0.112989000829594	0	2.16634554494075	2.50797798147456
107437194	1.98221491049481	2.18623877888145	9.09455738080049	9.39626505654583	4.3707821874984	4.11362761798771	5.56664913913368	7.57796887930327	6.04510247701176	4.91911002715504	4.42144878158427	33.3048435730824	27.5597120754495
107437195	0	0.0671105650133626	0	0.105453537891294	0.0868420633977407	0.0280203689888916	0.601292742545541	0.22699289286802	0.287818231053918	0.387031786350535	0.254196455380505	43.0649954013296	37.0467903876278
107437196	0.235830874015523	0.115948043688342	0.142864502106715	0.312258287316825	0.110559985110825	0.419307008329836	0.403655426015703	0.549696375086116	0.448900281766673	0.449922566570751	0.447083030562916	17.3420009061598	15.7962456039566
107437197	0.557856974827858	0.477727007221447	0.459392260406187	0.603702157409871	0.349417525115033	4.54533848394147	5.80127917634878	6.27133189521881	4.91275845645759	5.45607662358895	5.10106978491172	15.1992994215974	11.0053559333393
107437198	0	0	0	0	0	1613.28750129197	825.638988151834	0.23359169642964	0.177478533798741	0	0	0.111999569408931	0
107437199	7.89563011529843	17.6283993297732	60.2626644313148	58.7893294595218	79.0253747911983	1.22437414158106	3.76617672012586	4.95775162796001	3.7266507026422	2.24155736246877	2.21659817561471	173.018888602406	169.467009467841
107437200	70.9316259870241	82.0686613182085	12.4899775576719	8.34093593052204	10.7310564309432	2.25898409895401	3.60747796356744	0.897078561653386	1.08120116040075	0.408224227445083	0.237935931482604	31.0675549579375	27.6355259953921
107437201	1.22309419486579	2.45881567303245	4.8736583668149	11.0031629718091	5.04464374962008	0.265680555748378	2.55395773233005	1.16975452545769	4.03821169490506	0.0376579652960389	0	0.0334546485452749	0.083471563582209
107437202	5.58005575225552	18.6945944762504	42.951199006992	69.1921577841931	82.6296830788121	0.441879573026998	2.05964565581405	3.49314122632481	4.09721509445296	0.0717094887389445	0.0162222308884665	0.072765500628023	0.0388979520815085
107437203	44.8469334727304	82.4438814184407	35.4503445528834	23.1821974327595	24.1470691682134	0.666169951018491	0.503915888788433	1.01889025556153	0.364699930850756	0.170593193375955	0.0750334509139204	0.0252688234636557	0.0945827198147247
107437204	1.02915455405597	1.89871519733274	4.122204579796	3.33396232117322	2.70463765760014	0.983394181026587	1.34273809481361	1.03578932892223	0.908903887854604	1.2372419676446	0.979644076055478	14.9926720356777	11.842069212781
107437205	0.042042444277698	0.067359108325029	30.6454540533306	30.6948565628586	16.0136257074723	0.00562987296525227	0.0221382243782427	1.06134730378495	0.645466293907662	0.01758961825905	0.00928496749717444	0	0.0166895955297161
107437206	0	0	0	0	0	0	0	0.546496617777105	0.0770124155054964	0	0	0	0.100066725267161
107437210	10.1480368978224	9.96788528228155	5.62707770971254	8.99982232147932	5.24845913238856	116.947909422932	96.4109713211412	4.36461854213697	3.61829481388594	3.75246357916512	4.90147910486518	61.5575359467484	50.625470794135
107437211	2.14220761342959	5.3866496976441	7.24783237602268	13.121271969207	16.9033987377625	5.92225650587818	11.1248769275569	1.32273901538324	1.8882695208846	7.33560192467322	7.71633398266694	70.1620106652204	75.8345491926003
107437212	0.697420823286275	2.00611292873448	1.6812077774007	6.07387423046108	1.51199819721474	0.882807404647056	1.40931513532057	1.35824917900619	1.00776418408406	0.795765652593335	0.997300464175888	0.620425676445862	0.569174044430269
107437214	54.8228196791498	75.5250961129	28.5129339054298	24.2747768519718	27.3841231610965	2.90783927156669	4.80348424986953	4.03629092099224	3.68617727670681	2.17836292101484	2.10547837305635	4.10482747185664	7.10267121703095
107437215	6.64922582792525	8.42026486154692	13.2064492511069	17.3280159514771	12.2094334557982	4.12603269540933	4.54417301839302	6.48790998870076	5.5630060212506	4.37019777714355	4.30535088042017	31.4034919625458	28.2405198308143
107437216	1.00309732165787	1.22383993591664	4.97249823187697	4.8842536404658	3.00290965182203	1.13830939552588	1.53274871964969	1.29821486915157	1.152989872573	0.819198894727855	1.10719232755253	10.4088382131005	9.6446027910658
107437217	2.37279637832585	3.4620571741286	3.63488525737294	7.03362715588353	5.83499836517811	2.50392069809192	5.05094169919246	0.408465448481914	0.332940521194434	1.70345832065739	2.33973954939843	0.150888277984356	0.144140359837046
107437218	1.14478573770126	2.05360350474308	5.86662435728556	8.85088350769292	4.18470049397206	1.45780933830713	1.93765495407745	2.31251067354565	1.99932118714321	1.02072520484732	0.986851818886428	6.30417406307545	5.16683798166509
107437221	6.49484191158041	7.60579679189953	4.76191058304001	4.77265940323687	6.13611224179877	1.15197550786345	1.14939094984911	1.30386022313166	0.860459123622869	0.693973497653081	0.732047557734888	3.57280483849318	5.01497304701472
107437222	0	0	0	0	0	910.029042999546	1039.39160392959	0.426915678026463	0	0	0	0	0.131620558798065
107437223	5.43761534349483	8.05432933007212	23.0476019249394	20.2543708730581	19.342738890322	1.20292598813903	2.61140671648375	2.68883822711439	2.60290550679298	1.83345706560193	1.40244752887547	41.3809883398743	40.2327486814578
107437224	17.8678390026055	0.221544036995525	0	0.260754701050371	0.0524712896658053	1.14083247829429	1.03657717866499	0.0847906490678358	0.152563903318138	0.0750520006364517	0.0132013051500248	1.15010927239441	0.497631693006548
107437226	1.59163021380528	1.93946211030334	2.34929813912056	1.36277914295523	1.39632952107516	2.05592559107123	2.16036268388238	0.994608080739365	0.453165482925602	0.725526633349892	0.35489166128144	11.0024005567325	7.30753139425503
107437227	0	0.112744658557843	0	0	0.0972311700893211	0.0309625909364979	0.0591352490294719	0.0936405994508457	0.211102041893148	0	0.125049234305342	0.0849644464575533	0.206812071960374
107437228	0	0	0	0	0.0806164830317206	0.139828370600518	0	0.0266243933035368	0	0	0.0637685457710995	0.216235374380139	0
107437229	0	0	0.0156261632607863	0.126081233212058	0.014759806557896	0	0.00401713593717788	0	0	0.0159860077636368	0.0168743993183427	0.042640478888127	0.0912153056943709
107437231	10.4986469311277	13.9635106967399	8.22031937526242	16.6658403241466	12.9590183642209	3.57150321103327	5.20632509067504	3.02562628848322	4.83696459285101	2.83328573034641	3.21172953547979	43.3255282995792	44.927607429317
107437232	0.31242410918734	0.914956789087512	1.60583725132385	3.92848197318276	3.02263234941961	0.0290084147509739	0.319989560788613	0.156404986572186	1.13041086759969	0.00970603758565252	0.0204935696535447	0.413602922747653	0.064484354336935
107437233	766.780770092765	1279.89956544222	57.4862040398219	0.0800948405474265	27.3397256250073	15.3172658735685	65.0067637181442	0	0.272027100277628	0	0	0	0
107437234	1.91174029442679	2.92820339519071	2.74257352836856	2.81920903320387	2.43787869172047	0.942118920710229	1.33918036012281	1.14880127759511	1.32912811921067	0.810907481263096	0.65964901154713	13.73282885884	13.7014337214551
107437236	0.502478237739281	1.19930836572588	0	0	0	0	1.00209003705401	0	0.205924950422472	0	0	0	0
107437237	3.03185112012423	5.74610526553963	10.5829142767953	10.8897878199275	8.85229194483181	2.06921538528537	3.62294101725589	2.69742911218685	2.301576792556	2.09090921050462	2.49027801168775	17.9934593692858	14.6043744719416
107437238	3.93212072908948	9.26795028769485	23.1329650041163	28.0727166898064	46.0220669120651	3.43239733452185	3.78297186581092	62.1772847004945	19.0700521034949	17.1290759575934	14.4520706358988	1.45731850941924	2.5688625353094
107437240	1652.91183041143	2985.71213957446	6094.48511395009	15196.4612451612	5652.72873865231	1.70637818814958	2.74168940337334	18.8112231007532	28.970841057394	0.124653841902744	0.197202603528069	0.280199121034736	0.601309279551477
107437241	1.02975291379294	1.76444726159696	2.80656517453425	3.76708798626747	2.51136603767949	0.616313973314941	0.888167265453548	0.540454580195974	0.402043266028676	0.746360793870993	0.578829194239276	7.66391373769281	5.95206120738668
107437245	11.7644406153176	21.4506355216448	22.5661476515148	43.1689615719008	37.0094237920242	8.46934221963937	10.8858773462398	8.15321144807347	6.67350477774241	4.18347248847048	3.38097754772412	108.891569074391	105.051824046584
107437247	0	0.0484955703739308	0.118012205535255	0.221966081027207	0	0.01490229398399	0.0371420099088984	1.04366889368117	0.558363041491318	0.0465844030552274	0.0327878287370426	0.00688946758830389	0.0368220015608109
107437250	0	0	7.79404903350209	6.00804862300304	4.95570188712299	0.0439341351645802	0.0191928159136548	0.254855163590396	0.21057153226893	0	0	0	0
107437251	59.0549211052754	41.8646436180167	4.09895247300416	2.14859212251529	2.87433284632849	0.798823595744209	0.753805357529206	0.828777727844139	0.933701910674857	0.0414263940015524	0.00728843128734851	0.41722134831187	0.236214064857087
107437252	0.577406528983372	5.58308857006544	32.8715330823942	41.2464454628034	36.0264623364973	0.115325366298079	0.220294855854081	1.81473368335456	1.41025348990357	0.0628468954952845	0	0.252397376472944	0.120120406902933
107437253	3.39545486104196	4.10575733709317	8.79639138536999	10.7804471382658	3.71710979465328	2.16599986056817	2.60259944206626	2.34108635828612	2.17809763090999	3.37470650412219	2.66533667502432	9.76242453737582	10.0799790669044
107437254	0.0962671609916098	0.510537438329967	3.00058042677804	1.42513278742674	2.696036976354	0.00573241252762825	0.0133447901524606	0.0177144859280824	0.099795794750921	0	0.014046177806306	0.0949157376784615	0.15240115740518
107437256	2.04005997207492	4.86374032409015	12.180933750353	13.4120213859052	6.06662537622984	2.4686738885621	3.08675393297137	5.14887610877425	4.09740367534103	15.2952601816456	11.6010969755116	4.53258491297983	4.28155333990003
107437257	83.1159422085212	105.107384661773	389.509843258197	272.454065985844	225.231621999154	8.71404101390125	10.7918967644352	21.8241884833288	15.4282947387862	9.94094970673824	7.79072883093963	26.9350855899859	28.7145276283179
107437258	14.4525040040469	24.1339270821447	60.0589262742783	62.6828985195457	51.0294882940775	4.36738682366513	6.34760709576497	9.70504473466995	5.75723386109274	5.35020563553273	4.88483225428941	57.3910578478155	65.7079222230006
107437259	0	0	0	0	0	0	0	0	0.0890415413879196	0	0.0654561235525202	0	0
107437261	0.0476173892856362	0	0.0110882837680233	0.0128102302765436	0	0.137870855553313	0.113038331446352	0.0927443409844467	0.191522576332697	0	0.00608169393289546	0.184199839186939	0.207894282450825
107437262	0.197234690921456	0.603366838623733	1.53577019066814	2.56371701806584	1.35207465287803	0.127939027868613	0.202856956327139	0.176078817767217	0.158685568965041	0.0175556489464661	0.018530658752963	0.171765363927341	0.250553422523918
107437264	0.597123050057456	0	0.211384821749531	0	0	0.0340344427765526	0.531184491347406	0	0.110695178640522	0	0.2475084045456	0.141249224460936	0.151896272043107
107437265	0.678139562342331	1.86296531657927	9.54691473732034	10.6469629516262	7.69419349837601	2.73606171266704	3.52491917536864	4.10766092425444	3.23031797947006	1.4693421826392	1.64817114327036	1.87489208694599	1.77777095881968
107437266	4.59523371600743	9.65219621069263	5.96254514556773	9.08777270326749	5.94608559109173	2.21656720246253	4.7899202599934	0.684969765869612	0.874511329613743	0.0341381449530572	0.027025864491762	0.819744438716616	0.828143124501176
107437267	0.19317807067641	0.016416899371777	0.496569607031077	0.777793022771585	0	0.208437156180924	0.254678792321524	2.42192998435104	1.45752177083434	0.0225568625621036	0.154746330471547	0.502194062972984	0.558897746184491
107437269	0.356065334734019	0.602792906275488	0.337063325046867	0.506846715657832	0.181386386925912	0.159839959138401	0.284290162367331	0.17277211277579	0.139513956149765	0.101695488730425	0.0792508910817675	9.76048666820821	7.93460424950924
107437270	0.0457610157356971	0.151651613086625	0.256131038727287	0.553452148191623	0	2.27377702103217	0.994531032616993	0.207917714793174	0.0891865620610639	0.0817776171599975	0.0690572639307706	0.0872600358478124	0.0311115516056251
107437271	0.0861460362148259	0.125491390762273	0.327310474246074	0.615061397978362	0.422834391136625	0.247955993878277	0.440298985066905	0.972776458904342	0.670255731946141	0.49078092833478	0.434782177022769	0.40534618772976	0.233478050525183
107437274	0.249686688657231	0.504039061440533	0.341445100573392	0.371089244888662	0.145232390019188	0.00783117197852366	0.0628887740339471	0.123454874057145	0.100114645639296	0.0220368669445467	0.0581643744752872	0.0456224983464277	0.132364935339094
107437275	0	0.118813994308891	0	0.10720389585148	0	0	0.00583673131869257	0.0310217366885021	0	0	0	0.145066384519212	0.0221778340523788
107437276	1.98604693418572	3.01012776019478	3.98193642939148	9.37309622484389	9.29917764153392	6.14805418230137	8.18446050785973	3.59329369288225	4.03291656401371	13.1907949978996	10.6260630951884	8.12405280061432	10.2905275474179
107437277	0.164265924909351	0.967930990826732	0.896517412973684	1.70389140667645	0.988603102152289	0.0163608299109346	0.0254159699033252	0.320632047460752	0.494344900061664	0	0.0401166788268567	0.0225827751807209	0.0241710070227301
107437278	0	0.145437582852954	1.45940577118434	3.08038561348333	1.78552008759083	0.0120825142346774	0	0.41011115635825	0.257169144886703	0	0	0.0249976578733531	0
107437279	15.2002589377161	17.4476523218318	44.4567157940377	39.2261734959153	32.6312297016733	4.20641970731332	5.06801441872637	3.43739282555741	3.659045107523	5.0807481995259	5.23145785868232	25.9701889376056	33.1456521834485
107437280	0.286007183746095	0.214075880299563	0.328175295978836	0.122865213854596	0.239312026504818	6.40986080881201	8.57869945754558	11.7304934417408	7.7206677868939	7.24992197874532	6.88229052791083	17.8438785165888	14.0274175456966
107437282	9.96654316559788	1.16350760160621	0.838986809324534	0.149944464795919	0.272181505667241	0.388433482027579	0.419147429264488	0.290374349953468	0.138709957851303	0.0682291563090839	0.116872370173028	0.35642768253784	0.302356473292928
107437286	19.2385843989608	28.3677914956106	15.8184696667859	17.5506219999216	14.7982362516623	8.45240595868114	9.85526639078124	4.04741631222283	3.60582499971328	3.23595906855185	4.32014281923781	24.2461664518584	22.4219163772588
107437287	7.97741780059621	15.9088266432015	34.2004840558384	54.4312736891291	38.2032533779091	4.86585810367846	7.60869910548796	7.52256954912079	5.71631453659636	1.436612887593	1.32176007002027	27.8406653032737	29.5628481118243
107437288	20.50398465334	38.8872457536043	51.5973296786865	32.2103589145154	46.9672151446386	5.95169010865289	10.6538739158	5.23814778356578	5.53052532539454	9.09361273732216	6.22838711594144	17.2088213048151	19.0415475918914
107437289	1862.44411868962	1501.95303282381	817.759398930839	460.823721479933	750.741733380409	118.643288536528	176.831599772866	60.9489951609117	91.4232483050226	88.4395850550067	109.314184269131	160.189568237004	181.332398085481
107437290	7.90327410919836	15.6020781678985	38.8655813173038	28.5929522402713	36.5494247202246	7.11469706228735	8.05041278654961	8.10489332488873	7.46795631358725	6.08094052569959	5.47087007007893	59.1097100609734	52.2532815125651
107437291	0.999819793278062	1.94180093667938	6.99250982774363	7.04694109938029	6.08127438837334	2.21421705833521	2.64209868221131	2.83030531122327	2.70300949555474	2.11186700237273	2.03703331787414	16.6413375863406	13.4675643975315
107437292	8.10260818184492	12.185733834693	24.1593207854418	13.8129708170582	15.8113747797799	2.4962804247137	2.53270521498141	2.9456588919854	1.82142769286841	2.72099583558093	2.12189168636295	4.09046209683841	4.76058122269813
107437293	29.3940497732342	29.8209096293476	5.5689684233169	21.6037014983009	8.41933877640626	6.45229575468486	7.67489715999835	3.24256318476503	2.88452881500156	0.72649956359458	0.709160173120386	1.21957638126726	0.907571701949796
107437295	0.0106569592818248	0.0108665954211981	0	0.0443316637948484	0.0485966003983166	0.350659407289638	0.495328486562604	0.863040702325803	0.705179885838061	0.283595225597505	0.156404611218321	0.386252497805589	0.423366461469921
107437296	3.82041919804248	1.16392464285917	0.25814522116316	0.0185923036897322	0	23.4192496480028	16.1781115558838	0.0551182985126158	0.0869271410872168	0	0	0.13186670480192	0.125375905219962
107437297	0.206806092088337	0	0	0	0	0.0685014484160088	4.45613772893681	0.687304619360326	37.2232157177802	0.0523404121517606	0.0552081545186508	1.07979555791538	1.30915033858826
107437299	0	0	0.984127560110874	0.313957771576594	0	0.0240240646577402	0.0267199067993241	0	0.156973940872102	0	0	0	0
107437300	0	1.42982180642843	3.30965688527863	5.89452585888697	4.72382080343229	0.118289666524614	2.77184878220597	0.235065946377238	24.1385666597504	0.0723231100008533	0.114405476913021	0.195471000489366	0.0699533666510938
107437302	0	0	0.0641585230798817	0.289055294151637	0.29836280220234	0	4.30251517090471	0.332694261124729	46.6862353417463	0.112838435065118	0.0892603465489819	0.354598437627429	0.0543432110670563
107437303	3.96589536913962	3.70601331597264	16.4992262959275	23.2738648115756	3.99009439166509	3.9851703740227	4.95909316156742	4.82604996666972	4.63558944681361	3.3875067828588	2.96302357243448	34.242914159193	27.5558959180749
107437304	8.22069179873636	10.4403481334283	10.4698356896695	9.39677950307402	5.85910536091589	7.25864967666676	9.37012285432615	4.65279932970042	5.02598180464752	6.59062591222317	5.01372410177166	48.7063630940952	34.6090561753975
107437305	1.35826515462355	1.7348496535388	0.883977946617549	2.29949887424874	1.05149440472545	0.0958381184014526	0.141418708581904	0.415152743613249	0.248463355013918	0	0	0.0172825531170771	0.110939305095137
107437308	0.124362254002175	0.184451654456505	0.901679261772319	2.35193260293206	1.88255403825415	0.00346399523530767	0.0203192094192234	0.0324650462826279	0.0121905654650006	0	0.00853563972149191	0.230080541337477	0.261475186344416
107437310	0.0357941311862885	1.38716446594874	0.7785070163771	1.93022501426922	0.743681935427711	0.0925985886927138	0.294158026961599	0.171330305171555	3.45507653444531	0.074658857289605	0.120879209263569	0.485251173671444	0.464821293939286
107437312	10.2154046104428	10.3779319291705	32.590849857376	49.7409408731059	29.6553706032305	2.99668848477078	5.02335674161375	4.72203764960739	4.24783051316826	3.49517700820635	3.26883677922399	45.2965984093177	50.3267976895203
107437313	1.04847402445553	1.51132357762969	11.028172653642	8.66103730232931	5.41640062235636	1.89392154152963	2.82937006188252	6.81561250004313	5.9944921177355	1.72927042522941	1.75113006912136	2.05170882458055	2.51980291814145
107437314	12.791164846802	21.1079890179883	30.0808823380932	25.9901497117943	28.4700000018983	2.55195292258637	2.42029994153049	1.37469031760068	1.0750711508311	1.87038788513312	2.27990931457615	11.7745328561115	12.4615155078419
107437315	2.26404193471851	5.17248942705544	4.54776307080016	6.2052367465423	5.08013316487055	0.698302493565368	0.93571374516558	0.916365636317721	0.962840182586306	0.764079325302306	0.623801518682504	8.97304548576862	7.73655439760728
107437317	0.28944763703913	0.348929202962161	0	0	0	1.24343418454538	1.02958001531883	0	0	0	0	0	0
107437319	1.02257119477391	1.71168808879935	15.2867838010835	10.5696618565638	8.10230118420216	0.358036848715054	0.695958001330507	0.326632558333108	0.446954166890967	0.422603471972404	0.260113323392141	1.16397311087489	1.61741020404483
107437320	7.37266372259633	0.525817713182504	0.64292409712599	0.0700014338243927	0.360860139975464	0.0509519235921264	0.386853221013724	0.0184120978672438	0	0	0	0.18066664913516	0.136671990088853
107437321	0.816888467705733	1.41633597533398	1.10337787844337	1.72335822479842	1.22474170625502	0.0657792529712942	1.82245669124811	0.634087332409056	11.546579011538	0.0543549738747522	0.0573785386901078	0.888461530510617	0.779631500078953
107437322	21.41179921975	13.6639495580436	0.443792017649455	0.0504246237289601	3.36235496117918	113.123641616127	94.873767637137	0	0	0	0	0	0.475662696740227
107437323	1.38506909743104	2.29597342313158	4.77007459005999	12.9340145699238	4.57213399765354	9.91900615976614	11.8886620236103	16.5200687263022	19.0125206443703	11.4121466941598	11.2392011430159	6.8490058857807	6.94085842362321
107437324	6.43878635826377	6.3803392285818	3.90942626285901	8.5511374509375	6.63037853419563	6.58187827904149	8.41622034373987	4.17542014230085	3.75110862557336	5.79668565022788	4.90511401153274	12.4740972056335	13.1953127207189
107437325	0.415708479802304	0.193937946094717	0.768684190730059	0.636008675567136	0.626329832857068	1.34124927796975	2.14976831804583	1.34575108186285	1.19187873670334	1.04829507184503	0.847604603402351	47.2630723159819	44.3047198328647
107437326	0	0.122711982464724	1.69686513936922	3.76328326793429	3.4147021310489	0	0.0496829890288926	0	0	0	0	0.035560614077918	0.647744874267125
107437327	0.386821272627174	1.05181692094848	65.6097398354395	97.9180246300148	57.2418406205867	0.171547566077623	0.0774497819991889	1.75345018807392	1.23161006839211	0.0308165700560525	0	0.21916655935723	0.410212984377269
107437329	6.36367130544761	4.61500981191063	8.59396598847299	13.8407156680091	4.5809244572783	5.23774731681415	7.38454530476798	7.4691398268169	5.73975801053462	6.44345868298802	6.73206077369324	46.9735114932137	47.1785197824109
107437330	3.21186470412784	9.2157617161979	56.5490961458405	81.6482592880902	63.6866966173204	0.310861891729408	0.435114257423411	1.6267711139682	1.14142664728436	0.493319134926064	0.341998404928965	1.45640908766762	1.47154970683022
107437331	17.4372568837013	19.7585501036444	28.38913246242	25.9120017127305	27.6176042140933	16.454984392033	22.329902111983	16.7076175235737	14.1249607600901	15.3065211862663	13.6036408885127	76.4862510541705	69.0228574901826
107437335	0.59718265276848	3.65850564409	13.0455902845894	14.3661929901828	10.9683862163501	0.368285095544175	0.251927604722274	0.290920480364774	0.246993083321245	0.289753359684929	0.138474757515888	4.78776084284214	6.88598098454552
107437336	3.40300765842548	4.76778259984069	9.3871392138666	12.5413584846584	9.20220299735741	2.66911446762193	3.91181604989203	6.28905882619974	5.20564735261889	3.21031956727695	2.87236952975921	30.8002068339285	29.4749222976275
107437337	5.97903538961781	14.1338436385959	44.7177167196881	67.4229881842006	13.7100852143626	5.24371818188606	2.99180574148386	20.2352724551492	8.16660654995515	0.143386881370577	0.0605442292182029	1.40181135301876	4.12954487030668
107437338	10.708563550279	29.5124220940106	29.4451566611913	34.8485291442073	22.322014267703	7.55317204787066	9.40557624603577	16.8861180790662	18.3080158592356	5.58704317398117	5.41280020921354	5.47102421577146	4.96805885658718
107437339	17.693805187265	17.6328522725543	5.72335733407237	5.66012552227932	5.02492142291664	0.61258463300689	0.861813382819771	0.917771991476322	1.06124196919058	0.0824320339264266	0.0774933107823836	5.55650308797658	6.74343713374462
107437340	29.2236035086629	49.9858665694234	46.1280745355939	38.9686207920097	34.1775776924566	4.09027492650131	5.03614844538646	7.1573788865349	4.90365222635998	4.31619790837228	5.29176942161296	46.9631818810285	61.8058621456765
107437341	35.0823051940023	35.9886626787882	8.92268017652729	3.19967497068154	8.5705167182555	0.0987256841397296	0.350273219652543	0.0755696650931177	0.0141888464996682	0	0	0.570209011995147	0.394716864350381
107437342	0.208475013552838	0.0472317233626267	0.366148073791873	0.155966469934102	0.15822004225795	1.55463394748843	1.75769648849891	3.32314499457317	2.67283259419917	1.39649031388138	1.36105113904336	4.39921943636294	3.84149356670596
107437344	5.95315590695361	9.31660794704908	17.7745979257648	29.9171265903607	17.5885591359339	7.84597671848233	16.2530654023229	11.2497948210383	8.0938852353872	8.71763292558832	7.66908840146434	167.737818533502	167.642196037964
107437347	4.41044842752147	1.58577053625139	1.27223538474318	1.49968635741407	0.431309399075912	4.01557466631671	5.43572044369052	3.33312180662531	2.44219345425032	4.0386439139025	4.23260519038131	15.9673253391585	13.8866689135896
107437348	0.0968695893526457	0.0823077222510454	0.157987171838773	0.080964864258875	0.0774570061893665	1.86614622766058	2.34180103943812	1.91694694178775	1.43039804009907	1.42340994571493	1.35650824190347	6.82623127357703	5.11002044934701
107437349	0	0.12617331386617	0.202761555216873	0.364817459665716	0.0817072424183014	0.0183275267989665	0.0426101962461867	0	0	0	0	0	0.0541205377800802
107437350	3.9130449065025	5.49879364030305	13.1650802867426	13.3167832265801	9.58715960714983	2.90080784785683	3.76429328641423	3.89970143581264	3.65672698036236	2.58505659852346	1.80900166070515	10.9425858932132	8.90128907224361
107437351	3.15050840310129	4.89344890383056	13.0460397742351	10.7665187591893	8.82881409596813	1.56678723240513	2.20260602618365	2.70147742722193	1.86854994256813	1.12614504681139	1.1205683182367	14.7482960504683	13.2202381469849
107437353	14.8636243068845	21.8816322801592	55.3396067852636	48.8538169116536	44.1756159579837	6.84869875358584	7.41706900566023	3.58363513637764	4.12979222131159	3.85451488473528	3.70367665479228	55.3326360855972	50.3277861794501
107437354	33.5711450488176	29.8683675444025	3.42045745351763	1.49931774378295	2.03231539677172	4.78886302311741	6.37945593159025	1.91111073656323	1.70437081942058	0.0340159309815466	0.0628346762359442	0.40839883479132	0.258874486775871
107437355	39.0757881449302	45.7036456055949	13.4160928005071	12.8294681911148	67.7102594912737	55.3599856204328	82.4731413695773	4.50730493611182	3.08499447372699	88.786129365647	67.0530805547604	15.7620513564702	13.5249794742344
107437356	2.13306863031303	3.09661984346753	10.3156419461642	5.52959921586036	6.0947028279361	2.73916631021974	2.66953962319933	6.74726106428625	4.03080800465411	1.54198370108057	1.42390863233041	2.76620818539056	2.4016770218521
107437358	52.8583416814241	57.2511636819282	50.0975211690989	34.7761852444257	42.1823120225013	7.49380855895138	11.5236756790009	6.13230461849521	4.08101634657737	7.91283230950925	7.00532237808093	47.9234745763275	48.0163299869747
107437359	8.75146837669291	17.5886354567203	33.003705188553	34.8942485086871	26.3291271767959	2.49608940142456	3.87525231844605	6.04665759276653	4.97875495462596	3.22669560575971	3.13271980889769	40.4228134330359	36.7390009013681
107437360	8.03118754288744	13.078111353256	34.3081883255469	26.7859964878751	23.3240433703747	1.48852094931247	2.61697647158596	2.94659711659487	2.072225821335	2.48715257696308	2.42518583338761	24.276376134879	25.8150999241434
107437361	1.31960129922494	3.23615416249921	7.36468071243421	5.49178876300982	4.08700764156246	0.0841501625422663	0.738435630484438	0.405856723254725	0.576612596088482	0.722268976879919	0.186883155122333	2.70445672938858	1.52134565304526
107437362	0	0	0	0	0	0	0	0	0.0178706037800168	0	0	0	0.0907582544474692
107437363	8.54892581982414	15.3545095142371	19.3303374727734	20.8711636888827	21.3695512355953	5.85141797884395	10.4907461275869	4.42307052361748	3.49891074116982	4.8814534740087	4.0820452898946	35.8043524637015	32.0118338890405
107437364	4.13976035072092	6.97045801721942	7.91812932166442	8.62472233301219	6.45664147740584	0.401089253605071	10.4461118539111	6.31357121419296	5.56816712116724	5.71425376017224	2.69932207801824	651.248685097685	630.812196954691
107437365	2.14800668367672	3.80629102428651	27.7737309847629	21.9538122076916	16.2860098093447	1.39274177844752	1.88204932718724	3.35807315803646	2.89833338015194	1.44580185857732	1.33350993123214	12.3858103168277	9.87899676185847
107437366	3.22650636133082	5.1337737674456	9.02167190824581	10.4648809880326	8.6796445089618	0.912002386822044	1.18158446848719	1.04348637536615	1.05160631763465	0.661088666867212	0.621260312990094	5.58502840177331	5.69023743769268
107437367	47.7750310804545	54.8875672266479	16.5488615481292	20.3844765343099	24.5224429462884	2.75901863737186	7.12622217591927	1.59260501524684	2.52118730424117	1.99671895563982	3.29452870763722	34.7656405844151	33.4481260062831
107437368	0.699275403534886	0.998243361724073	5.03124006430611	5.07856764092908	2.3612513695127	1.10693064220386	2.57633823614576	2.80337782116125	1.92247982045869	1.23186711802074	1.14144462721852	27.9507237628347	23.9983179243276
107437369	26.1023946488273	45.7519864681124	162.925851161173	123.366390114125	180.662868599675	5.27241018684468	11.5296067023411	44.4708899948078	67.9657516391226	2.21008284309297	2.47203635287656	43.5230040932658	34.4574588293049
107437370	141.155362324828	99.7850036104345	168.41612308469	121.258695896612	456.793450171782	0.678106959537526	7.10535377060693	12.568449864712	9.50312223117693	0.394934522727914	0.595068976993212	21.9851031329006	23.2588943367001
107437371	1.59623828063392	2.19168296411617	8.11385556167932	5.29786057473334	5.19040886628429	0.282980542449771	0.477710499643875	0.491733973300484	0.445101169452624	0.406148973813354	0.283525528143775	5.06372683427241	3.51037119382626
107437372	2.68936360938302	3.90850149669947	6.84827128220918	5.41783809312198	5.13225963033022	2.58850185303321	2.55365350505076	8.97013662418355	4.72145634840445	2.45833314538466	2.51127269187788	7.39107119311741	6.41210671517996
107437373	6.80491445641379	10.2194029992294	22.1750845021388	16.444139033562	16.2417279440629	0.966422462513642	1.42810590932562	0.380926326873794	0.858913318225899	0.580311193086897	0.770264110949479	10.7199484477294	10.5444783893938
107437375	3.39012797470446	26.1298226413038	0.628429049743995	0	0	0.066372476084124	0.0616123130234977	0	0	0	0	0.0285055442924488	0.0305253368545139
107437377	4.2173264552075	7.0683283168554	10.9767689250464	10.5867663203701	9.30615937347562	2.76683971331164	3.86016404421013	2.77429738864566	2.177436646419	2.61824355094463	2.36874206396559	76.5929722597524	94.3157488115781
107437378	2.46745667951249	4.12899582933365	0.463165194721172	0.0279752954873673	1.01010294624469	0.13541679020592	0.170054508267219	0	0	0	0	0.107868975875697	0.138534787073675
107437380	10.8075483546928	5.2649833434891	3.58206000981515	4.50407618442486	3.8645474020699	0.495218122450362	0.658039227760076	1.25606273360174	1.19298183455039	0.213386198630201	0.0901941113150252	4.49369502989314	4.05159328948346
107437381	0.0463864145121382	0.02365626996124	44.297234655932	33.1795155595247	13.9992569499404	0	0.0236919022777062	3.14052613034071	1.86376642618226	0	0	0	0
107437382	0.037206880609927	0	0.105281575618805	0	0.589258620398757	0.218654867403133	0.369766516038294	1.47932217109974	0.745065649637717	0.0478266615948758	0.151352616968401	0	0
107437383	0	0.13414885830014	0.105907194066115	0.532613015833957	0.503565701984312	0.0752615484678023	0.0805836333873099	1.2901345593522	1.16298084398718	0.0808991578894398	0.128081044494827	0.266514591894463	0.13763518431325
107437384	64.7238371845284	21.9468394203655	1.74567560998322	0.650993184677887	1.23903659821776	1.19251677716674	0.99444301825676	0.649462667137439	0.833802999332729	0.158543258582922	0	0.484087167142603	0.690705203727926
107437386	8.23638046124193	19.0386217151036	22.8358955261449	49.4850726005585	27.9020164953446	3.3730066788088	3.90374375363589	4.00379361667644	4.74271456530491	3.88930497134043	3.73528850744335	29.8457543486338	27.1215858904151
107437387	74.1198100092167	90.3355565030783	41.8935244181854	55.4343887308544	69.7848803944311	9.49799272315762	15.4063526311281	12.7668916101789	14.0572339884749	7.49512970003259	8.08486186675004	59.825349930132	59.7427038825583
107437388	4.40756819822388	5.26261726219675	6.91625246252065	9.22401678765501	28.5921515725924	0.590234826978771	0.484134565008891	1.75729672220674	1.77596655659829	0.0341156927510821	0.024094262160811	0.223848670983326	0.271584407260888
107437389	958.607825291408	833.142719015922	113.861196514972	28.3441316049734	117.965233620247	49.3827892801397	18.5899670349875	35.2080330654474	45.3883242887478	0.819682531454547	0.337038325915576	1.57752571162528	4.12590450254445
107437390	0.0648161530375035	0.0720915567057063	1.18446041918411	1.96991897764162	0.638705561213803	0.0110513045556669	0.0565007084410032	0.887325149633135	0.731605277191012	0.0258981500366444	0.00911387226233066	0.0612950067156879	0.0491434806897691
107437391	2.90203532229751	5.1393951312201	10.3238995108581	11.683690054654	7.19713666832342	1.47099134385207	1.7453774179374	1.97352419848584	1.91714004303685	0.86571598138647	0.903423024550936	6.38533563643908	4.8510068522991
107437392	4.81229485658618	7.64333998738405	3.05929564962755	2.45715685643967	1.59477894335503	0.698214512180843	1.5488146216706	0.805295165269593	0.644067229558401	0.0392949351369823	0.106134654698897	0.562182549777741	0.978816361215022
107437393	196.339607890215	192.411586489725	23.8388813934515	4.3704255648141	8.48210175248553	1.56943809942849	2.13757966305233	1.50945608461401	1.05881692431954	0	0.0269276580900693	0.503606162808427	0.736448744420047
107437395	135.997975984212	181.089000544634	271.856035443581	207.660719490649	176.206603089533	6.8503034517558	6.47037745526274	10.6296558420959	7.04681767579032	6.98742833235146	7.47756190632727	20.9923458118189	19.8852907539395
107437396	9.48723861081798	13.6545259558224	25.7286903840689	26.9771498790761	22.7658314237467	5.74751544765337	6.59069364889007	6.45857057494042	6.13772621340423	5.52381092010992	7.33771111301372	27.5604891292022	33.2290001663361
107437397	0.142289806655671	0	0.0662346586166381	0	0	0.436985043966578	0.92316524723454	0.84970333778512	0.725281882081313	0.573495086949647	0.511495451010129	8.90141729609669	6.9356221959996
107437398	0.424036130496795	0.109203775125974	0.329318394735322	0.3983344035541	0.219815285240083	1.46717358315905	1.62581990394088	2.23401186101774	1.8116195234148	1.33045966551982	1.06296521454525	5.49363769309141	4.97847302668574
107437399	0.310721781049504	1.12736135772274	1.03372338515123	6.17393895472139	3.22257280910601	0.084671242649707	16.3010289296766	7.50438768152582	6.46217323325389	6.38268870740238	2.75747939863247	896.471028809134	925.683547688801
107437400	1.1856442818298	0.186046231186672	0.681871063661522	0.943798691473553	0.20677888707032	5.75136344484068	8.95041933778974	9.52186889302695	6.55283712994897	6.45795703981541	5.93963702643942	19.5875298210547	15.4992955490869
107437401	3.57158028369858	9.55337301366957	26.314050983056	44.2735843303576	39.2389608795352	2.32657832028796	3.15694433037944	9.14032398282137	9.4050172239847	0.241758506004782	0.363610925152598	0.72148673261561	0.467316259321496
107437402	111.646773331285	99.6034045190948	8.81263652736968	2.93539588441608	4.04041178497878	4.49282070448196	7.04690262497475	3.61914908357239	3.7630700762695	0.169510583159853	0	2.90108869019608	2.30891311789458
107437403	21.1298579485139	30.2053461387788	24.8240101511308	27.2450105630147	22.8579455821097	7.31551872695781	13.5781114692659	3.39053300666527	2.3083619705284	1.69453287964136	1.40462294547276	26.0733293353793	23.8929427961514
107437404	176.546804592591	211.447618926304	212.356931623463	150.143833567838	232.286812408993	20.4691280704404	25.9919897713666	14.695174053144	13.7252379722473	12.1142591428061	10.6970794115878	19.8079754159109	33.9104331184169
107437405	93.3918255672277	117.611952214193	135.442611063238	98.549079351488	121.439512673528	8.77613176518057	10.1421303903659	6.70803337618443	7.35211534900536	4.03760662866542	4.85361897442719	19.9353047502274	25.2490213807886
107437406	3.5445790914538	3.56173244685084	13.4883931992223	13.4389820230783	8.58364709909982	2.3640834629866	3.08081909355334	2.91725089097026	3.06832866835043	1.98712428031089	2.12482142214261	16.5323530793592	16.7971993330213
107437408	0.0678126853307625	0.0346165652914846	0.191375595023344	0	0	3.04614421816008	0.479661971436345	0.0581448691793568	0	0	0	0	0
107437409	28.5917568741659	31.4467410263849	5.60839252437613	2.82243157187846	12.0498618872772	0.762781543604041	0.282310824238282	0.82359321792374	0.244332862872105	0.0564255175985678	0.219435637201183	2.27528746255816	1.43697680562418
107437411	76.2566066323564	346.730060412328	1189.26646064189	2313.57636798507	1659.23991936611	34.9127044392633	49.2845736877622	778.435652770691	910.862961605336	178.897078560078	141.506020542278	34.9762501963178	31.1077187327824
107437413	11.5837847434478	15.2473588576338	58.8996639371999	34.9142258082084	36.3034302803493	3.87986603409864	3.32040079746766	1.64440463852118	1.67399575741478	1.27561740578886	1.10310561450166	3.63826297022651	3.56150632702773
107437414	6.00710822973047	8.39732762226925	7.69146421301975	5.2100792509642	6.76012796537921	1.45000565600913	2.80603364929708	1.55768452553361	1.23603050466824	1.46062628055829	1.29542127750858	16.7920292599799	17.7344241525608
107437415	15.8476840559071	23.1290844777095	52.9535175278139	34.6653013997781	29.8772470464193	10.7297333482724	14.3275795868046	6.57238050256033	6.96419557998846	10.6204874949697	7.88135717302377	126.703840174431	109.909422332414
107437416	9.98746089025	14.0017050152352	17.6022543012724	35.6546677022195	25.9265243032244	4.71277704900152	6.42839337842315	4.93599274325184	4.12760154859005	4.60301525097694	4.21950439503637	51.049041239396	49.4663823591426
107437417	3.4836959212927	4.80989628433599	16.2251183214806	9.01007205814561	9.278560155657	1.17976634622148	1.80632116271824	1.26003418646186	0.917109656173687	1.6284093626525	1.06854196831103	16.1250508868013	14.7659444348489
107437418	1.28426636721175	0.635249241296111	1.05981770837265	1.34541576776246	0.568518456566744	6.08299450114669	8.57923455056777	6.87170947111862	6.79730044456057	4.06342887081393	3.53983102268404	16.7263858744447	14.8560216194692
107437419	11.9621016583036	3.19378313284318	0.207899442137183	0.0149971557463841	1.06873989801982	3.58328262981286	2.539647797427	0.00898844455525015	0.0101249089046469	0	0	0.619770566759901	0.586297945823558
107437420	2.34160965840671	8.25998754253067	53.4270091539615	34.6537562267128	50.6785691257142	3.12281516583247	1.95104029571697	9.11057947733447	11.3159122725661	2.09020307749234	2.18344689639324	5.57528092745072	4.2285820198105
107437422	0.0291400377563923	0.0445739023920583	0	0.023475181969652	0	0.0264688494584632	0.0309502984569512	0	0	0	0	0	0
107437424	1.03888908264334	1.42793088873697	0.253213297124918	0.0242555322512977	0.198939603168815	0.141072471844731	0.30848114364245	0	0	0	0	0.169789313036594	0.524837135867533
107437425	162.470655619834	131.122916453332	16.9619029694077	10.6061444704661	17.8606607271781	3.20215597595933	6.56581689217159	4.39184705142126	4.62448647811885	0.756027190192342	0.511286117827469	9.77058723285534	20.9602037416199
107437426	142.81197314005	122.43447153999	21.5116576090257	6.6125779456736	7.72548169421682	7.98495437311051	19.0991559600803	1.26568885250442	0.993797450583134	0.0852141471994155	0.0898488164047198	11.230031152626	16.9328898339235
107437427	38.5231960695005	57.6438244279261	86.863420110605	55.553694150397	57.2358974446479	5.52634273345986	4.46490141845088	10.8536888871753	8.20445106218093	5.53179426428541	6.98692495205812	17.2638371951232	24.0109865731227
107437428	0.951283447335581	2.39948160304822	7.14775752498873	8.29323933874299	5.30105190531417	0.569951046122949	1.14201180779733	1.72017724075095	1.63835533119517	0.60432865497158	0.787356524249279	1.03357790055761	0.971280101800163
107437429	0.121001733795613	0.370226979514085	2.63432490915595	2.62788072910328	0.586077974574046	0.167578772871964	0.320172895677664	0.203199089079818	1.66510662391374	0	0.0293117069280425	0.569628325633116	0.556774381510604
107437430	6.6309047313839	9.76158666972291	17.783176927582	17.0711190729921	15.534689316519	0.759308427280253	0.975743699189695	0.571101017238515	0.815089295758055	0.372273534321687	0.34752772663276	10.8032234980537	9.37845316595148
107437431	0.283275721627516	0.183704530503265	3.51972662128917	5.20528737625651	1.54059272305099	0.248985760986482	0.458913413918228	2.32713658484627	1.40956255251567	0.126633083949747	0.165541843513115	10.7170651587904	5.87791871185337
107437432	3.4225445182219	4.1678984013282	11.922773128957	10.0324448976444	9.24351187282498	0.912746053889	1.11393693253227	1.4951265560375	1.32096862566889	1.02018915473708	1.26474089531632	5.98881669582695	6.89094069047039
107437433	0.104426815460414	0.0355109014527745	0	0	0.0918889726314861	0.00981993728151095	0.112708769545048	0.476244694290918	0.0670995725912878	0.045164422744033	0	0.323547004613432	0.0433505224878165
107437434	64.9094329601055	135.706277665856	161.396667349048	145.77849466814	109.068955482397	8.56463650533178	20.0253125310397	42.9418077214584	26.2498605796841	1.41756483351976	0.658857489881154	11.6336351254119	16.1071520581971
107437435	0.856612599377366	1.41405385284867	2.35416536066674	4.56929830870393	1.1265522357309	5.4631632763394	6.53443732964829	5.8857208834638	4.76104524348759	3.25523661618577	3.61476213462996	3.05040180916096	5.01885987814169
107437439	7.86477940743733	13.5208179623526	35.5375314551689	33.0827337181384	28.4307468024986	3.42435106275082	3.93829088717926	2.23593009908507	2.16825317683902	2.29012646818081	2.03665634941624	25.6168628189279	23.9156175873246
107437440	0	0	0	0	0	0.946336150749524	1.33798647195546	0.900780353917612	1.1763099353021	0.43771533500326	0.423133991798886	2.16919473129383	1.76428847106564
107437442	3.48783385160873	2.86856166853803	16.212343694823	10.4395799801957	10.1915415556673	0.386302559584843	1.03483246046715	0.628757987082781	0.345589253777949	0.248389905857039	0.305729299466955	13.1546432238925	9.69332902023872
107437443	21.1348162095937	53.1666238544619	108.26730891965	167.916719182441	188.631033105372	8.08237946628957	20.6336549708776	41.812366163264	89.6254523704934	35.8996778228173	49.7470295872074	5.11687024418322	5.3388211764604
107437445	282.41009666297	414.911780665308	1033.91746317715	1006.48761681794	1625.79139876115	45.3495080895548	75.6832836984361	240.533242908393	285.827501411352	177.138904566194	156.952473126343	14.7567071484186	16.9844188557366
107437447	2.21597401809125	1.91693850467625	5.85567475364807	4.73731549629171	2.34563545263616	3.12073781718261	3.93608512104128	3.83095187075499	3.89548363805038	2.72665463056545	2.68839166547744	7.65870731461153	10.7308186288873
107437449	0	0	0	0	0.344723060357395	0	0.110665248257865	0	0	0	0	0	0
107437450	1.65426095130331	1.97621421636685	2.45000682496043	7.13800053306772	0.892646927409896	2.80478598252379	4.36580988681379	6.27907482025573	6.19026365682936	3.67894876426649	2.87174653186629	18.3018648480138	16.0627230192077
107437451	0.990970540583502	1.77734694593431	4.19943805864226	4.53415611312196	2.95607821311089	1.63258563988823	2.624564070118	4.41808925128487	3.46945185747362	1.37253791865164	1.5094466529985	39.4459294835367	36.1835706657888
107437453	0	0	0	0	0	0	0	0	0	0	0	0	0
107437455	0.449802638615446	0.799413181622686	6.45857970323683	5.90109976275087	3.12456402995986	0.0463109698252807	0.126762353150519	1.17802755734594	0.831978772402156	0.0268446685177617	0.0318847903669631	1.88983127734531	2.52200989065487
107437456	6.22152472472311	10.2101486178765	0.650016341731883	0.127083562001184	0.361960560958111	0.112862811109783	0.209159554456429	0.0498482818299887	0.179225716759565	0.06796234652563	0.00984181047895482	4.38245511746313	5.98938487597893
107437457	48.671409986851	104.222768802722	279.970374674704	448.136350731392	235.980416236599	22.1379154914199	30.2752006387888	36.1859051319147	27.5364602922025	25.6306612396053	22.6102866271415	101.019301388411	98.0257889822392
107437458	30.4215595484043	14.4857445115316	16.8244303756356	19.0009590823322	14.0359404318943	4.90201568499645	5.03391311160476	3.54820689428225	4.18348624829373	2.99343797227801	2.44714539874281	24.5097346619802	21.5292732312213
107437459	13.7887102177031	14.1702133804607	13.7431370239033	9.20748969730147	9.88900134543698	1.51752296145045	3.85877882257778	1.05891146524841	1.29703183664295	1.32007147354153	1.48451975383459	21.2230989008961	13.8583306095104
107437461	4.01007420503694	5.97711827098013	18.3719339977572	22.2052631992275	28.5775573244732	1.0281243444645	1.64549178277455	6.78692094132895	7.56307220577606	35.6005918028472	31.9703179328241	4.94670261643796	6.19314714357195
107437465	1.35888390852319	9.28659639677762	38.0733266499623	33.2275085122882	30.7600888707962	4.83973652436217	6.44434460886128	6.57303978215148	9.18823918188537	3.94757202953247	4.25546772619337	13.6066805132291	8.28665223983392
107437466	0.774991180993339	0.339406440148435	0.630475420491848	3.34438543725747	1.02645189270504	7.71652539561692	10.0141819405291	14.51500510259	11.6576256307401	6.13850559148909	7.22859439502026	2.39519244906808	4.67793269205438
107437467	0	0	4.66537765422809	4.05747866854208	0.489335728023406	0.239906257410924	0.111922435646241	4.49517206544226	2.93728490417791	0	0	0.810672096131318	0.0621425148972037
107437468	6.41506358017083	12.0724494111668	25.9710892484511	29.5392500315278	27.9095449281369	2.7912530285335	3.72455855860661	3.92830920203742	3.70476386103014	2.78230898486748	2.18998787675491	21.5264115377199	22.2390209970655
107437469	0	0.189004895501739	0.394980967070517	1.03129405825789	0.733430723840269	7.93264906045193	7.61682649861349	7.97169460226989	8.9275528367735	4.42443620603053	5.69655949124308	10.5152886632413	9.89675249675188
107437470	1.81358598622636	2.33142326705066	8.89879524591393	5.78032979040622	6.24553755113356	0.448478498889885	0.763542101402142	0.796964833579862	0.71711314919252	0.974915545853326	1.28471514626116	8.37130040999087	9.79549141205126
107437471	0.428410717798991	0.285868879365739	0.35302214716631	0.711367653643051	0.133340259490625	5.08238823730784	7.39053323881802	13.3394549455987	10.8349403834937	5.99948338000205	4.99703364181495	30.1784233953751	24.7380066227457
107437472	0.0581899645648564	0.524111061783908	0.447497723507421	1.14222412057676	0.538345842290522	0.113585813602948	0.614690425163294	0.308864458224302	0.21086044873486	0.0558849313420319	0.0958638322978177	0.335233421131461	0.212448852909153
107437473	0.208724012810477	0.646043120833613	3.5404062860051	6.0531673585018	3.35994196739712	0.00463330119825493	0.223754389585391	0.167384848886203	0.180341872395577	0	0	0.0288930820878846	0.0411891764107373
107437474	12.2134280188805	12.8267743639833	20.2461831388945	18.39721356476	17.2360182259944	2.62307429320404	3.44741714501981	2.86103683179068	2.1990166232157	1.85156783103981	1.66131480116651	17.2423286493695	15.9913413280852
107437475	12.6461550607152	11.9312074013501	15.1758957573075	12.6365270468726	10.0405767945151	2.08379450378795	2.52430721577267	2.80258749838039	1.99913472589156	1.41542548015559	1.4183226334224	31.2111998449842	23.065628372099
107437476	24.0137136571195	35.5466675542366	66.0304211134886	50.9543219497689	48.9219485164209	3.38991310966278	4.44187407868476	3.31083505309005	2.70586550373476	3.36039543165223	3.0752677656575	16.8827191210721	16.4701870423127
107437477	1.95515842645646	1.895269167815	5.00536150940178	8.52061300842483	2.8787291972055	3.83442533805441	3.64529619599935	7.69241777785357	5.81838755496889	36.2569650760781	25.5602834166871	4.99600724617156	5.27395907272413
107437479	1.36653573896293	1.83453965077096	4.73010878708497	5.67094802345099	2.88376342979828	1.29082293155717	1.71482058843641	1.99079665851749	1.75058488962434	1.37703420242321	1.15316364046228	6.68262572719895	7.03608672469137
107437480	2.45590636508427	5.76387941205048	13.484638126083	8.27694327722423	9.76226082772625	0.593731795918703	0.850022653440612	0.600803437126303	0.411038903382693	0.226381344300069	0.307131318857198	5.19637452255354	4.85368767733401
107437481	18.1573241088981	16.9661622814546	23.3618459681532	31.3069224464334	13.4050438941713	6.31984294138692	8.32060032763336	10.4188889072846	12.1091704424603	7.35618181469765	7.88135717302377	16.1416656965801	13.5680511316079
107437483	0.124451678675511	0.520310599893622	2.29969230401447	3.45089818454665	1.57880588808207	0.201256828492701	0.244733528475202	0.0947511610348369	0.253506897052136	0.106287742451343	0.0841428010504102	0.141813377329736	0.101134011085246
107437484	0.711613092798339	1.48693023682879	3.40991042566919	5.82607048436202	5.86623093369246	0.083534587379099	0.236659947495979	0.964445733116734	0.872999387954799	0.160820278625429	0.103503923760638	7.64540815014632	7.05808674612539
107437485	0.234858966213978	0.197805171508915	10.843870189138	15.192200308109	5.07551585497339	1.3109392597468	1.42513200813121	10.5105789006861	6.19472545365407	0.0975838728628279	0.0634001696268399	0.159850964017858	0.341734426424553
107437486	27.4240730561054	34.4762687696501	41.4559497413857	34.2765131478572	68.7843596310182	10.2658747201659	11.0345713244496	5.10148564722031	5.17623806264059	13.2155717351983	22.4587307506164	80.9990777664227	71.0704809246156
107437488	1.7306284874702	1.58122762565408	5.53504445276018	5.77629347187493	2.74456918985204	0.107960281331	0.763157654517797	0.53010480934591	0	0.604809941463329	0.782688545693559	13.7832529469697	9.88931811246048
107437490	0	0	0.0420162100616379	0.477957467718277	0	0	0	0.364948889272528	0.17626719608404	0	0	0	0.0377823906563344
107437492	0.432227365356545	0.59750363982229	3.62182220881845	2.72296946966345	2.27115543327364	0.198591513652033	0.148841128331867	0.258984185491683	0.308118093168284	0.271020716032052	0.134488494602198	2.36028401729707	2.28109021031541
107437493	6.75259871556098	8.19881013513306	6.1535273817158	6.2488224070524	5.47382440796044	0.685354483308255	1.45765227149129	0.432471692912544	0.574623352273754	0.546995718584921	0.481155661057953	5.63061983452003	6.13305792174648
107437496	0.0799367164635324	0.0713194371080805	7.05639349949039	8.30156568048772	6.80099604683217	0.00307631322091633	0.014455610166896	0.59697020369946	0.260307477390305	0.043127634258417	0.0151753035069989	0.67717611544391	0.31428052267667
107437497	0	0	0	0	0	0.0140844202382211	19.1182856416454	9.60253432604241	7.32947405617667	8.67315421208398	4.1333743880089	954.485010752344	1224.27548383193
107437498	0	0	0	0	0	0.0200562841532417	5.22222574088018	2.97620441461693	2.87537721445124	2.581802283368	0.972700098797801	351.570095256443	321.316110812544
107437499	0.0403858513787005	0	0	0	0	0.693385130050533	0.715783598396617	0.10108362566858	0.0759707638087062	0.0512927819702953	0.189361610716589	0.229980477151605	0.0986549475447831
107437500	10.0789893679247	13.4018103833419	14.3662499723255	16.1275038740827	14.9351548086436	1.22470503634928	1.3906178377091	1.40153463749754	1.28068504753195	0.995198073733588	0.919217356244995	3.22604903808736	4.29882702013328
107437501	76.3329016105476	142.208056794152	13.3252377861619	2.46750226886515	7.7959826949039	4.49750763748328	8.0896972183876	1.35426158290735	1.69719118011087	0.159739962011477	0.0602117780994735	7.84482844686734	7.41628596782354
107437502	29.314080410828	32.0750319789438	22.2075522311046	21.093372797475	23.6915054664665	10.9948016971037	17.1512118338081	4.64697300379185	7.14437942016384	8.6450397411525	8.45940730313436	53.524585829521	64.303230333364
107437503	52.8174677649117	66.189219541305	75.115325856705	72.0996208634378	75.2240348934388	10.7342674829093	13.5435290165336	9.66752582115617	13.0277275069277	8.21094324183896	7.00225719889668	139.991528662149	140.860538884698
107437504	5.47801329156292	5.1609170411818	13.2003318628628	12.9801304409979	5.30350908882102	4.05577972826769	3.88012316328354	3.94335637854698	2.35553799169714	3.63598553912121	2.99504929727896	28.9665666097962	24.1637358763696
107437505	31.6679897639832	56.6606254904277	108.140071445666	88.0783008290956	99.8136052608875	9.03054031801308	11.1877534221337	11.7486760051886	8.07782872830487	6.67417396944384	11.1281600952387	59.4409450575708	66.2107321791158
107437506	2.66503978119072	5.2690744438883	22.238282885061	43.1839846586129	22.6984081073543	0.605962912260899	2.18548557642883	2.10413360038711	7.50719273175363	0.940759397783404	0.63696384264875	1.20955717338762	0.937315533940123
107437507	101.3744876795	92.9280553180554	74.6543614237126	62.9695106118809	112.494256910071	20.0307606639608	31.22114902989	10.286933373989	12.1246482447447	24.6807512168199	38.051598725277	98.195488981935	89.9784705489329
107437508	577.635238207497	678.509125283632	580.192489852842	400.286480895939	580.78707292137	108.955616876161	137.685550320383	83.3608205063318	61.2415139944213	136.381889087464	110.292552990881	198.211169191164	191.739490472743
107437509	31.5668753467286	32.2732575081575	61.7892506573978	38.2105225960521	40.4040308614249	11.696828103753	14.7635048498581	13.5366715297717	9.6429404116976	15.2874219767026	14.6740270762388	35.6100747981824	26.6108008923059
107437510	0.466949469384896	0.708822889152374	0.789204738606908	1.06439524282161	0.315497906735733	0.229277465362789	0.309111057270664	0.21526652964497	0.236684735701196	0.221131109116097	0.136856496538531	16.2722916651639	12.606029116624
107437511	18.8376976539592	22.4404334634516	38.4215217283745	27.051651277656	30.1571692877372	1.92722396385732	2.93262732781083	2.1475122152845	1.5341475133509	1.97424448311822	1.84048306104405	18.2573830095425	15.0750975867463
107437512	2.0892711501321	4.31628972421949	15.1785833127331	19.6982028664793	13.5548502323743	1.34095666237934	1.3367508214437	1.26808283409773	1.31095292337242	1.18321742296564	1.1549032949862	2.66101591635687	3.45538588387938
107437513	1.18012327664399	5.79828470975785	13.8709036169273	19.8946886744292	9.88080949683454	3.41482478562684	3.74673340347665	8.08836550230236	6.13643917020515	3.05191380309653	3.21842981079526	5.34720472401008	7.03165630772857
107437514	0.0168462614982624	0.0973287238615496	0.0783786846558627	0.245471693733556	0.0296923418492103	1.57254070039446	1.38731973500693	1.62259992335835	0.947587212154165	0.914322972491037	0.543520253590096	1.71056104705702	1.77384413790247
107437515	0.417852763266258	0.913631185563075	10.0151400356775	33.0328152907537	111.140744060936	2.84296169850761	4.21269606428318	1.84978672730104	6.20607164846603	135.713408560704	79.2087723807215	0.896543270169489	0.824880956279122
107437518	0	0	0	0	0	216.706243525713	235.942678684666	0	0	0	0	0	0
107437520	0	0	0	0	0	4956.21270354819	3125.80420476567	1.1059133578222	0.0624142968069661	0.513882015213883	0.677320567760368	0	0.332085864491457
107437521	0.274567438861162	0.433981892978011	0.0961445951318926	0.132745487178566	0.0544214010259818	0.0125080020446503	0.0731901549067122	0.0649051338754506	0.102367634460276	0	0	0.0345853993885	0.203508306843698
107437522	0.198234991396567	0	0.209245760301185	0.19906294854069	0.0654507383073381	0	0.0251353499910208	0.199800970247228	0.0250163435725402	0	0	0.149471197686897	0.192096745507697
107437523	30.3691167899421	29.6584468277716	28.24489964185	18.6769160027499	141.811988310818	9.36717407923141	17.4309835620589	17.8529450570096	12.3564392182542	74.1788098906091	74.3840008324282	6.06008513590724	8.78959375004855
107437524	0.0239594537858132	0.0122157553071921	1.82760000425126	1.52592302249603	0.205805475255514	0	0.0343407154497253	0.0914223060626031	0	0	0	0.243137861357734	0.178803643721651
107437525	0.0114878237268154	0	0.0321501676941991	0	0.0607260289619443	0.0527619659683473	7.76475998055423	3.8121033915394	3.13102699580628	3.94083065832359	1.58592251308454	522.482688410416	469.510116788251
107437526	2.09185691729871	4.27416604137673	6.99181184335002	7.80756605899632	4.16459654158064	0.803964357534756	1.72663890040347	3.11836506936812	3.02047711425368	2.13129478676021	2.11390632713506	1.30056548688301	1.60793795531514
107437527	0.116967429526955	0.149159657079478	0.139338421917742	0.184541360892259	0.0660469073948989	1.01615635970496	1.28508821103224	1.72455540961897	1.18254833488232	0.843406145400536	0.819334527227992	14.4868312874319	13.3883016188714
107437528	0.391814457609031	0.567365724027939	2.6334852739233	3.07734409152613	2.07070445404551	1.07703324180878	2.57024558421679	4.85460933047455	5.74775126203558	1.68944240243137	1.51825946421586	30.923273847629	25.4956953002395
107437530	3.32448075109002	2.06876701019146	3.23651970672781	6.14804164751944	1.73661498204445	3.94184859562081	4.94031880846443	5.55483324233014	5.5763486778608	4.80378341010857	3.89177192442538	17.6848927264979	13.8614860111014
107437531	0.963417099319023	2.62275056258698	4.44602085488012	6.92727944269016	7.83770575550725	0.288650521038835	0.278239930400497	0.669164729091761	0.570422432518528	4.48034066725001	4.46602908279457	2.71006754838023	2.80835077195041
107437532	0.432670925506071	0.456880752849325	0.33783534492251	0.590762738284956	0.272364493012379	0.017760162666406	0.0343155283975936	0.0254468230928938	0.0286610636031609	0.00757139360801763	0.0119903600668969	0.382936550171947	0.236979872133385
107437533	0.267259251650566	0.87677673931157	42.083355133048	45.2209899739182	33.9717897827255	0.345793845278474	0.310406894796645	3.1104016938489	1.93774552669836	44.6133015561823	43.416078802895	6.85092524208296	7.10098464430056
107437535	1.5258868435304	3.55862374842541	16.6079112009587	14.6691138445841	9.16609400229053	2.42839599070656	2.34669768953205	3.68427689780271	3.19319971973005	2.65791050935843	2.40962288663272	8.09938285801621	7.47012803092559
107437537	0	0	0	0	0	0.0106043172010731	1.00746586613506	0.476139643733592	0.425463155492027	0.418990817624789	0.195085988841682	62.2560902058459	52.317731286871
107437538	1.54086884526212	4.53344563826197	0.176821705101024	0	0.183590978890409	0.0423623411060843	0.103774316158761	0	0	0	0	0	0
107437539	12.5653776135118	11.4540493047316	0.978448739754779	0.104296562741583	0.273604032301571	0.0472963901834597	0.0646269059715003	0.0245694435760797	0	0	0	0.163518819877538	0.104957077814445
107437540	0.559244544579036	0.340871798153063	0.0848625911216836	0.0196340116905676	0.0160707533087434	0.203173629815497	0.237422098689038	0.0657483883040183	0.0605905035575974	0.0355934070439887	0.0281827811525644	0.150064753695926	0.160423048334216
107437541	10.1428214320511	17.2634279994351	19.1300197047324	22.0386345336855	17.9080898832214	2.67538648355964	3.88965028131799	3.5562872227484	2.82423934495866	2.45165425165512	2.22086833716651	34.7279291215945	29.7405883587611
107437544	0.673064469098127	2.80511338245727	6.45638568506235	1.8782887384049	2.07103764104939	0.0444384093731279	0.100514196111658	0.571785087373141	0.495973713378583	0	0	0	0
107437545	0	0.0270327322950583	0	0.0427841214783527	0.0116804678295718	0.0956350217921315	0.241033192072995	0.488288560483346	0.299133319233331	0.178911130638473	0.141649878565285	0.204364421723876	0.121407455704614
107437546	0	0	0	0	0	0.00547898873183118	0	0	0	0	0	0	0
107437547	0	0	0	0	0	0.00992977108173907	0.170900105579206	0.0300844778181878	0	0	0	1.06318892537984	1.35884229370403
107437549	2.9121847933954	5.20850820514419	9.85751549735244	10.9712085583306	13.6748102080187	0.221274997224516	0.126683519449375	3.50910073637612	2.21387144295612	0.0630916484629737	0.0221969275327437	7.09548106436493	11.758689295601
107437550	24.2834957556501	29.4296152413517	26.4582411520928	30.4382616516457	27.7503493218676	11.6999531326741	11.2970941407826	6.92065465599135	5.17616562253844	6.28963035947019	5.78664634852339	18.7676467887039	10.4119113344735
107437551	0	0	0.0771830100011288	0	0	0	0	0	0	0	0	0.0327166781184549	0
107437552	0	0	0	0	0	0	0	0	0	0	0	0	0
107437553	0	0	0	0	0	0	0	0.0330989143317518	0	0	0	0	0.0484166999110115
107437554	0	0	0	0.0337283742406146	0	0	0	0	0	0	0	0	0.0549714545735224
107437555	0.0298695166276583	0	0	0	0	0	0	0	0	0	0	0.0706944780752616	0
107437556	0.0843639679957736	0.0573720610068132	0.0396352485980969	0	0	0	0.0187410324799283	0.0248003768615171	0	0.0749584894786343	0	3.18231459368059	1.2919132265605
107437557	5.00741939320918	7.99454423050072	10.8007280459817	7.19758288813365	9.60638712014553	2.07286512084909	2.85785793443265	1.74550765316263	1.68775530881937	1.17350960871344	1.2712001806169	32.2529792269164	30.7052632163798
107437559	21.9353458222795	29.364596225132	56.9745531342623	53.3582328130718	42.558443650993	5.38106063415461	13.5650509594168	6.27867302913118	6.03161305136581	7.07638557737956	5.35729317035317	316.721577114308	255.370274148733
107437562	0.341631443506411	0.190008727999822	1.60719846770631	3.87422829952262	0.342046544064439	3.55400082718966	4.42151997929779	3.332058251766	2.97574385182667	0.0938556401732419	0.204069455009896	0.0953107507411044	0.169644838940913
107437563	12.1060838999015	17.4299446023953	26.3698141250714	32.8155533595456	31.237319397683	6.7586237937873	7.85143655998763	7.96639303231509	6.29613162726776	15.7779725994015	14.2961197349501	23.0631927369085	18.871382631307
107437564	1.54932941748724	2.52175460413356	6.35814959509365	15.0406707649733	4.2248352808689	2.87029291947167	4.19055531337959	8.16113354518949	5.5376189341846	3.18018191846104	2.5576229123517	24.0511567356705	26.0100345320109
107437565	0	0.0353031932284954	0.0485619000550127	0.0557325553903987	0	0.103784170491643	0.127080849415911	0.385860747552957	0.3622788200831	0.24127952042209	0.152786744559836	0.0429901506026232	0.115023658252346
107437566	0.0658140396337759	0.145403198340371	0.122765261004933	0.265361615452578	0.188451164244682	0.0370149171702122	0.0315924470358215	0.0105174156096232	0.0355431272055081	0	0	0.0139707910605018	0
107437568	0.241066035477006	0.0153645658663098	0.59123641161303	0.169903988280975	0.139352582044501	0.0364292666250087	0.0851522353984705	0.39624077705305	0.318860761299855	0.127229248232267	0	0	0.0403980026812916
107437569	21.8626759969712	24.5867856805354	13.6085269984613	17.7361697281673	18.7521524664859	4.13418737235665	6.71292868797342	2.08831597802637	3.39874112194202	3.73920330729098	3.73995835460601	28.997242596593	18.6794034716272
107437570	50.6997671243778	84.2077602976101	131.480572323219	143.141791010827	128.369269096287	35.3020559945225	55.2784694570435	30.3686800513432	33.1177213647798	32.388999458788	33.1669501694511	104.128826695679	80.3680348327863
107437571	8988.08078781058	7115.07121400268	390.177068818737	3.20433549736485	108.576040804764	79.1589276144478	117.502387511652	7.5759465980676	1.15756155597035	3.88731632510508	0.372643417168565	77.3158865745023	116.874206968392
107437572	2.39216706779479	0	0	0	0	2.42162555325692	2.79838340718278	0.0584278657265368	0.197909583263838	0	0	1.80301525017883	7.04285649229437
107437576	0	0	0	0	0	0.0466389503620966	0.0536182213892903	0.113353143560101	0.0958181757852423	0	0.0226549467957948	0.153751211472109	0
107437577	0.769715472349491	1.19306821664803	5.03917556803916	5.52775563708505	3.51310234869927	1.43091329271283	2.20280441891505	2.64850842720001	2.6040378856065	1.70202608373327	1.79874481859894	4.45673207619683	3.66784783160316
107437581	0.491410267211403	2.1179417265505	10.8027576669207	51.4837177305102	16.4319670832078	0.227183421636139	1.64175366505088	1.01292984287331	10.5966219239372	0.0573475112887898	0.129738019588755	0.0436223606893721	0.0466309876061744
107437582	0.115418148324659	1.11806419557395	1.46974199431444	13.2328902432046	3.889468526244	0.0141331930917085	3.33603777914145	1.09241541667344	178.52508132873	0.61025655377784	0.278557194788036	0.86532040080843	0.737317879424844
107437583	1.07933335666384	0	0.288167405265131	0.107616089603468	0.0890607431636911	103.789147626248	60.4595696121345	0.0510582212563487	0.172809392310153	0	0	0.142147197362817	0.0763177511450919
107437584	113.668207412757	19.3211664923347	2.3398272850449	0.187483379121588	11.1625859175927	19.8589593571751	20.802274108106	0.0913616822740156	0	0	0	0	0.135717248555943
107437585	11.5024786749045	2.40053604871373	0.0904189155101514	0	0	66.5680432451985	53.2115976920208	0	0	0	0.0395018806794797	0	0.362518429973688
107437586	128.846074466032	29.3078904442419	2.22817115455867	0	7.97032718768941	222.283829030038	124.569866898861	0.22118267156444	0	0	0	0.0773140878277792	0.0830214661228643
107437588	8.33693643875323	11.237322863012	20.9861119752337	28.7402966281648	7.86103696683796	3.3138697794988	3.60437970262098	3.74071478038903	3.17287021546202	1.95019350326211	1.92726221942867	13.9774108735048	12.4229516771462
107437589	30.0035728730999	24.3423324172521	19.1689839642885	26.2018828824714	23.2820056693783	3.86810089394144	8.96940220986651	10.0836395226072	9.06741422070368	5.88925972397784	5.33220345918474	45.8981985112457	49.7867266736606
107437590	2.34774872420717	2.62245035496028	3.601453405734	3.87817826120428	2.93741936882338	0.488317050920326	1.0883934878824	1.18051079516206	1.3961206829168	1.32699735889081	0.550949500747843	13.1059498886657	13.2167782254603
107437591	165.864686442296	119.721879618553	12.3011322168286	2.40588182860178	7.44958732528993	5.68560500333286	4.97665920684118	2.35818922201767	3.13583447398585	0.189313753930101	0.0199861899160575	3.28551963143409	3.53041783319379
107437592	10.6575633785855	13.1963735265878	22.2678258409923	26.0442217473634	20.8349700233628	1.40381240956301	1.94425444008178	0.99151174794396	1.13399039382694	1.28399934302832	0.974770530021746	11.8958174261873	9.81029924515713
107437593	1.77025741778736	2.65412915560215	13.1012962292485	13.1121607082223	8.27558795946547	1.58436442584645	1.98264935153186	2.65059121041394	2.16757782961623	1.90718873714625	1.47347217971534	11.7614776734255	9.7486774959099
107437594	7.54539409313826	6.85232120775796	15.3111079321913	13.4602726072435	9.79383294466708	5.12437001712733	6.27527655214225	6.45012703410249	5.58189405970038	4.9006555082518	4.9628056787503	28.7581536829758	29.2092986203541
107437595	0.252989108028169	0.78551512781964	2.73105955808144	3.2036416403784	2.54271905517806	0.189708429531717	0.381985416895099	0.800788982043431	0.873594071915743	0.074634829388768	0.0418631762003696	0.0703139423430407	0.137027196175279
107437596	0	0.0323978446011975	0	0.712983455515009	0	0.280638567638443	0.395878975618067	0.495694062497983	0.527634429737611	0	0.0220019978331743	0	0
107437597	0.068296433461548	0.104454774540636	0.04772330787288	0.0275555249960445	0	0	0.127467418790074	0.116033206735316	0.0653507061504258	0.111252191599924	0.0521972300506222	6.64356128810773	7.49144160936947
107437598	17.9914141882655	21.1587144546989	49.8474593018134	39.5328397177034	41.1731340034502	8.14613849048524	9.3548832476158	9.2721127673252	6.393612629202	5.77014934640376	6.73242995376719	35.6030799338559	34.2876077012766
107437599	58.2833506500082	22.2313492681002	1.51338371442007	0.488644348489434	0.757332894865624	0.445523172320836	0.478434352680105	0.125562118983243	0.123781455850848	0.0235470976260343	0	1.53114918784852	0.246914596197589
107437600	2.03752240774796	4.70912001628703	22.1519081020151	24.5248567627561	19.8571331843706	0.0525315644696719	15.3496849296132	11.6130952856483	9.35496865556691	10.4801469230199	4.00951632806328	1016.48992330121	1421.5863204815
107437602	2.52560002865533	4.87675431152888	7.7280224440025	15.2881768290554	3.7517596619815	1.94403150951238	2.21307566664273	8.21553285119218	3.85572354389655	0.298470891877305	0.556556400904055	8.69535985448959	7.47663544147042
107437604	10.5003919724023	13.8548388645889	33.2809037964198	27.0046138741958	27.7473844791331	2.81462189252677	3.91931587879691	2.15157956300007	1.36143070102835	3.20338841502187	2.40165916180454	9.56052578470665	10.0620356282805
107437605	17.0913061442756	26.9582226571833	45.705002461263	36.1309082010097	29.6702523408089	1.9110793339663	3.13136234464835	2.13048087742096	2.10454458794131	1.96604292742397	2.47727677513019	21.260009050377	23.3633507494243
107437607	29.9072033339294	46.351945050549	76.594990392326	93.6283931976913	68.9304700614928	9.07681750678296	13.0476829583316	7.54860717891244	6.97151555044857	8.71224778301707	8.62675281179321	62.5145898624043	61.2579054160618
107437609	0.414312455524642	0.792539695475154	52.5021387177406	31.5605703087128	60.4616652111619	12.8553106457829	9.99593895748078	13.1970084244347	7.48712855449554	0	0.0999087415218642	0.227181146615172	0.182823190714955
107437610	0.684371130529124	9.3343415812407	234.474765476306	175.969826520356	134.434849994558	0.0647385733104878	0.054714420363701	16.1609583260262	11.2161684829556	0.073591810007419	0.0776109401487278	0.132632716269539	0.142406402538502
107437612	17.6828564738702	23.4747616234787	18.8856776815925	22.1124569852785	18.8582038243723	3.37286335160369	5.33501432464767	3.51736634355064	3.29909289549987	3.99208491645674	3.08440509277063	30.5589646950031	25.0587458224782
107437613	313.697057174156	316.359772905824	432.414166850508	341.268674414191	483.8851738106	25.209550896427	31.7219770609511	44.1644707920168	38.2699808117824	26.9998851841021	25.1954306243416	48.8938081930142	51.918120225635
107437614	101.727612664783	156.082714688032	485.548233495027	395.08495078161	374.673321131793	8.88444614405208	11.7011345368631	7.82886923959527	9.59225419978415	7.45131707161368	10.4717463977897	20.8339431421205	23.2003881419959
107437615	2.05599387494921	0.26632924480422	1.01210829791125	0.665952384771501	0.892351586574008	4.18096619785733	4.12349252273006	11.5511406234359	7.52896181584262	14.0135977693974	11.2255370116021	6.65478481501188	6.66978169307058
107437616	2.50830010825992	3.89547565930009	13.2420176907793	11.4953367299397	8.14849268815208	5.13794488858868	7.50956316525515	3.96899564020749	3.70534872578747	4.39972169685949	4.40892182999755	39.6712385647326	35.4649017065006
107437618	9.51785838787981	32.7967143848128	71.5523862619086	81.4114489434299	94.3562467995486	1.33944832615259	2.83916530215515	5.9958071591409	7.76242051336175	0.969119761871032	0.669348132276115	3.94266133359605	4.05352526882957
107437619	2.56187259060754	3.27228904776181	31.9628041384025	23.1313442282779	16.0304615266084	2.3437548130303	2.74775537139152	3.78489411046652	2.78840469190566	2.62581131985691	2.17938372972623	7.69384933917751	7.33459181249471
107437620	26.5694075136241	16.8039249647561	9.04912915322295	6.94288619826792	7.12173859786317	6.97757709059028	4.9323866867935	2.22695008847476	1.98663088896884	2.32884980373522	1.91805382692049	6.29705395182685	5.20040638060356
107437621	59.8741509356559	97.3373546905902	154.172917681993	111.68430527969	106.282102225829	5.95905741688715	7.22076770384028	11.7537453171346	10.0197348292406	11.6453324446423	9.91154713610848	19.3582752558271	20.9820049861803
107437622	6.18370358449566	10.3698837459112	39.1810287573221	31.6679286814069	23.7159612110431	1.56237378886705	2.76075510469117	3.32824195626999	2.47619957466333	2.50790192703083	2.71423000104299	54.8456461116441	65.4942334825298
107437623	16.1639025287314	28.6599491505917	3.30204366155211	1.07787449279157	3.86651744810616	4.25035376045333	5.61308135545708	0.503824528081253	0.432437636046113	0.0373805956220839	0.0295917801213486	0.670403138038708	1.00997982474891
107437624	9.72563597885073	13.6674457779407	13.3056774946617	16.2513329600774	20.2471573542515	5.1452052512252	5.1690635926177	0.826523180844705	0.498332742945994	2.15866767674401	2.35206536190167	13.6875875238739	14.8072224222796
107437625	0.841545382163302	2.26518723841243	3.01447975069709	40.1340441576216	16.2863632477431	0.410056828981935	12.2822521776808	2.91871007144838	71.6865569086657	0.383233161463814	0.248974153425454	0.628122024483939	0.969979778920299
107437626	165.351767890045	270.700508276975	1060.33618482807	1165.56696198585	807.975086575205	8.34768181312947	37.2786376931107	146.22503208205	145.73182250016	1.56200738665275	1.18175256359884	1.58957316024403	1.57475155557057
107437627	575.584508636857	809.88903071031	1311.47143694133	1411.25709301171	1007.71269110274	63.0977443996414	83.5369988271574	74.5882553366917	73.7952314763304	43.5450878940094	50.6699809689503	159.001923814125	221.145848612153
107437628	1.91979834881929	2.46258584252006	32.8290876248158	40.3941669457686	31.2853300856605	1.54602826077277	1.5114864224764	4.41752962372397	2.67071321576403	43.2506289161079	30.6368735745188	4.98004797012984	5.74392190615933
107437629	0	0	0	0	0	0	0	0	0	0	0	0	0
107437630	0.0787527475462599	0	0.0369689547378603	0	0	0.137268520403557	0.0440942816796804	0.0700655251913793	0	0	0	0.102878178189735	0.0337321676394878
107437632	0	0	0	0	0	0.0115092239761487	0	0	0	0	0.027822788005011	0.23662394578234	0.152274117497065
107437636	4.32770407795558	6.58173385364537	15.172874134206	11.1938160672256	9.35887717241005	1.3853822026675	1.125317485	1.78709373698241	1.06215373868	0.843355278419434	1.07927985735416	6.19387092757467	6.12530825700389
107437637	0	0.15353836871019	0.233812404479018	0.310546125974909	0.0552867073064335	0.0647778470437847	0.0579323261572522	0.130063805606444	0.00915656341789171	0	0.0191958949915702	0.441501087267915	0.0921147948318015
107437638	33.2369796413922	39.7634964620096	42.8224086696866	79.3451625272153	54.865102302092	7.36781917490802	11.0485025429516	13.3306718565705	9.86874056223052	13.0834076932182	15.0623046500783	40.1714694758133	48.6391952282751
107437639	0.201625791668303	0.269373498965222	5.35014511699413	5.09641005090628	8.53763337585664	0.0238120441137524	0.0765337558093523	0.551235187877143	0.337275178183317	0.0506901645921928	0.042811001848376	0.108014170012468	0.144350586147269
107437641	6.534222249398	19.9703369129423	40.936264311392	105.992875977854	35.2490323835636	0.435598784764531	21.8573221074435	9.11146199733507	18.9910069110765	8.86009200087558	4.28906793238986	868.221420117707	895.610103233401
107437642	0.0181186395767615	0.0211104319179161	0.0324728134849409	0.00836837422831275	0.0239547827603662	0.955187720354416	1.70135658444441	1.81978923016773	1.14153393752892	1.00457025527954	0.867634525273086	33.1385758145458	23.9780271062059
107437643	41.4363616293248	43.9460496966545	28.6941175081581	28.1365645986244	33.8404765649433	26.5806805344638	28.9973284158949	9.25796718637556	10.3195998619593	24.7129920909423	32.7186624118474	58.3938490918065	63.3435577553344
107437644	0	0	0	0.01468676235589	0.132346518423034	0	1.216696905058	0.713426392978068	0.754018352712987	0.749084838446172	0.187284509461673	94.199561082286	72.2801586962891
107437645	1.26348538900538	0.991791868954443	1.04956563484236	2.27392817180713	1.05947821762609	0.544896978792606	0.599127071195235	0.331950947108256	0.25331400325556	0.176015305123563	0.202687588573312	1.98068260925988	2.40432624200258
107437648	0.0982525086756459	0.213046686270743	0.017178786450441	0	0.0324354752892062	6.70328546251761	6.1276674656108	0	0	0	0	0	0.0166329276288551
107437649	1.05728517542752	1.85097253147934	4.7260530528645	5.42584527972983	2.37528882173417	1.44214003118185	1.92940224099092	1.34268418656768	1.04197848271634	0.642320783716208	0.787940996228624	10.5286202016118	8.14008086529761
107437653	2.81614012765141	5.15111216899411	14.0013628326193	27.8065872874913	8.97828562702456	0.287923039137618	1.00071470188134	3.39686095442455	7.7925273801391	1.59402224268935	3.11110373432287	0.219540012754927	0.199540755544635
107437654	0	0	0	0	0	0.233053332499036	0.243704080436734	0.208953936774854	0.294721195822772	3.28141126592284	2.23568287493347	0.946452078662349	1.25077939994349
107437659	0.286736032087575	0.366166521371378	0	0	0	0.42023197500541	0.0819808705958281	0	0.181463622161786	0	0	0.149624181515588	0
107437662	2.35585807055593	3.94339881431137	6.8535637734581	8.77578527849672	8.1598271966642	1.32277684464508	2.45647382270845	1.95572652252777	1.7286455305665	1.51700239771635	1.32802014977739	56.5283798160512	49.3921554804559
107437663	16.0000820572958	31.601553086768	42.2767363698617	61.0178845422161	53.2310356751575	16.9312005582682	21.4160814881248	50.22584323871	42.9149588598397	28.5212388180422	32.218552464835	74.4167240234763	77.9339634385667
107437665	3.2850186499804	9.07575308944992	22.8482223091932	28.8992816672252	18.8236073280214	3.62582577916834	7.94307044749398	66.6252730282617	77.0629113760954	14.5030772399489	17.263783444168	1.95125105488408	2.05595554261058
107437666	1.71596356599361	0.35257270555777	0.233082301507787	1.0321268744542	0	1.82231672545186	2.84025671773407	5.60376788412143	4.00007430825384	1.63794065382877	1.5352021005887	20.1616577969082	14.5781204894379
107437668	0.270167995853181	0.170966454614049	0.360802376363812	0.724414146679378	0.0229895600421036	0.259159028758279	0.866061374417111	0.433802070743576	0.397118210486554	0.302963769553192	0.3233473009083	18.0875034028732	11.1449278516114
107437670	5.33037546720596	6.55459456041472	1.91185569223144	4.51092846189603	1.77878593768793	0.991874544766207	1.06790324729044	0.682674883239384	0.523190520902257	0.0124866707664478	0.00659078160452888	0.783512374060666	1.52963355315878
107437671	0	0.714569766586175	0.458992308151845	0.773235583385148	0.213124699865549	0.042931635915659	0.0162047173212663	0	0.1920142835228	0	0	0	0.126016661443777
107437672	0.0391075247769911	0	0.332233631591991	0.438136143057547	0.361280093409205	0.0978784036679297	0.149287727382076	0.032809254692716	0	0.149721690572616	0.0263221261640755	0.0447400161076877	0
107437673	0.68268334867564	0.696018008649064	4.27235197686654	2.82076749520295	1.44512155643777	0.698054775422248	0.734080321736641	1.42080499013736	0.762510894067356	0.714301957593546	0.566507528742151	6.68010747008127	5.19429874537302
107437674	3.04823948133707	8.2338751855152	20.7463477967895	22.9841383913228	16.1076416090307	9.34276352477027	11.9475289017065	12.1337819825203	16.0804210843815	7.62044083672313	6.24330427187384	8.1018193313663	7.30612297516447
107437675	1.41171752103269	1.82846792924352	9.11389041452803	7.89592266934704	6.66522226319678	0.191879160214007	0.361141778292132	0.47577487876366	0.466043945867153	0.154512386100218	0.187566089960499	4.80066029994361	6.11166581773856
107437676	0	0	0	0	0	2.37017932350354	2.04209038595996	1.8479038256596	1.03234718134591	0.890972534212828	0.861305215809193	0.133833560904582	0.502941107626018
107437677	0	0	0	0	0	0.00949282257175976	0.0110871736316744	0	0	0	0.0233170792408208	0.118031182527243	0.421005674823452
107437679	0.170857628816219	0.0950389973299061	0	0	0	0.412419263137323	0.531059921185461	2.12506831873641	1.59062088072097	0.0436339235093006	0.0460531488656921	0.271955090929825	0.436507800601478
107437680	1.02065889071249	1.90144459988242	6.97376790476202	7.20972193701007	4.6133245944327	0.951247492004781	1.20846614737356	2.21938455328982	1.64495301422986	1.45820845179264	1.18742305037316	3.60979648894904	2.05588880482565
107437681	4.09461899948792	3.37337778608275	4.78075453554859	9.50655908990667	3.5326455156979	1.11388506409508	3.29026682439764	12.1304466726922	9.39752359782025	7.18357434682953	12.6009929757991	1.20173670831458	1.16623089381327
107437682	5.21516206649879	7.1864056666439	0.728817443223066	0.537633735551261	0.461013106969833	0.784457178136047	1.11777783613676	0.185136256897618	0.192530892596492	0.170727601788224	0.0563109911621818	22.3929258315789	18.2628982249848
107437683	0.805640856143322	1.53586298654548	0.065358661020664	0	0.108009897540459	0.446576263266823	0.398019734634788	0.0111551554552915	0	0	0	0.0889733522013843	0.0951694995564397
107437684	10.513928710661	6.29959520038115	3.408497679488	4.09573981222059	2.22907831136703	1.53357086408438	2.63584668344692	4.89940969528282	3.44556209146505	0.841746823865249	0.619393119699036	7.13764427487898	8.07603388890917
107437685	32.625092273639	31.7727314250557	18.7206623800984	29.2014830122293	16.8936141017156	9.31878251886456	8.59108631901314	9.55176282232806	6.60412494175018	0.787426603136892	0.785795422246312	25.5037908048178	18.4611772342898
107437687	0.894603536066306	2.17894257772158	40.3661229438912	30.2092183183124	73.715455587097	2.41765624513528	1.328155956399	125.040470738978	47.4238956989974	0.961374562233138	0.506909724382435	0.361382619769865	0.698474791226715
107437694	1.14483407490641	1.26199483607507	0.216374570497237	0.116459671866532	0	0.00317161359504609	0.040970817104285	0	0	0	0	0	0
107437696	0.413411075271288	2.36387747206762	30.724224017326	25.2861624217584	13.3050286904293	0.772837591135627	0.344692474129181	2.91663574421106	2.23751347641184	0.10403432281672	0.120785170320515	0.018521454396024	0
107437697	8.75611203158324	13.3214849858657	27.8074364121344	30.7465573595139	26.7403199158417	3.10344770684205	5.05556058059448	4.44809669159484	3.54444426235974	4.18659068138284	3.99245827515479	82.6756279730599	89.9469911627546
107437698	0.0487118126179496	0	0.125502474430827	0	0.448789972101984	0.104579180935425	0.566679092859779	0.0161697123450123	0	0.578851170742312	0.565143240325981	0.540062339785708	0.945267183636217
107437699	1.31003260218277	1.17712478569874	1.66237274103312	4.52089323110065	0.853661716236597	3.35113158117801	5.02037196035104	3.65668789747634	3.01119835557163	2.4001811912576	2.48195030491609	29.4274386256426	21.5111606781793
107437700	4.09251288820289	10.0905975168159	15.3341985159168	29.2240143837913	21.2309225487211	4.43341503363099	5.32734700887091	4.6595545163857	3.95396141306256	2.2560204752872	1.81986312703707	2.16440351260115	1.39079468292975
107437701	383.924555533435	602.673974959389	32.6508171292389	2.65411919910381	39.3887298963129	2.02104340356464	2.17568226867619	0.401413499370798	0.393282483351903	4.69350764998727	3.10849645407824	0.701135976053771	0.625412964347045
107437702	756.847019923996	871.386175709264	919.700709447575	1046.08715057106	1326.11152706802	94.1374776005094	112.601551740289	113.230448881866	130.678032582906	57.9417007133347	64.3060224519003	179.089486685184	194.36907714631
107437703	11.6971799112206	20.5283299769278	46.0585672058797	40.0153591617796	38.354196519382	3.6087505137024	4.20219467864942	2.96116222175615	2.78277863008412	2.73476565420033	2.53803921821161	19.5069948797588	16.1869306871537
107437704	0.384145643313789	0.283809004229092	0.427381976655121	0.593495133074691	0.551964677817906	3.9552306236292	5.20278624661328	3.39762770657481	2.71402157514469	4.28838617991918	4.40240528290995	27.5893971110793	20.9374335812458
107437705	3.48008044718055	8.53070017992497	86.3624408358536	69.8813805315082	59.2702416437881	4.7033856444136	6.31854369797236	112.680949215659	68.3808906660587	14.0747905554103	10.4740797189412	3.01256661387639	3.3528638830663
107437706	1.88312142207447	0.250060394196208	0.841653705429986	0.725370623527757	0.135718342840078	4.4734218972874	5.81653341524307	13.0512930634658	8.80033196165259	3.0428146296828	2.86215205714515	20.7258164248009	18.0431341420916
107437707	0.406610797312704	0.477463953966511	2.92133435016173	2.11800348231544	1.52147418321439	0.330760655191219	0.564458041086509	1.30896679334452	0.871514233161018	0.677013469202827	0.740325133460289	10.9073028123412	8.96822818179844
107437709	6.26386789182868	6.55802974337249	12.6332825694412	8.42724239257494	6.82279459543805	0.822790924999338	0.875171683789474	0.917560489180689	0.801927736735208	0.747998192652793	0.521094952112138	1.54094143442423	1.23162362247482
107437710	2.65196172312195	3.85923658602401	9.88947721131358	7.64628204871308	6.27248283970237	0.867657296878132	1.83871252120457	1.11781526646804	1.16917524657961	1.41675990125576	1.10600611828067	21.0759992444995	18.3859439741813
107437712	17.4545388892952	31.0718357687136	66.2977601271946	65.0482159432819	74.6029608699149	8.45900904976266	7.00147162294501	2.0084424897607	1.83902312710881	8.53868350367593	5.70572799763422	11.1604766753445	17.1536089503702
107437713	35.0692236476076	37.4604058726644	12.9942775839839	16.9615401903302	23.7360750248238	7.61811796040779	10.5498572367568	2.81200698554221	6.57868758657395	5.35695898739319	7.20845683145273	52.6863653361571	48.0617108129012
107437715	1.7633282752917	0.151548185205497	0.183401265647838	0.241850464089063	0.056339069206189	4.06369923737683	8.03679024120789	14.8626105055892	22.6389378091079	2.11280495663019	1.7773493722885	4.36623897699338	2.83070340638259
107437716	4.78060741769427	2.19073179620963	0.127217239702378	0.0974850646997778	0.0399784188700157	0.571417329269014	0.662451498771638	0	0	0.0212863109797443	0	0.170553987562375	0.121662587723551
107437718	9.54621678766558	15.3263697667375	49.0774491412963	47.9928938641148	29.9869240514171	3.01930473420322	3.6598915696198	5.65647835635619	3.33564355503426	3.21150578502261	2.85963127381022	18.884049876736	19.473979397807
107437722	15.9434333451913	20.8115919223855	53.7262749240597	50.139224954274	39.8158411941955	2.9740265039542	3.36230562546738	1.70514969677637	2.42078102255844	2.65828912257126	2.47693910803298	18.6344730371783	18.0591400294728
107437723	3.84249371098828	1.16876965596484	2.07538916597042	4.95126419122405	0.448131378725428	4.58045092212516	9.0833317300535	9.15205246080183	8.62759742858174	3.74805205765788	3.02934714609742	92.6925098911933	56.085178126252
107437724	363.390902433741	412.575248595934	523.687100530303	360.183672297377	404.579051465897	77.3594044450161	116.155176294957	67.9619457968996	63.8655904659569	73.7651882087543	66.2000646683833	223.794050921258	212.125537544778
107437725	0.815412249545682	1.61257684586195	16.0667148558735	10.5964083420944	8.52241090319464	0.203631152964034	0.309345863356785	0.505817479989809	0.410797419296309	0.228706367954702	0.380682048111554	2.55065923360554	3.11347332233939
107437726	1.16865371720861	1.70152915787991	30.7075933899549	46.2513460428121	17.9397487337004	0.382223083288347	0.363253254001194	3.70780862193655	2.33792313702723	7.66509765528627	8.2995252858672	0.744547762756476	0.265202220442797
107437727	0.754611629578001	1.3662101191637	1.74340200945472	6.47888761321064	1.57542594902157	0.171209954313535	0.716466685314343	1.06942472956641	1.33668143608565	0.0102790427574024	0.0271289569467186	0.100393585875827	0.146364875830132
107437728	1.9383843192018	5.32636683551351	18.4957688348368	18.8216776225042	15.6864858699801	7.45153194124699	8.06564222807136	7.47943029589086	5.95468898728111	6.23335488405929	6.35684635933304	5.73984517264442	5.83201012822841
107437729	2.28451587554144	3.99509920850044	17.2819114022764	8.5688700953164	8.50067449540081	0.596258672249826	1.3257369785094	1.19495411620649	1.17103132646982	1.25743792438343	1.47177172023127	14.4059278380546	17.7316348512414
107437730	1.87832349769355	1.8934891065641	3.8374542058271	4.63581819224603	3.23107258403589	0.586360148420009	0.912771574686584	0.905256300855212	0.732086945504753	0.418194959680132	0.646198816474748	7.94964537341495	8.56338210387165
107437732	0.037419784641538	0.0763149489249592	0.15715306311639	0.0603254907326804	0.0659319874931782	0.0152219240745161	0.0178366473407832	0	0.0133707010119085	0	0	0.663214942064477	1.11486288284487
107437733	0	0	0.0483486904306496	0.109653627890992	0	0.0193440840357592	0.033320177277627	0.0880153664492425	0	0	2.59879560126818e-06	0	0
107437735	24.1578058593586	32.8628021277423	15.4099242674417	9.35087441306912	7.6741075092933	5.03477042296612	8.19382018847913	5.46829802020686	4.48921628713408	2.54553240864806	1.94055934317355	21.6039320828136	21.4668784158118
107437736	0.70743174715868	1.22780150356807	2.39361743183656	2.40583112638192	1.8717039532772	0.412627160604347	0.912732249637057	0.800504102965013	0.484853970409151	0.536367101905783	0.473643051023196	24.5712730049843	21.3558451546542
107437737	30.9940138834949	15.2764401530558	0.876813037458676	0.143699280525152	0.518910423205372	1.06845112362423	1.12702368989658	0.0992376087602607	0.0745391254614143	0.0744916253134546	0	0.353996347901066	0.781436426484988
107437738	8.03197983241377	3.13903308044757	0.76731434960763	0.628592528627827	0.206874370068002	74.5053655838466	40.0469409454803	0.357450857517616	0.116556673496718	0.0599390954481208	0.0316357134939654	6.55156812232712	11.9005145162089
107437739	20.085658651778	7.89464252956416	0.53208188638098	0.0277581062743769	0.22777958988372	0.418787736647406	0.560763979108137	0.0640806074946958	0.0360985293862396	0.0240407415258942	0.0126862313118772	0.428338556307169	0.160446628295101
107437740	4.17199022667933	0.807119991665	3.16182858526557	3.77040986474911	1.63462661225278	5.34154802317958	7.63764621726016	6.76054695644598	5.71096118306378	3.43882580856184	3.33541525742657	3.58569258371328	3.64021651457038
107437741	2.40583527993659	6.32931565265548	16.9185612716503	13.3500457913903	9.92759643128933	6.91584784542939	7.78450475663973	6.61951221790986	5.26454416900609	3.16872831711478	2.86915608377874	5.1009236846707	3.8044845750527
107437742	0.782979126156337	1.17087309699894	2.43745729275297	1.95018544346146	0.887087284217209	0.706810224525936	1.04816638796577	1.10655432941467	0.967602039482116	1.00896724978966	0.738735628314343	14.6535840506722	12.3092945646824
107437743	111.810273984154	114.88241103031	176.288304533063	127.841345046354	129.473768848094	14.3457370687995	18.3194167471728	38.5345510725518	27.2278751401439	27.4314950562723	39.7139900284637	69.6988703904981	89.6498841781826
107437744	357.148172491164	283.656130820498	24.9812588891977	6.12881035787223	13.061052649744	6.33624229649916	4.94534030635984	0.470029619908679	0.915545499737164	0.0655099955791568	0	2.35772819316868	1.26519127451326
107437746	194.32023518998	226.062284238121	161.196879242116	190.00513243339	188.065377617638	12.8841235204626	18.9078536825932	11.6006489809663	11.6280548543106	10.0027850664575	11.025320711759	64.3230454169035	54.52884774177
107437747	0.223258748989398	0.139125361584991	0.468799269837746	0.759849410416091	0.209782860678485	0.330253138271021	0.734259855186811	0.970728219457302	0.715566500804563	0.0706327490466042	0.156110150832988	39.9183372352202	17.7527806757275
107437748	0	0.0421846342689143	0.0578626146669842	0.116785727928958	0	0.0159009019100827	0.0373456877865317	0.00994865154986223	0.0560341243016611	0	0.0156836284670215	1.82250649310272	1.08757715783659
107437749	0.238686307168745	0.0347657273377386	0.114283015405374	0	0.203898784900261	1.12804068449552	1.2794997543589	4.12811448390514	2.7161184696255	0.268649252885974	0.152311710487783	0.96288494731879	1.09553854974154
107437751	0.842589347803997	1.16660652581559	4.90683940494497	7.05618802905891	2.39717781312992	1.19236135617203	1.58985104159434	2.21015380302346	1.82061254080414	0.80210072877079	1.00934476851673	1.55464576016695	1.80309144779846
107437752	377.819521330417	427.768986468504	981.752957104785	604.194264395034	647.151930989322	207.265275472063	244.337244384756	223.065225971499	179.382603877357	163.469159255228	156.743558351345	553.137997541944	574.834096903455
107437753	108.020426231055	117.319514962498	68.3373259115987	106.546197274923	198.457152787999	32.9632365280321	46.4870054051175	19.7851921818547	17.5146470858159	55.6294621951171	119.674158289213	318.931795782478	293.630296430596
107437755	0.0374109400538652	0.0762881512691511	0.668919087978582	4.19136110427468	0.830749951910883	0.183677987560571	0.219080868686835	0.233716891910503	0.337294986025992	0.283000098365235	0.247050981405311	1.04390565666061	1.55017421001476
107437756	0.194265091822089	1.20316490453074	2.11214352370328	7.01139216912431	2.85055981792317	0.12024324731589	0.168970871980785	0.0243555550088594	2.13538295537317	0.258243287183197	0.318409564670379	0.0790873229415533	0.0846760648872771
107437758	53.9874520514897	162.078589419786	7.35621036442163	3.50141830805426	2.65080015425836	2.06176542844471	3.5764727633547	1.36332363833868	0.199163339351671	11.7187595944339	8.06475500332178	0.0204645941311191	0.109660430654141
107437761	0	0	0	0	0	0.189601635189204	0.0506710954760592	0	0	0.0482718396207392	0.0184526034960598	0	0
107437762	0.0242359384169054	0.346085780316602	0.170507093452655	0	0.224059657802629	0.00709024184167385	0.00821436262635025	0.643752533139951	0.441553608563242	0	0	0.02929950031248	0
107437763	0	0	0	0	0	0	0	0.482925214631725	0	0	0	0	0
107437764	0.0159814948942045	0.179243592572399	9.44534828162054	7.21000042075806	6.19979169402394	0.0173487359247624	0.0495987251761649	0.147812302174513	0.192784186195571	0	0	0	0.0110145748695183
107437765	0.0152118024739075	0.0620506549593711	0.0426407698944784	0.0245048933018429	0	0	0.0161091257029553	0.0285549761871676	0.0160850828172678	0	0.0112911682175703	0.0190484865369814	0.0611465131149513
107437766	0.223576618221446	0.5612396372718	7.45660013575963	7.55253233165886	5.22569927240404	0.643082101956005	0.814545074473185	1.6203974886138	1.35659778645641	0.492347537545111	0.405077841750804	0.871131797577564	0.738554182857594
107437767	302.144191150614	342.353803880063	633.542053129665	445.74721388733	575.595016408293	25.2615041505343	33.343916013757	36.6964501246171	35.054298061373	21.1252835280464	18.5043099439724	76.667728175923	66.6997174657165
107437768	29.8803822794801	159.303865499723	13.0061850055436	2.19733434917431	0.287238924369935	43.9419016766004	38.6205363270648	0	0.061070131216209	0	0.132419852445578	0	0
107437769	85.7153728071074	44.4174855232989	15.2848794735907	18.207960026078	28.8654261631103	3.73657457587486	9.13442565312306	4.92976233480201	4.06811384245653	2.26950591675061	1.1395284212709	283.327460299504	299.110716926079
107437770	7.41722473985367	16.569431658677	1.4193048645386	0.236918688260803	0.983980996886001	0.611793397589607	0.784518913116035	0.0420041320235153	0	0	0	0.239531156096356	0.0924243418152172
107437771	4.45011685996432	5.73695080619279	12.4521055911655	12.6142704385328	10.7210072460726	5.68805855851205	7.41658286064882	8.16758193160049	7.13395717049457	4.40500091770427	4.58239770377378	10.5449368377832	10.0616646090784
107437772	18.6942521821653	46.5555378839714	46.0560712509223	71.6134595069487	69.6974724999	0.605006750501509	4.17006935784656	1.35226125180422	5.19530413405199	2.03004150802444	2.13504839884519	7.43829278568996	3.30776067653361
107437773	12.8462853394623	15.9441807761953	27.086164246708	27.0056980044561	23.9517233266614	1.10383453655293	1.53692369101068	1.24147572642899	1.2257736841743	1.63007452291941	0.937443792707842	14.1013324889224	13.8141552352679
107437774	0.0502336852138655	0.120641282523927	0.587105486107535	0.512290572146925	0.221227445402376	0.0603638087127269	0.0939104355833087	0.093582602741961	0.140579355677598	0.116989968554955	0.0864305535340998	0.479344776800185	1.11517950886086
107437776	13.9910672926629	25.4069884766675	80.9294810569994	67.156444428639	55.6952974091576	5.36611920135378	5.68225277484994	4.77517739170224	5.64977505894321	4.81749714236173	3.11683891603211	87.4260850435424	134.11233247149
107437778	24.9902180045325	35.4896487503003	140.141588649464	128.594166107741	99.1938580134832	5.3825283743138	6.16095311534287	7.21981606618146	6.31078008435618	5.54383787774756	5.47795173437803	17.3571635462105	16.2252167810852
107437779	61.7045310949541	76.1740778127754	144.344029583	126.67725738973	224.511635185455	32.752005104472	21.980519446257	9.06272574088644	7.35047339652164	51.8543429488171	55.2040943311815	22.7200918309362	21.1441032779868
107437780	5.31402489221319	12.283130974762	35.4387097242631	29.6804000234962	24.1217728507835	1.83616449860931	2.47489309401737	2.5006618011676	2.18141109744543	1.90500071214767	1.89173130931495	25.6050336517133	22.3883372400335
107437781	6.45377897441489	10.676723733658	29.4490882102156	25.7839822570943	19.6230935287564	2.25015834473165	3.61491209176166	3.39691339799698	4.77055571897563	3.49936417427185	3.74247219468445	28.7888275257437	24.7578130621218
107437782	15.755800972533	20.3483208062216	25.0455423419073	17.0315674374923	23.1565954000618	2.87866162660907	4.25383927597277	2.76556424290799	2.12526025462494	2.61477017206178	2.30390015358673	17.3954335435517	18.937161796659
107437783	1.1379384992228	0.863595080958963	0.361631758226566	0.115817009781612	0.141037899509326	0.405463665923909	0.44618466220147	0.649349393775899	0.750118057575764	0.248962259894078	0.242331640465508	2.47795314560248	2.51177385852646
107437785	3.6411822627268	5.45996632935363	21.6138548971797	20.3303046591947	15.4700013742616	0.778197961305614	1.38878482169084	1.80710612467377	1.01805612797853	1.08651493051396	0.91730116683413	13.803500000743	15.2947629195487
107437786	0.183212725790728	0.399971014162669	1.29797049391081	5.19887737900717	1.28290028197503	0.118134052759967	1.60722910456705	1.35424875646721	2.96933463011631	0.0248501955766239	0.0291538808992319	0.144381165191656	0.118046372034256
107437787	0.998683550548408	0.759247226811896	1.6039789976994	2.02163616456893	0.717876832132838	1.85050220951284	2.71206487956044	3.14319901177216	2.44968727976104	1.21653459109896	1.59859958399676	28.978370924412	23.9446966475741
107437788	128.113023826561	130.615714229906	176.867518746676	122.562636427238	152.292509959072	45.7095180925074	64.1307625279885	52.211825704621	29.397072131387	56.9843477042227	52.7691282807537	68.4711524596052	72.3635683556401
107437790	3.50843425438077	6.10730303994027	0.789562240299758	0.225563664954489	0.278027907191697	0.0206059730609828	0.0320269456472203	0	0	0	0	0.0283682725658388	0.0911339761905646
107437791	6.41710988577031	0	0	0.137329097698695	0	0.616545849108066	3.67150341203214	0.602532746928211	0.396097288915744	0	0	1.25512959570743	0.690505445036089
107437795	6.72367179990147	5.84828521738771	7.26832812363438	8.87354445424113	1.4299760783318	2.22159471886929	3.09733414268696	1.19620209443173	1.28617950663372	1.67861386765901	1.16451067865177	7.97893566300334	2.99897158643235
107437796	5.07076712711302	4.49174114905977	7.63588435613716	5.75671830082321	6.47016586262384	0.689866890748814	0.771389915819889	0.403058958024621	0.713607146031722	0.649530435343932	1.22041645349212	5.86788167557277	4.18536505133224
107437797	0.0342778438969198	0.0139796307911641	0.0478697556013559	0.0996226409138779	0.362475994387115	0.0298940119414457	0.0604004115200619	12.8501471296843	12.825392962654	1800.79116799224	1557.80901551317	12.1998520328641	13.6695346160154
107437799	0	0.0167242503424204	0.297957267130089	0.0397112106604184	30.0267193411236	0.00508340616511858	0	0.00797588257524773	0	0	0.0376643129842039	0.0105636342062707	0
107437800	0.0201233882692335	0.0205157944802498	0.205776331103203	0.00542052811911233	33.7608267927303	0	0.0037565530637995	0.361299785010637	0.384309793277218	56.220833543658	55.3813927276319	0.414275023232948	0.442742347634006
107437801	0.564204126297638	0.863022583133594	3.71484474683084	4.70490703415646	3.03798256621066	0.3978448595211	0.295266290213368	0.519171871714079	0.224955933209049	0.219272245966028	0.220918728993516	0.762844301570572	0.493495961906753
107437802	23.7342902961288	11.190421783189	17.681822070489	28.4322387066186	41.9971046718978	3.56520005076217	13.3968813752212	3.82375726638095	6.07902462457217	22.7448393475579	24.3848808689944	16.12819408091	17.8954471775971
107437803	0.848658785947621	3.9351759049759	6.82435898521815	5.93802345847703	5.26773686585697	1.10673980017821	1.57323582024467	1.65846777307836	1.17111497571324	1.35677906462668	1.03175185321319	16.7249231204943	13.5130381173935
107437804	2.45484650478367	4.27401857635506	9.97835193300615	9.11593794009985	6.12636921279115	2.76433544182418	3.40508925752153	3.57048777749144	1.96203417330841	1.56681013588854	2.07688569061293	23.291183724812	22.8468221677612
107437805	2.50838732319963	5.39334497445303	20.0640472719242	14.577311670402	14.4133465426833	0.549342998852476	0.948869335309807	0.852150899207288	0.35728987628616	0.344122999615428	0.307461694411241	13.9222976504493	10.3846764083043
107437806	0.504639301942407	0.113191774933051	0.239269450900944	0.527339892469486	0.14642207318664	2.40494801044923	3.13894505274587	5.60388914366404	6.84467009385723	3.18667046112239	3.81754072628256	15.7485803040425	11.4410762011887
107437808	1.28668980239218	3.23558882932515	7.22107521231103	5.22098587224107	4.51751068809785	3.95351261959145	5.01515828186639	5.99929709187861	4.56754548679773	6.0362024434222	3.7549738770211	4.3505428930907	3.39273404387816
107437809	1.57950411243169	2.0722671107392	7.61475545342713	6.64107426968584	4.23058676939836	0.48532951645708	0.710382126169171	0.495835816018964	0.376163117229843	0.317397553060847	0.430768866017652	9.20330695318192	7.52960559220296
107437810	5.90038472463527	11.3034631823832	13.3050908693044	16.7961859737845	20.073237556887	1.46213723670723	1.897418313188	3.83833566745247	2.7364251193801	2.18596325233795	1.86668215153804	5.74993391574866	5.74294404253446
107437811	18.4889415811267	25.7359692845214	38.8131802716741	35.0738376329551	34.0254460448763	3.25400078093554	3.90150919332958	5.64405878573475	4.47927038281413	3.65436578687688	3.6255898480885	16.229105151695	16.6867222971078
107437812	102.330904994358	104.403568925657	7.320730160712	1.8874298854336	13.1019140691249	5.78442119587928	10.9540880496408	0.57780105637486	0.342771029722601	3.5087387845586	5.16246045614366	1.28188555422414	1.4627622972763
107437813	2118.78181301298	1734.76979214164	76.1790872625882	0.963993295784526	40.113650823287	9.30690225554485	15.2645730506855	2.3466630396355	0.497467148773392	0.771505039035165	0.111007274533849	13.3757352550623	16.4741937066915
107437814	14.2627998071277	13.9197746898758	12.3946259924466	16.3689955350789	8.07873088008258	7.03911491279959	9.34018037010103	7.26602458364563	8.69107576691949	5.45107086706431	6.01245003242738	7.60182864005925	6.5921389684969
107437815	5.30699578737454	6.07497391523534	12.4406563399023	17.5131493643865	15.6811607505147	7.41920620280722	7.51219823695051	10.3465714568662	5.1969198961389	4.08830880053677	3.03833252263886	2.06885507323151	2.0668333621662
107437816	12.4633463961273	24.296322649477	54.4643536313374	60.1304349672401	55.8130376852948	13.3659408080612	20.7551562364451	269.111281870047	144.062966915082	104.024974875023	91.0352443342592	117.120846104889	87.8569753812988
107437817	0	0	0	0	0	0.0171415980561491	0.0532098666271665	0.0529762068843203	0	0	0.0140013739861654	0.0709581437132737	0
107437818	234.360486225444	247.964248689119	205.795515050213	113.47563076503	172.7353411395	49.4713164308325	77.510812285199	83.6325806254265	39.0716097303364	55.3463058048181	44.5677883973435	149.682370456756	145.697238435323
107437822	1.0882496956648	2.66849592311587	7.33956312695796	8.97102405964418	6.37171354038884	0.369370172788901	0.385355884194363	0.611645581647098	0.384989459511992	0.325037081710321	0.386412096962902	0.350201365307498	0.41193260468371
107437826	51.8824895185916	63.4804685550166	164.880391977616	118.599221813103	101.104114295791	25.7474010491622	23.7169965542354	43.2684726813811	32.4045611722533	24.1562179377553	29.4594889035781	81.855534715476	84.5055169045008
107437827	1.61861518913299	2.13414311437772	4.07047007105736	4.23274879337608	2.82778157715809	0.559894409490158	1.25565640803966	0.602708533708389	0.516784385534983	0.966541352902675	0.651864709328661	16.7473588439744	17.2970560476731
107437828	0.119636328666594	0.162781984761359	0.225927040180959	0	0.526312503970112	0.165925710771464	0.10117566562913	0.0666895745763642	0.0375899343642959	0.202979648824518	0.0535269508352842	0.45499490946678	0.634296910251399
107437830	6.63998404243717	12.0327113505627	34.3381620540002	30.3676088179671	29.0023636188769	3.45759071378728	4.25569043484834	4.19665224669642	3.03364854828672	2.68311500902768	3.19438065151709	27.7099067986133	34.3328577138109
107437831	0	0	0.152658046471849	0.511559428884213	0	0.154924666345149	0.0573306082224718	0.595351834022923	0.336414552249218	0	0.185054738465163	0.317748201280983	0
107437837	69.0765983203311	118.849690447189	11.5262548797169	4.03938365064808	8.28449494441257	0.962141060449864	1.64558265015486	2.93657021201092	1.25533301750616	0.0109744168721144	0.0231710393037481	0.516524610094551	0.92738440694175
107437838	1.36926662828322	0.367378328719779	0.193434231102818	0.0984947325835197	0.1612194586823	2.01273562851338	1.78781904685595	6.21503767006253	3.84792566886046	1.56993708719068	1.46852400767704	1.87686727592607	1.8905574809139
107437842	1.70198430655287	2.93953387858868	2.45700934415374	5.21686015462391	2.15806937487169	0.0133497522630458	1.86635180045131	0.0205345731476843	3.42448838237756	0	0	1.29708061362899	1.00472309244321
107437843	3.89436155428988	8.16729003415422	26.2085378496846	32.2847888004681	20.6618183229989	2.23747548671659	2.23576027455036	4.95740521700429	5.0590577176237	1.48090946502927	1.53705018968986	0.453266544165463	0.319179797343702
107437845	374.882039154311	203.345105247509	76.4071408651247	45.7539221013722	66.6599180010359	145.058455606934	193.171002439503	86.2627598802963	97.6844081123481	36.8144127173833	28.7791385531946	146.581780100508	150.935717845966
107437851	2.3904153563704	5.29899051116386	11.2995511202848	29.9716308449477	28.8450709130109	0.224348645357529	0.443267206555107	0.835162754505526	1.31224415214129	0	0.0310428718937691	0.664897295371558	0.7028945665929
107437853	60.4919214349754	109.747999386176	127.744988912878	107.531677400156	121.32677152023	3.50353053434662	4.07867990289213	13.2384530061756	9.03758860454554	2.41827555944035	2.10498242593021	10.7810085229663	11.6724280307307
107437854	12.2028789097661	44.792056204065	159.657088698806	131.29943402879	101.314750457767	0.201742588687499	0.157647319270995	3.81472736763717	3.83549593685903	0.211922527980174	0	0.254507953730742	0.546385639352556
107437856	32.0069744281538	40.5586535403612	7.85845430069712	3.65391939321771	4.28190933610495	0.986634228125801	1.58524433144285	1.33733321006015	1.31842653841377	0.176856158851438	0.116662860755609	0.984250542822651	1.55876375478855
107437857	1.41425612204145	2.47625999349382	4.48884781553149	4.1240136103639	3.58211778722556	2.38901422517522	2.77071821889628	3.84673781198487	2.80986243854127	1.74559704499132	1.43329442636055	24.6196307591431	19.1409629191072
107437858	1393.25181851408	1207.7126157332	2539.17128015556	1863.1494084559	2821.94341608997	62.9678120596809	83.8242384855376	177.008838390067	196.174435179745	64.8196900853895	53.2187387221772	164.141170082656	175.838809683241
107437859	38.6792089048966	46.3923328184871	90.7755521382378	80.3333879308413	125.502534259405	7.81887491065974	8.45352860083196	16.8436176376857	16.7129667081566	5.18326937714192	5.82702095500435	23.3032684642489	26.1386287595666
107437860	2.67069340442578	2.44954345951488	9.43085202394967	8.69453207870745	4.83577781471519	2.13195674524465	2.55833704249571	2.30914719663311	2.16883918674534	1.78994010915432	1.76031985227156	13.1850225374577	12.0525043137665
107437861	23.4483542223795	18.3929411474542	77.6570162044117	98.3720279098565	75.6998791785493	1.7517797687944	1.31110705356544	7.77648478891732	5.92552981781349	1.34980389658982	2.14627217691566	2.3817138179751	2.11141530951024
107437864	6.07712851865038	9.34593253340221	21.6621386874186	36.3444194855628	22.0060473838739	3.14753947911444	4.17424809239143	4.67237893548057	4.57465341254781	2.48506401389094	2.56493825121968	17.2791659214992	17.4346559806325
107437865	1.46973572911661	1.66006489010854	1.72426385145935	2.47955685270356	1.19527240524073	1.48605395594699	1.73932432628552	2.26173155768974	1.49943955219508	1.0027003395486	0.973062928250077	19.1398250325114	17.4726948051327
107437866	0	0	0	0	0.0447194136214917	0.0711335848516856	0.118549301936807	0.1417530280891	0.230686808582104	0.047261514365689	0.0748199472201976	0.189446345314805	0.247798424443405
107437868	0	0.0338063135487357	0.541145565711987	1.6040748867204	0.335912904542468	0.0271136704213189	0.0198857007150951	0.43426654034649	0.417606082268433	0	0	0.295488949415144	0.090299159622042
107437869	34.6066531264832	23.2665144806224	9.09854257008488	194.974198651107	109.813360494246	0.00760141114653382	56.957734011602	2.6774865861939	260.74170065433	1.54627116422059	0.611829407272026	0.816183607094467	1.44583346462901
107437871	18.9715884491032	8.39546690376556	2.65893985584382	2.22750023214808	8.61343399561282	16.4794352721811	13.235487430487	1.5810159454511	1.43700859843872	0.0467957790210574	0.0740829608981581	1.94666465909498	2.22162061105489
107437872	0.376856266293574	0.286114393063478	1.4818665685776	2.92171340211169	0.848016415883548	2.10135025125676	2.64541271253864	10.5326198393339	10.3321272769845	8.54157233218669	7.41715652016149	1.58665534734281	1.66211158108986
107437873	0	0.0255124599078969	0	0	0	0.707888015909611	0.586764276122211	0.745706188230093	0.675627602908843	0.519753406378962	0.446602176940333	0.354318246086525	0.252576306550645
107437874	0	0.228325460410233	0.906938526027663	16.5282828304915	13.632753555759	0	35.9160081660663	20.1233628896621	2495.27555838366	12.2753346358932	4.58624232713138	11.2043740914457	11.0385661479434
107437876	0	0.615422000394444	4.05719569465113	17.1712621454463	231.761099094957	0.015868764654551	13.3453247663995	11.2100351505479	1382.88604254554	7.33061779379979	2.62977825148665	7.6969688002301	7.99965307856673
107437877	13.9721337457203	25.4854883550737	53.0031771916119	86.8784859479275	349.834973928904	8.84403491612137	52.9198013048941	46.9999629182348	2130.89563382406	16.8302773338209	8.93412378279618	14.0732296136455	12.9863493623213
107437878	0.0250738768843096	0.191761636455589	1.07061564703946	7.17483321077535	5.51684164884481	0.072656397155366	2.19997342913796	0.393548360898257	55.4985954714879	0.231895936385863	0.0941436824172213	0.333215231066417	0.373425094918271
107437879	15.897518522015	11.9715549219091	7.87799154879638	88.0534199332117	94.9160510231173	0.0136463181758664	50.5431224904444	0.860014999682075	100.240716610196	0.442436610023529	0.283457321681862	0.564105632662907	0.513451767448643
107437880	0.0300727236954577	0.0920339868485432	0.0424216284842306	0.578966656605275	0.476470064797521	0	10.5725400653483	0.367940316810643	42.6807637112092	0.318118338187299	0.0839073393686663	0.213363684467508	0.114307918988316
107437881	11.3614603590502	3.43582286255283	2.40505205313358	5.60954962240878	5.26180414183635	0.379475066975813	0.389223540899795	16.4833346345928	5.48055133519662	0.0754049217951996	0.0318438162539163	0.187340045099027	0.150188420673956
107437882	21.2823244149829	29.2655808215271	24.6099017008561	42.1357392651115	40.2122023132367	10.5333261580673	17.5174549937084	10.5109486665583	9.1279037390715	12.4051530036169	10.6018838840586	67.6164844146992	60.8754599394581
107437883	0.388009516104934	0.989178241171426	2.32930125239377	14.939790382886	9.48507530198802	0.269220800641609	21.5202524543132	0.667826156040994	56.160776198408	0.156838444420444	0.124156382634579	0.3140341334318	0.167988307998377
107437884	1.83554668885914	2.84401415199299	11.066452354522	9.73012296266529	7.36291790625433	0.824389142847604	1.2471038645617	0.880785197178222	1.04563545207382	0.840180422205585	0.924425992643101	9.94268603168686	8.04625637062455
107437885	10.7188606487519	19.4484881435723	33.161192324855	32.6315915396429	29.5894781994136	3.59437181756682	7.52659159090922	6.11157187436873	7.13187919551392	5.39902949348923	5.30067956954961	108.11660337941	95.0611157910338
107437886	31.4076725757976	29.4830086013426	34.6435196914353	30.38393883236	37.2845389273922	12.6722517920346	12.7710394960008	4.58141411397906	3.82402048940582	8.30814608422203	7.57964683885272	21.8229297603121	23.6823903295229
107437887	1097.0347868806	846.237643817974	38.2102919531407	0.401981322274672	17.8991235842788	9.434782869346	18.5875824143076	1.24306369145241	0.295644804824107	0.186213228491264	0.0545950639467265	10.9214143639074	11.586939005152
107437888	0.29541836073374	1.53363038577605	0.789848087262803	0.779117011134387	0.567806814207367	0.71037065557805	1.03710093879293	1.53866698894119	1.34660260984271	0.361619173957014	0.431913515589692	1.11769504711095	1.10515445131142
107437889	14.0770462495936	18.6885619450853	12.6869509166573	9.30314891419732	9.00984560069035	1.62462283407043	2.99321605650374	1.57724691266556	1.75763863378933	0.993910697075322	0.942970301712389	20.1520214734949	16.5650338406594
107437890	0.944939600620086	1.0991277417894	5.35863570403195	4.00636419480511	2.53614916386482	0.996201056781762	1.23775933891842	1.37498542227093	1.06399242234969	1.08195695729388	0.834515722214468	1.26198860344866	2.75461462282734
107437891	2.08677384422852	2.38072260747464	2.55344329809795	1.71924335026506	2.82809268703574	0.262129033840398	0.825819372581671	0.388646489529097	0.301107702021932	0.220161184692365	0.212937160830609	10.5910150666203	10.6429850182002
107437892	1.2438796065362	1.21971413665305	7.40055419935184	4.21222776634382	5.92068911414436	0.82637700451886	0.695680003015538	0.760568222739227	0.537647059380771	0.648431377021522	0.519181027944293	10.1547278852965	11.18609481203
107437893	0.637343693472375	1.14039324220069	4.32560879171248	3.85837165421868	2.09767130774631	0.268262321922738	0.439418115563001	0.43580925519395	0.439267213732584	0.548745177517669	0.144806619594452	5.30741585912415	6.2971528356426
107437894	0.95582229343477	2.07895177906969	4.73637448707604	4.27245011691783	3.32119743593271	0.483206545110373	0.741562732375871	0.616615487584426	0.511339165069223	0.481751533756636	0.284558271956515	5.37392104222844	6.63691013363809
107437895	2.04124164937937	2.60995169531185	6.72651875585252	7.71841602936263	5.96019130192459	0.795639487459755	1.26943063729782	1.13297794932228	1.25882334508473	0.947810801459	0.809753619846554	13.2028651031167	11.4028733742763
107437896	2.83146158068022	6.19720086641237	18.4287152230745	17.9264459196668	8.86336703997233	1.43805738450727	3.44843254460721	1.66831772634391	2.62473366954833	3.12230057675972	2.63199175488437	0.955659598405849	1.26190214928243
107437897	14.8488211759637	17.8288738902158	5.57447814123685	2.01298938381398	32.6164345367842	15.7294168619719	14.1161083197925	4.99305728977101	3.84572955862241	27.3487390600181	21.3886620262808	1.33135852394419	2.36278198646041
107437900	0	0.00590838069066247	0.331657631481972	0.402461575198105	0.260455852231718	0.0163090606743366	0.00427641586117065	1.6948638081245	0.732739349450638	0.0084938106342641	0.0269017509081967	0.075383379644932	0.0402921749110128
107437901	9.69422233837278	10.7460118271946	0.401992549142832	0.239546449475396	0.334117453617187	0.730773826240386	1.30220863435695	0	0	0	0	0.0838985856355355	0
107437902	3.84431017122729	6.43306476175945	9.87840618837442	26.4999668265299	15.3813754300058	0.0257366739473788	0.181542216339498	0.0537584328154196	0.290677475894921	0	0	0.0237604128274769	0
107437903	0.324357230946568	0.773178836921381	1.88046823126837	1.75264466668329	1.3999406458309	5.12160546913726	6.1443539788182	3.94081027270007	3.42782813136418	1.61733900747929	2.99846221522319	1.5786278379801	2.80588081768883
107437904	2.98387876048564	5.25012049146206	10.4396212350128	11.9205222142396	8.7440991043975	1.57569530440119	2.18784705483135	2.51587155453237	2.38593335617437	1.47089109228111	1.36261078317568	21.8655608561356	18.7016483381557
107437905	0	0.773334770856765	0.646556306458097	0.137903033075382	0.49960816132795	0	0	0	0	0	0	0	0.222057170541558
107437906	39.9689950906329	39.4441062315431	50.0887023387798	31.8296062132015	41.4019543835062	6.09742989948587	9.14267940060846	6.58955836007897	7.77601988889079	6.74224732025846	7.40569977931834	44.1842378201647	39.0032000217084
107437907	1.61049723352607	1.45824886994731	0.758458060902707	1.9688633932481	0.825544768200772	0.00842820637156425	0.0542406733648073	0.0262351805708237	0.118222817979986	0	0	0	0
107437908	2.64720042664932	5.29014422215368	1.63334015406474	3.18411046354569	1.73410379209454	0.127130958838694	0.0516807387664263	0.0783395348624791	0.816505970888985	0	0	0	0
107437910	7.01892621385778	8.14875137408687	2.29971165318186	0.573994110231191	0.0337067110443162	0.646709169308341	6.16750877815578	0	0	0	0	1.7501550913268	2.36779810141487
107437911	1.86411693133963	3.2312584049933	0.913872860765773	0.975461857093244	2.32917508258823	0	0.0697038294107861	0.0651274736457873	0.0588918397106712	0.0799996834400605	0.0705045011453101	14.3423831907015	5.05303282998894
107437912	0.379155870972724	0.636783833368297	0.546083884853111	1.8164269339391	1.53269765608406	0.304267191884127	0.589671841612378	0.0106826115888924	0.0601692800511362	0	0	0.198701246742018	0.364333164710331
107437913	4.53568618730079	11.8280878247727	735.041503867613	615.083135277483	521.453878321332	0.106496105766976	0.229250251588522	41.8790452971796	21.700599452947	0.277907709606051	0.282852059478536	4.36352239978095	6.29396913630875
107437914	6.72342479697955	10.2334429765263	17.475048229851	18.7194246349172	14.8020986166759	1.04196574153938	1.5229973314409	1.42861331166506	1.22844600440524	1.38529191208487	1.16355245792601	16.009382495644	18.5425672271599
107437915	8.23853524990157	11.1566455693252	22.5817990199326	19.5342284554606	16.8670374464092	3.35710139076771	4.64648685455655	1.76727138303162	1.13807622486669	1.98470878494	1.59065633060516	16.3770688795743	15.315906814695
107437916	30.407643083732	27.9603127922483	19.8030904282725	14.5208898254778	14.1371140551495	9.4069808796016	10.5892404861393	4.64168395050118	4.04043340383412	5.67922024567722	5.90375968040495	36.4451466757512	35.6507874961184
107437917	4.35734267880511	6.99787580476727	12.5631679488096	23.8599110756254	13.4234384555035	0.778305793277623	1.76530969853173	5.37886218923652	10.4922168879159	1.93583383183739	1.76279730752343	2.25920540598962	2.32204646071038
107437918	0	0.0728048529569423	0	0	0	6.39924332132277	15.8497345281012	1.12023444231569	0.782611649396671	0.989743794450892	1.04377765393134	0.223301932572199	0.23977110685352
107437919	81.3817196286873	23.9907989363054	2.11699657418631	2.00371478721394	1.16416149245103	2.591280302453	3.28100879515438	0.604490720057505	0.955505356946121	0.0436751509031024	0.00768394950040916	0.560620600844683	0.428997903442496
107437920	9.11350444334816	14.7824315129325	35.0983476430875	43.2542021127334	35.749592331372	3.28328599985859	5.53639669039751	4.44163072638375	3.1312235991811	3.43567488739117	3.23143901951199	34.3157237776268	32.3870345533883
107437921	96.561603713958	92.0709847875291	51.314044831325	57.09707196343	56.6801907235663	15.6644570373472	18.6518964643971	7.04857779224534	6.62028783631598	7.59489226856072	6.59380173100856	74.2811179760055	73.0675611898861
107437922	0.630236649852022	0.143074076973844	1.49512703710224	0.669878232176911	1.20162983014047	10.1902916800323	12.7473909338061	11.2574200255925	6.52929655013561	0.406389494941414	0.900022889989913	13.7868637570184	26.6967449355289
107437924	0	0	0	0	0	0	0	0	0.0493080539528206	0	0	0	0
107437926	0.786250410549629	0.465287679773033	4.19391172149163	2.88917532260703	2.82664774761388	0.306532943535893	0.331895217743058	0.303804746044475	0.318290845753184	0.399784971252809	0.378547230330184	4.3553779572852	4.79233597704828
107437927	19.7753430705417	17.0207674700577	26.0779919897049	15.3637991735085	22.5195210028009	4.18972406714221	5.08841321347734	5.65795490516662	5.14765735444208	2.98251711109526	3.90068730405103	22.2963587757247	25.3015083604112
107437928	4.34644894622707	8.70492715744847	12.8780488584704	11.8746179397931	10.9895001777532	5.04625548107895	4.27784774580104	2.9910066716582	2.6539882651459	4.58670180846452	4.25810442873526	26.3324075077754	33.1393307245316
107437929	1.94646942356701	4.229812241789	7.69206423743641	11.0827709195261	6.52243458569865	1.49626434652042	1.59548830018556	2.92172512551384	2.83093614212423	1.14448575401598	1.2081067881622	1.81776738351797	1.42184374914972
107437930	0.179921661544702	0.0987939014472614	0.348954992910922	0.602198931543319	0.274320590523635	1.40058286504416	1.50675736001543	3.97875247781381	1.54374407594772	0.881177319646328	0.736253606101408	0.923561979106536	1.27588333022667
107437934	1.13870056229173	1.28579011372994	4.17015158989089	4.35044324035169	0.456624545015305	1.02526012796044	1.52875715083782	1.35856660418842	1.17427761960448	1.11943085165718	1.21087659760504	9.18355015541143	7.32008911189906
107437935	2.82186371266335	6.35305509725654	11.7087213091938	17.2336081716214	11.6898528591572	1.12326669927444	1.7604380245339	1.1311358589979	0.894082012969737	1.3990823830058	1.41461467983301	9.17584852782835	9.95953383723549
107437936	7.58599555196857	8.35647346203953	12.2942807352497	13.3276887493401	11.6338847331046	1.93693859665656	2.18379965742055	1.88383067475007	1.53543544826304	1.79272631111617	1.47191435032819	17.6735162396091	16.1760670114374
107437937	3.64811591672923	4.6530092980984	7.56713122416276	14.7725274849287	4.20856229287668	0.530453900958405	0.83067889378634	2.26823396363034	2.72127800855858	2.23818345200037	1.62870559379548	1.43254489612135	0.806494674356976
107437940	1.27839863462034	0.891821991526745	4.97195119124068	5.80181976082116	1.92390690543142	0.965458804581939	1.26170960977196	2.16929999449853	1.45742281054015	1.07256982270677	1.02354384598406	7.40897793575221	4.97760536305182
107437942	2215.29012554014	1766.73150901696	870.944600149513	545.533971862223	690.594896679397	152.928341153712	210.685160015253	167.484872117236	191.023270104201	226.598650777	301.562953328543	238.622809249303	448.735981431391
107437944	3.73014898213089	9.72315594020798	0.271012616327543	0.159985393131138	4.53713650074591	5.71504591466978	7.90752357529544	0.190633177747686	0.160377814684684	0.00542572037228146	0	0.29386738008787	0.164564107712689
107437945	97.8154748009035	99.0515803263821	67.1837611005045	39.1435396631273	72.9364273109175	10.5522660095177	11.596901415607	4.7570762332036	5.17999458307128	14.2434225248435	13.5503880462139	51.116238421159	45.5551321426954
107437947	0	0.10546113123442	0	0	0	0	12.4627769198176	4.46920431204271	5.70169211462782	6.33924436766194	1.96865166453696	742.434467839693	652.432602397154
107437948	0.118706511492639	0.0484312267731764	0.0333982635390892	0.190778050339733	0.125424056385334	0	0	0.0641265680619188	0.19269274180032	0	0	1.61033659464485	1.57050375022724
107437949	0.119991275109075	0.198365824217814	0.616180600195138	0.33771563579026	0.676821048473527	2.33654447234063	3.18889207860462	3.08018297456779	3.08407310869104	1.55087760006614	1.2468916114946	7.41155882070005	5.16703364006741
107437953	4.38095541648361	2.24141213757002	2.22500176325489	1.95815093245766	1.44206467151905	3.40809175274952	4.07008748560017	2.66473505981006	2.55502414490963	2.82750642461678	2.33151868134432	18.6848393249854	12.3651006454739
107437954	4.16334198186518	7.41941892742744	19.8706497142106	14.5112624454054	10.7195204217243	0.974536262192078	1.76650504171466	1.18127870278683	1.64009351392097	1.01708278687098	0.737858502071592	33.2476154471631	24.5454175873254
107437955	40.1972692883774	84.677693220099	20.1088483187735	18.6446626034377	17.6186331535921	3.4727460737457	6.52227476445703	2.50002540871885	2.59967914072015	1.19864399552692	0.759140285271532	29.883109210844	27.9600924365962
107437956	13.1625260996406	18.588705731785	20.1252707095609	30.7862190807225	17.4637082805012	5.57301899028719	9.81463620051932	6.01108208077353	6.98474473437163	2.10578696815652	1.77832228355286	67.3854322916515	71.0782574079594
107437958	0.336324978475622	1.8158565366868	3.61091365468052	5.21000049733329	3.10277974732223	0.451877847994159	1.01082112915854	1.14647380096073	2.46598496310062	0.475192894415658	0.280544274867375	0.318327640513736	0.40239857969355
107437959	0.208908540123138	0.127810202429091	0.452905871103931	0.353824332403019	0.26228842312739	0.199052987922174	0.282735970401935	1.2452240367414	1.2669612870795	0.299965799908129	0.348306635921852	0.0266642029209482	0.128329055745149
107437960	39.6165203097474	48.914794826044	59.9623537601631	53.1847479637906	79.6277793145568	13.294354647605	16.8927186795546	5.69124085190562	6.28291277960865	11.9952010003234	21.4329380593074	64.7904800969467	52.3265273732151
107437961	5.10242473694489	12.8958844609737	7.88205088730788	29.5559143360993	10.2149102636902	3.72426535270345	3.16079024742882	1.4992725964685	2.28497090205815	0.0453802330329939	0.125755419373487	0.0705305754390563	0.198177816151355
107437962	21.5658894685161	64.6407004117851	20.7707158922073	17.5873332597842	13.1847194680175	1.14361413715681	2.19172770137641	4.56223388459298	1.88525484489521	1.33763717973123	0.583032745238207	3.14504466321078	1.72164022186274
107437963	57.9044915531531	80.10550774968	47.4444765311789	49.484416543497	58.8949257775105	14.7411078565889	14.0202931468692	8.23384330114228	10.6788995738892	3.76995536870668	3.71888722533604	22.8446048969213	23.8240004377899
107437964	14.8968233547249	14.6686300345806	13.4723419608604	14.2241551241913	28.865197581867	33.1009542909739	26.0552484117991	8.81121197869806	7.50091440220218	144.701369514781	133.989854295539	63.3098551833015	51.7102774072193
107437965	10.1075675068835	21.3630254227096	25.0095891697285	121.464673143272	52.0407643863059	3.30156061890997	40.2400531734088	2.27081925981787	175.392350688882	0.965626771512384	0.321651997226494	1.00253746057324	0.684149810062056
107437966	0.492545965511703	1.75822148150467	43.4183702195944	167.404434424597	81.9789055349089	0.0182486194740771	0.615243569748887	0.0562983276931302	1.62813929263691	0	0.0148920344787125	0	0
107437968	0	0	0.298184489651602	0.484433320902746	0.159473349614172	0	28.6097663096923	4.19348215561204	438.924624510092	1.63622588397913	0.610516399187098	1.17776604403135	2.29449343324543
107437969	0	0.130719148812028	1.08543125689134	1.33552589108266	2.53740279876171	0.0364920163219086	26.9952338800611	9.76546542366856	1127.23162640641	5.04304228609451	2.19469894868514	4.77565383851977	4.75514144563282
107437970	2.90084865842017	3.4490758689195	6.21941993360806	6.22232886605781	4.29102075485695	4.14548809690906	4.87894676947878	5.38245793896883	4.56335072313668	4.45207834110196	4.2937026488359	28.6142653217816	26.0769152452181
107437971	107.941352210117	20.6800467773783	1.70518227472195	0.19134443880757	0	0.846018791521625	0.831196836345066	0.0464351104484704	0.104733913108073	0	0.0376471585045653	0.640380197311623	0.686699650768862
107437972	10.6038743826458	13.1278469486555	8.57650350319018	7.24900922466676	7.01393757394652	2.90483264164159	4.03034180893717	3.30264029432719	3.50044622548021	2.02387733322781	2.43341344441177	10.3044616237233	9.44804923813961
107437975	1.74858713981499	0.96979755560449	5.80476110766539	3.95329668904132	3.87089103251429	0.347345816326566	0.395023049818486	0.805689684426506	0.43763936887777	0.129374048024825	0.0455159174742313	0.191974687958172	0.164334707496932
107437977	0.530327427260539	0.207972529713233	0.125405073759276	0.184363400219119	0.744094053752115	2.71680857727071	4.71237989409133	3.10744420318889	2.4136865139404	2.29719008169182	2.35591291489043	11.1002775144193	10.6144399329884
107437978	0.417443769975588	0.515270989334047	15.6299148869773	10.647960893974	33.8411012341141	0.663852178427066	0.549695093014379	50.7653100661019	21.7948903321995	0.582246134508549	2.27570539404257	0.461693073387093	0.344171475063367
107437980	0	0	0	0	0	0	0	0	0	0.0778635585759501	0.0136955755835389	0	0
107437981	6.82718283396894	9.97286988931094	0.699475163449098	0.346580927378997	0.084673678091992	3.30755385063757	3.31261338343981	0.212572796551033	0.300522119951587	0.0168102301059138	0	0.211371325786779	0.251148253785001
107437982	2.22336996879363	4.66843431753921	8.36608790385256	8.41938096972859	6.17061891235227	1.27089482862932	2.1247964456571	0.982582276871057	1.26245313444021	0.932180150746196	0.710507297625037	9.47973180806437	11.8090482329746
107437983	7.28111872542618	8.34115969491245	32.7118267871462	24.4833843476258	22.3182499494485	2.36214171747787	3.15695561178068	3.14830225382098	2.46071373861916	1.72744931597281	2.67313282815242	47.0151868088464	49.7090222785237
107437984	0	0	0	0	0	0	0	0	0	0	0.0416718150963979	0	0
107437985	0	0	0	0	0	0	0	0	0	0	0	0	0
107437986	2.49664384127562	4.18697817895634	4.16755214937229	4.31688577414397	3.14231418797764	1.01232045264764	1.60694091925243	1.3456542088589	0.822721755401849	0.600611954519937	0.76253259169968	31.9791139302559	30.6241190951989
107437987	158.534516069615	115.526313204117	6.9542470300755	0.310676936142237	1.93505096912553	9.82890350746976	13.5826950581109	2.13433209089277	0.544463498845672	0.431181104895391	0.284163097639137	7.89902335987151	17.9139709269358
107437988	8.30022628244286	11.5207246798984	30.50822487183	24.9674841096696	25.4049799152731	1.62261495008124	3.09532347345172	4.22161545782641	4.95805061463458	1.99738846134815	2.48927517901866	2.00212148742714	1.91594503360148
107437989	3.12053278390415	6.22431217784704	0.95193689174762	2.10165345471115	5.96325480332002	3.52700499902307	7.59999718944293	1.57176148327964	1.0152409926644	2.03667510217303	2.37553663673579	2.60201504896113	2.66913194136761
107437990	1.24330972279964	3.35896785232919	25.614004402857	21.7945903520251	12.5711729438718	0.854981055375157	0.992100909825767	1.35744568268742	0.860074185085794	0.666886031868875	0.443042894180492	6.18849422551417	5.60145906827753
107437991	0.366839731604149	0.495931571622796	2.44129844755459	2.54483819398775	1.45125470830532	2.67045054092222	3.50312769993845	3.03740174093497	2.88440018193951	3.41427300941778	3.21573301377304	6.00164402799793	5.10758221557415
107437992	5.30392548679392	5.96136164645553	41.779228081531	38.1805451841644	27.8253280747905	1.48406595325693	2.08570510509487	6.57975723388193	4.82829534606657	0.410444450464682	0.290634181232017	4.94932389395454	4.24738311222459
107437993	2.71084477221558	5.33866575463196	9.36440083960004	10.561729172623	10.0257035170151	1.23870523106083	1.36742436938516	1.58191061927002	1.03577922742174	1.01247095290306	0.83354020204379	19.8611265389536	20.6328415346389
107437994	0.702207603952763	0.682019814962438	0.591850204278252	1.41058970156612	0.86148278461976	0.149355458926101	0.408491193505871	0.396078508975534	0.441494117256593	0.301284828585668	0.0539575126507454	30.3162526712323	26.7118405166102
107437995	0.308210150407115	0.112269707267257	0	0.0353979948991993	0	0.0649088245311551	0.169504409336018	0	0	0	0	0.0268429423139119	0
107437996	2.38893697039085	2.63409670812631	0.151235199450439	0	0.113711724071773	0.120774410896759	0.173543082543293	0.0391697674312395	0	0	0	0	0
107437997	8.46684559647334	10.1407441791628	1.84701858165298	0.4176127550836	0.339302446575264	0.451173722285737	1.00170871862592	0.650422189657185	0.283375559465457	0	0	0.496903384099206	0.351554722579829
107437998	0.686753231381646	0.064387865904282	0.198516223688767	0.484186586386913	0.0313008673437576	2.23364852452468	3.34194687241711	2.08371333939837	3.53361701615709	2.31539826912902	2.34145013591312	13.1732702042439	10.6673290180949
107437999	1.76957106537056	1.57548512412372	4.54265759069717	11.0399873935171	0.637116522440395	1.52946730438637	1.78047573144044	3.11875872330658	3.01288014025358	0.0421852802308863	0	0.717214832835561	0.242719360725106
107438000	0.0751146086370576	0.0618883305790178	0.0131267306746617	0	0	0	0.524457425863394	0.136135142318652	0.143124729048639	0.148989149559885	0.0786385038131542	19.2448418090215	19.5892443581681
107438002	8.10274934123986	12.1251750220832	32.4601354381567	20.7113416908077	15.6820273542564	1.51769355521852	1.90135506825482	2.18925189741038	1.80583061005538	1.10582453274476	1.47955504848434	17.0332369342293	16.0886806157808
107438004	1.0771281781086	1.97880858439248	0.458992308151845	0	0.142083133243699	7.31268865096726	13.449915376651	0.893943068193759	0.384028567045599	0.261011662955781	0	11.976878306512	12.0975994986026
107438005	16.9153915943681	5.94584659202988	7.97943871546248	3.33201000902054	5.39395892148514	0.359265110779417	0.423500134541411	0.478839215610676	0.503782082765496	0.0970490221804459	0.179151921847644	2.95703004853496	0.839218948186814
107438006	62.0148221485024	78.0501994736626	13.8472883102279	15.9179576787399	17.7008613686803	7.77276802159182	9.64208270609082	6.65065540973845	2.93630143575712	3.64949365382986	3.48692907081176	57.6155126407105	51.2147026296165
107438007	31.55093821003	46.7810000572757	83.7867013893778	126.30628386111	96.4441684070112	15.3270471779147	24.8207987131775	22.5314839197061	19.7676535619097	24.064802998375	21.3683093140315	125.82606017144	133.389760248807
107438008	5.58349533751337	10.092932434677	2.49967490601807	4.45552989272349	2.33927272045643	0.875286720415006	0.948070284852489	0.159430373352741	0.179632430551658	0	0.0146803612505312	1.02034418004346	1.54941176695266
107438009	13.5394434963337	15.9425109209645	10.9970032754893	13.7980269079276	11.5720837316705	1.91013487283109	3.28838266162529	1.94710482673318	1.68707410196963	1.52923196976518	1.19016321959379	65.971187886679	65.2053503079776
107438010	7.00922086541535	10.0471681231673	30.1412598809269	23.3297566542835	21.7814378600601	2.72159176513552	4.13147381403762	2.76664844843457	2.86292843232969	5.84895067112659	4.38099552064808	14.7465455472985	15.1326881782768
107438011	6.5325256489534	9.85555086582765	11.2986072105117	15.9933274741621	11.0310835534803	0.889438745586324	1.41097647447504	3.60161738412541	2.11271638753509	1.06302440878807	0.760474859451854	16.1511652952752	20.2793026901822
107438012	0.0195770526781457	0.0698661591644845	0.0684359448312969	0.0157920365775834	0.0129369119914478	11.3669229764862	9.36948160773999	0.264382097694978	0.0531809592511113	0.0845735348107239	0.0520783049820313	0.16285026901039	0.174157964345038
107438013	27.407485439704	24.9199866591748	3.70597200737094	1.41357876139562	1.97864569471155	3.97819068632333	4.00247031980988	1.96094144072742	2.13643346027082	0.0654111630744168	0.0260889202039654	1.22903716462217	1.66044029893182
107438014	0.262187934274104	0.543578558751756	0.659607599431634	0.76160819909167	0.288779992838668	1.30291982151417	1.53259967281751	2.66142744569874	0.811529290040109	0.240223246474763	0.0800813722444591	0.954749659867257	0.348318697687117
107438015	3.82667501581377	8.69815936156059	10.8508089357069	18.4276020821604	12.5867453377404	0.23268656262672	0.50459004446929	0.686071336028497	2.03342570814382	0.547956664924523	0.97127430656228	0.230524422140503	0.226746449122848
107438016	2.29377515883925	2.49028688418414	5.45801274863767	6.90379663696827	3.05066438052867	3.22550588980721	4.81581758447529	4.30046247980816	3.23707616657595	3.93089523676644	3.68148690231325	32.135917903251	31.1158661550039
107438017	136.594380207644	145.376587835211	173.331808710019	135.789747487755	162.242403680154	12.3784277217116	17.6589474149268	7.23518186980581	10.9673939700582	12.9431093980875	16.2976994088507	40.1547391827212	41.213235327189
107438018	6.75982831055996	29.5888436232123	383.038702316996	314.459114141116	368.733417271391	2.24017143323147	8.3374275731976	31.9634841774605	69.6739653166054	2.8966406703681	4.09852605980654	100.88625099045	101.464976624455
107438020	9.51208476902281	12.9490073176137	25.6793307556212	22.6373485280574	16.5477280896524	6.05390310928246	9.23245079659169	9.96319957692105	8.07276889097871	7.45189377317718	6.23569616628556	51.5217345822344	49.9260686339183
107438022	3.97140148120983	1.53986540891743	1.38442457082854	7.44216501391306	1.49977925136525	1.8910122157991	3.80451397821877	2.54392751637189	2.59382359608587	2.59801603319181	2.11820641865279	75.714738223217	52.8479302239489
107438023	40.9384565171707	38.0062126325756	32.771408761491	36.6536061050207	35.0095835494992	16.9592519477303	16.9376301318001	18.5808132293729	14.4223095286589	10.0522720920002	10.986764528453	24.0367064373627	21.113197597984
107438024	22.7139324086375	20.5596674123072	30.5378539481438	31.0601585695106	27.2218159625376	12.9970482972512	16.667530332704	13.1397693260576	11.0991050662728	13.2306275378226	12.2762088539275	32.4462034420907	40.4296292228509
107438026	1.93832228833152	2.29914816715586	7.11585465491342	6.23722585098036	4.53579253603758	1.26732500551528	2.49042604675128	1.23546647831631	0.847524370608322	0.469615784472366	0.443034101365413	6.87506732022361	6.71477751763401
107438028	0.0177635037410186	0.0181103449779111	0	0.0287005389866832	0.0176123411169543	0.0195401764965163	0.00824645729980062	0.0396383056647793	0.00992094161866166	0	0.0311126271865774	0.13942147271587	0.18006497102651
107438029	35.5212108492329	53.3291117585951	85.3566197603623	90.2838988866251	82.8498631492897	2.21514342765186	3.04735255665021	1.91171436344274	2.7132064144252	1.57530406112936	1.96868051441142	20.477608894301	22.2644714737302
107438030	17.0560749511738	16.2882360103771	10.9603949545258	18.9105353859991	14.0592063523923	1.51098040175694	2.52242476527504	1.24553157650576	1.07808964275356	1.41599591883421	1.31647862841914	16.3316554776198	16.8437663238398
107438031	2.86240332443807	1.4198178120654	1.27533320201007	1.94814044256734	0.807817406471537	2.71633796744245	4.83599024735502	5.67890744078486	7.07625771868308	3.56355995207263	3.22200542458148	36.1106318999711	28.1488017996474
107438032	47.1449522315623	57.9830561387645	28.4148391297151	21.425892321431	24.6220791960834	5.85956795477931	7.53845374141083	2.24674832121086	2.08810936722982	2.44704752509193	2.23159226336926	36.8146079394953	38.9638255958448
107438034	0.230608512904158	0.327312361085144	10.1816896950043	15.9116333299007	9.05614281885823	0.0312555995535265	0.0621106120541054	0.551352732084534	0.353405859250263	0.0266617339013274	0.0316675399907061	0.0886953105306419	0.158003228230685
107438035	0.966128898109207	2.39483102910557	20.4751236292837	17.3249270390398	17.2722697582999	1.45829804051393	0.76227386836879	4.59969742890055	1.88080716553835	2.46821720610548	2.57566079700925	0.108986550044425	0.0466575573358453
107438036	19.2890853180384	27.1650730020915	62.889098670451	36.0556412808499	42.0704411632525	3.20034032957976	2.73761660935397	8.3377960987917	6.4516650791954	2.79439617347743	2.91127870942068	3.50120734858009	3.16425888302852
107438037	1.56658084639181	1.41050457346042	2.1644835007726	1.53616035694515	1.39467676147262	0.663169533489009	1.48236781500768	0.603686614053444	1.03312923032115	0.353747948911362	0.732026757402611	22.0177528905194	25.1951565170126
107438038	0.415673667505702	0.804320124592849	2.54909774039106	2.55475236871926	1.55875471028939	1.05753531510265	1.4443559344438	2.04990493532877	1.36707169969466	1.24088313710506	1.05782028645524	11.073254480537	8.02590475314008
107438039	0.0856817602498116	0.151800958689582	2.35446547993779	4.41372872696472	1.24808695926063	0.0793637641417541	0.162676596607694	0.894414046302777	0.613975385037489	0.026576797442063	0.0344068727949587	1.19882730078487	1.41877924317687
107438040	32.779838100476	32.9710287738004	31.4304603060104	106.166190537257	133.117577476036	3.10731547615025	2.57047832743164	22.6603220383664	11.4304455349294	13.1045943936067	26.6218306475742	0.764666851961296	1.47094944052695
107438041	63.7847500027206	102.812175907764	217.780196063405	243.122406528516	1276.6663731953	11.3279167852597	12.3119295124292	212.150997863202	108.581406617414	11.005972896937	11.6037017920259	2.21942835267117	2.26515916397746
107438042	0	0	0	0.572964248374602	0.469593744793262	0	1.22736905544024	0.859323563324002	0.61139150504608	0.45641400377105	0.169511325837734	69.3784105272586	45.6523598099625
107438043	84.6855092310402	83.3288528732161	92.1221848583539	76.9003830021243	75.883965921486	3.90146834378512	7.73574474849285	3.96287047965916	4.93186090105042	4.65679983719301	4.5430060620063	23.6786781190419	25.9156967663118
107438044	7.63713796371119	10.796590392222	28.3307114617269	25.5326749331014	24.9424916812508	1.08431653297675	1.91343364754516	1.35958765014853	0.788521635127589	0.767433937530368	1.03872053813418	17.5132649771768	17.972634256679
107438048	27.7868311549977	34.075966571745	1.74363827882926	0.797732741120552	2.09695936877889	1.30713294543936	2.34533418688556	0.650231680765211	0.569437412496363	0.0167594008292009	0.00884524228033504	1.60963035227924	1.67390590459663
107438050	0	0	0	0	0	0.041273602448658	0	0	0	0	0	0.0844725447724691	0
107438051	8.04997119508102	11.4144334605528	26.6080761169732	34.9411526393263	22.4809976150977	2.57061065875875	3.77303682720464	4.05074567957472	2.91952398587886	3.94972594640148	3.54216018039323	38.5546764485426	30.6470631055088
107438052	1.57845866598098	3.01942610782921	8.67782542244428	9.54081205872592	6.58058178634838	3.21527040096809	5.53609660149569	5.66589619627146	5.13010030253018	3.86666003216745	3.33003050649978	78.3421869897978	65.6302043951897
107438053	0.220724052985465	0.0204602498950103	0.112477622493502	0.25972762618749	0.146093424254273	1.45173952163534	1.38468069623118	1.62680073324404	1.52996677830348	0.952513725434608	0.761727795270917	5.87475923699133	4.95219195287669
107438054	1.14868261997248	0.67681393611188	3.25314986291656	7.17613794601127	0.641576811177056	1.70802504865602	1.88180331527561	5.90634689561085	2.96846261110348	1.94018906721261	2.63014707259636	1.04074243947769	1.50811522620505
107438055	10.715330052465	13.0605942362965	7.43601411918694	6.2742562905204	4.07031745162948	5.34039799012291	7.0477526174207	5.07202595448162	4.25141445017341	2.04716656072494	2.25601125838617	17.9771619198408	14.1949684155156
107438056	0.816352283109867	2.21405124736242	6.17759802314469	6.14079870070369	5.48730126820045	0.442658352893235	0.826901074159194	0.867440055759957	0.561255502909383	0.534620386165105	0.70941954290408	2.59527673014889	2.26210718704934
107438058	11.2293488259298	13.37513019734	15.88297292268	11.2526678729254	12.851249636728	2.71544031322971	5.16265672842898	3.10087061400397	4.60058142789499	2.60240292268266	3.06956158878974	61.0926475194699	63.4941638590756
107438060	2.62732363490979	4.99916945545599	9.37371470115064	7.02206317167752	8.55403480579274	0.732534492509461	0.922616139865976	0.915005098018115	0.861527164998814	0.395015102050683	0.401292550640906	4.27281227326461	2.56807753293996
107438061	16.2819666837768	21.0306327975152	38.3166014547454	44.0070003936807	55.6936619048577	2.39859618715189	4.95379140890128	15.9424551020347	16.068040861444	2.69913476800348	3.26399752156616	41.7018519949818	39.0205971070506
107438062	26.836187003061	32.9844030224765	26.3985735143635	15.5899044153006	19.9855247348458	3.44202269534627	6.61749826474231	2.46108947583404	3.76871339233004	3.42284043474806	3.42792784728379	45.088748438026	42.9515971830064
107438063	3.55441592793172	5.4022119232048	10.2688359369848	11.4666212509218	10.3553852023854	4.26986575695999	4.55571129125792	3.51956132507285	2.86456550146131	3.91678128335727	4.32410246967533	17.6836677546515	13.7011764512728
107438066	0.040456377068717	0	0.113320172013049	0.260810759911372	0.302934860367699	1.65606590715027	2.30943799619152	5.79616806858095	3.81139486661427	0.630601687788648	1.03874322593757	1.37725961334411	1.63715395515495
107438067	1.20718116341997	0.335927994942912	0	0.0221612427456735	0.117929307225491	14.1035376250391	11.8678226401387	0.0134411933172405	0.0302780096153472	0.0200212288836548	0.031711974465197	0.0799926675539428	0.0380097651344995
107438068	1.79647400994341	2.03495822125093	1.88100063856598	2.05495998113322	2.16996540020379	3.21100930128964	4.86644532066839	3.60823437284238	3.36030947111937	2.99883958702746	2.94749506170814	74.7768455755729	64.5001116087445
107438070	2.68001074563654	4.55375857925443	6.16963313556914	6.04972473051817	5.68141091553418	2.33048685518149	3.11897789714212	2.13358502107484	1.63887124041277	1.97171764788962	1.87297505612654	19.2324592730567	21.4478180246385
107438071	0.420701265735539	0	0.0108843581778172	0.0377277878939778	0.0308927922742187	1.10026102034782	0.820011571793105	2.73338510924736	1.51377400139889	0.905442459182591	0.985724940124488	1.35698314452702	1.3756764843748
107438072	1.9860484958329	2.71069956428157	1.73282928829336	1.74646009965728	1.30572114963898	1.55536923872527	2.87642406519196	1.78021344909148	1.57409965693001	1.17090391125957	1.03312001080681	53.1770791591763	42.2516532304978
107438073	1.51762356652478	0.3621539779046	0.372216535201217	0.547244989556342	0.448131378725428	4.95840069766663	5.92199052137773	5.58550154474687	5.35353481465841	3.2444075624101	3.80832212652247	23.729698660136	18.3873065138228
107438074	2.62655793966519	4.16882391985658	9.07523950771384	7.07199430993322	6.60372867608973	0.664381620116837	1.00935809460563	1.55861923598165	1.329749511697	0.750806618841815	0.756130183584984	6.31488678305818	4.55710297471284
107438075	0.707118606057226	0.391410494073502	2.83952644440713	2.6399310358247	0.894490369483045	0.435232662697389	0.500277213822881	0.612909309319	0.646581606052162	0.464850793038735	0.414027311541435	6.44275148091791	4.90193897214588
107438076	0.651121877763323	0.773307046821165	0.219860578020787	0.323455904592719	0.302649708238891	1.93363710211129	1.81355420632543	0.859338559543305	0.937772181581754	0.750530198556291	0.35918788978383	1.09953615843953	1.11634323829484
107438077	0.784532508270603	0.634870890646585	1.01491112712602	1.51798118363586	0.853214155652762	2.24280150509854	3.23004818359092	2.08682218038344	2.12860922647299	2.04503317472088	1.7419326162219	2.42626169197367	1.95820026293227
107438078	9.944292620745	12.7925983257001	12.2454724725857	22.0941457612609	14.3255879629729	18.1464384139006	22.7934751653849	8.65185248796023	10.1895623575176	32.3967935618075	46.0371369213067	20.1249908123194	26.0251578326725
107438079	1.73502037273774	0.931526757906512	1.71696953369922	2.823825291846	2.83473174805941	9.28384889648875	5.95229081140851	0.733636368708806	0.649410970375727	1.33157717894391	1.39571973793172	2.61203275314831	1.77252720586972
107438080	36.5115162360914	47.5714116550481	38.9424364426422	54.3206536848025	51.6515825370498	15.5590039058274	21.8142430234803	13.9903477679669	12.6193355748112	21.2883900106364	17.6360104929632	149.596247799398	131.406357930497
107438082	209.134844868571	316.084265799611	387.513628033156	686.250262706571	673.699511487096	101.784083530688	145.395184924	287.7813602028	407.679686518384	194.589320464693	175.040422212208	158.006067520824	175.270947927388
107438083	0.543294211838968	0.280542027335074	2.91738973417439	3.73444905933007	0.676283822446158	2.8382307550724	5.26543216596481	11.0989906036691	12.4013817687438	3.50512693625437	3.14371138672637	0.213092765693994	0.331708120767026
107438084	4.19018016260091	5.11738597669965	1.87366036317186	3.21998466076597	3.33368338837029	0.284052419583059	0.465282381953201	1.63755795443463	1.33218394371659	2.03929037814679	1.81681179311029	0.892349281543308	0.931396881465505
107438085	6.46779501295817	9.06865636065843	11.9049833968106	10.0469507631829	10.5283390951404	3.38257794284915	5.44917755226988	3.51386402043758	2.43923013063994	2.79552587327666	3.43925567391205	28.8567580256866	22.6947979551804
107438086	4.03569610473745	3.6565909487304	8.39578775400535	7.29157846044086	5.86138141885788	1.11299916410959	1.2416270269467	1.22444424078644	0.950828741502741	0.782360653384885	0.994722880378199	8.09793010332717	6.4461805437182
107438087	1.43613991462246	2.58626576177773	1.79831462609212	8.65164100033247	1.00771960156232	0	0	0	0	0	0	0	0
107438089	0	2.39213488070532	2.54415643547652	1.21191504686052	1.4594026833098	0.0312461995678704	0.180552999539694	1.38633774134041	1.31985670065064	0.0721922433541015	0.0571289865715435	0.129003920637713	0.172734560525547
107438092	0.950740706698133	6.1211144771145	7.7334531794698	11.9956732248798	4.90665568020338	0.0139867482896231	0	0.0350689739475526	0.069129748057191	0.0915667633466159	0.0138087590637411	0.441650369334568	0.621422916483728
107438094	0.475109135581345	1.93099991656379	9.42392919791103	8.32356451800749	4.31874338220124	0.759130051172008	0.552827096875519	0.683220538439539	0.489058354874623	0.332814741426917	0.481862572174111	0.0422069725694799	0.0180489453675154
107438096	0	0.142673154805523	0.198901037885292	0	0.185169135268148	1.19410392468617	0.575258805871185	0.649553735712446	1.57547941830792	1.03664900865385	0.80348545786838	6.01787120762974	10.4513118071743
107438097	6.23496063205849	4.16707153698818	10.1147828011257	12.2288849757189	6.33600673120943	1.83670392335267	1.71644223492652	1.5521770997087	1.42318184795502	1.64365437100891	1.45447974707369	5.96809366769515	5.35849890511063
107438098	6.2230672571573	8.34770211616827	14.7181881949407	15.6887376436609	9.87990801371287	14.6497756906514	18.9719876939549	3.83912184364758	3.63625179000902	3.51448710536607	3.79693684802164	31.9696987103071	27.7110804479961
107438099	8.77700277455386	12.8417282041591	4.49809847574686	4.16176206338233	4.20919860054232	0.873714012835917	1.11977210747751	0.935158393285132	0.671961205197499	0.343110776807686	0.294474757096939	12.5780522702407	13.4167158685835
107438100	2.04333932850435	0.694047650708431	0	0.432166471387895	0	0	0.245589410600248	0	0	0	0.0760753339551805	0.391425443298503	3.78854087264971
107438101	0.242392305647012	0.631550224659147	2.06377874486176	1.37700939387826	1.65262999036354	1.20978108474929	1.29291149201493	1.77875887820398	2.11280658287454	0.76582749673181	0.787087101108292	1.48282548860759	1.37911329639834
107438104	20.8511370210059	29.3722574664429	47.3250404721441	31.1473787675635	35.4247015316679	4.48944820757737	6.4106101712002	4.6100639854799	5.38991032217662	4.8938606965962	4.01072295520262	27.6402567743068	31.7212520731907
107438106	0.470269092716305	1.94482721378438	5.87164695225376	8.35917628870484	10.3398526406801	0.580622582632533	0.610094873584361	1.0534268270842	0.989871330997575	0.352343354261543	0.322969395563282	0.280473305810312	0.617744199206874
107438107	150.498002951143	72.4386458044291	22.8027455330241	23.1430218090876	12.9310717243974	26.1806419460621	37.7414331284917	11.1314387866452	10.5470253663239	3.84179451482475	3.9680635674317	77.0558771850272	64.9843972287406
107438108	0.743661712104288	2.3846440776226	2.03643717922251	0.677821810395086	1.96180614990401	0.212105712563174	0.400476233071114	0.757615281218792	0.332251706052906	0.257979101869427	0.170051026125757	5.10569055974288	4.42084907076532
107438109	4.78660702553681	2.72792232948901	0.296280355368648	0.0283299572095803	0.278989059791058	0.168656376733675	0.147469288012176	0.0652923243955758	0.0367814408027391	0	0.0129291165156781	0.349273909386466	0.303724469433819
107438110	11.021775963768	5.73298007897202	0.601214249464996	0.286021441468422	0.0977399346501152	0.469954845325329	0.355802247177969	0.264376893577122	0.125408485043919	0.0416919839274126	0	0.723701948689054	0.277968379145895
107438111	3.08704749532075	2.75991037110813	0.296207000887607	0.0908583190254511	0.111756307644661	0.115433443098537	0.120036709814895	0.226171539868173	0.299763380487768	0	0	0.177298863574043	0.132784203079276
107438112	0.482243423813541	1.12078538526758	0.0792980349122636	0.0199514046262265	0	0.247490649408743	0.456430364202701	0.731700738547509	0.670038283774107	0.0525006198085255	0.0254566279081965	0.893505547255749	1.70390434806024
107438114	6.09721102729176	3.44250699366462	0.915652679763621	0.233762659624737	0.463402663855767	0.063911921718386	0.217436938220781	0.215594461654605	0.209347181809181	0.0332413690875991	0	1.033217584322	2.20942783213133
107438117	2.69182292389213	26.5387162005516	135.11665301393	385.08353659114	163.476488067578	2.01343943124702	2.47046170357077	85.0722919196207	64.8130600328711	12.8974267919723	10.0666023039091	0.780379474422886	0.861194586718211
107438118	73.281001859421	192.433009489413	157.469479620153	379.839433096385	623.449260644579	52.6202576144057	49.73878386283	445.588040672895	298.377229956845	288.424731569575	271.751346428442	17.7660999104931	18.7773608955306
107438120	2.52520462810873	9.10138098447115	7.45251134127708	15.8357780315829	10.3573254709796	0.0111394105993528	5.94437178197592	0.155025501698829	9.64007945599379	0.0517474943025236	0.45054824514136	0.207541274833488	0.118082378350074
107438122	2.26846097595731	3.39228698995886	6.94183900763056	7.72591242096919	5.06103111245126	2.15849371775094	2.66377825530699	2.97042165015476	2.15134459952255	1.91295024960756	1.60685403335541	16.1831006048279	13.0136978650105
107438123	2.46797104224409	5.97236015479765	22.0082367477305	19.3643049346794	16.279464334737	1.00109726073254	1.66105325971882	5.82984159472333	7.9211753916081	2.2236314186167	2.56301521389774	1.84387075790676	1.73448995760811
107438124	3075.07955428186	4501.59148110846	8696.84669758567	6855.34228234984	7097.56476074816	160.710386977124	344.842805177979	2522.94981936851	1280.37884967051	2389.17138980028	1998.33273696214	102.889401168691	146.908696182295
107438125	0.775675570257203	1.54111242358415	5.55526821519115	4.91112650521988	2.9560855083256	2.29423779340936	2.93500935189824	3.24661947963034	2.77322015439783	1.85596686332166	1.86164586675588	4.89790035908146	3.86020218278975
107438126	8.71852651294271	14.4700876815423	57.0864430744343	47.4682006161713	37.5009007243924	2.34276295470296	2.84858694885101	3.94364372783331	4.29284332426723	3.20417111799037	2.89059204436455	16.5705550011288	17.0693253619261
107438127	16.9147724069338	24.8491363934097	1.11196173497076	0	10.3282911028865	10.5941560734696	16.071237075767	0.0474508039509138	0.0534606168527979	0.0949277467999435	0.0500934286899565	0.380524337883677	0.497734812830358
107438128	62.7568863769232	86.8659612251276	127.140347504999	100.499602427907	99.1510515537123	17.1299585042166	13.2620003462433	9.23707748752111	8.77915089481121	8.95606636002628	7.47996597057551	33.4463480700625	30.8301660211757
107438129	10.9881162036789	13.8559743338359	25.5498076351398	19.110401182882	16.580228100955	7.207742974164	5.67482328911271	3.47540194106845	3.57158273540051	3.95261891299503	3.33335755825951	22.8205998731982	22.2217973051561
107438130	0.0792209820850874	0.0538560624057289	0	0	0	0.0562460931373185	7.69610914419014	3.22955990605831	3.1869993348453	3.18450957748454	1.27531238985617	379.328806449149	400.814986646332
107438132	27.5840303003999	12.8318517850794	2.04334446148555	0.281557613619265	0.862420935753561	0.857390738469501	0.78705448062602	0.417615707652322	0.427378513647536	0.018309559675478	0.00844531619055467	0.374637405035386	0.557601242699094
107438133	1.14734787454139	1.58157667929133	6.68299462015962	4.06266750749313	4.07217681251282	0.731471006355328	1.36691394488412	0.810217585389319	0.689909310814601	0.68388031609979	0.590927799351511	17.0614764048492	12.5481198500333
107438134	4.24588387796923	4.9077362234281	4.74711076168974	3.85587931323963	6.46378246832494	1.78184614319133	4.04262278673001	3.77280768630749	3.795629240048	0.818057516234838	0.85751884453826	0.16373319038839	0.21925486917017
107438135	0.423934653290718	0.801474861971426	5.57231453631409	4.40835901694655	4.67916642370813	0.784867568599086	1.01351875837077	0.844213858812445	0.736843276167111	0.905656679581358	0.721952985323646	6.29450518690401	5.36468721433749
107438136	128.618156149912	79.1505118760091	39.7709957823108	30.9456588106281	25.7136603864945	59.3275457656956	93.8897598007364	36.651735325246	34.1266893402003	52.1511059382953	52.7590263570012	202.601127569454	207.748408392125
107438137	3.47564849757295	6.53057944440151	14.7452146415212	19.3720406842775	10.1727654210914	4.81240273097726	4.20440275726156	10.6187235049654	7.93246266204282	0.602578218443627	0.554535687286224	2.64656754142261	2.00457542823731
107438138	4.72009054222268	6.54953732905499	20.9528149033206	30.5545127464783	10.1798412731335	7.96135382664839	16.6711599669991	3.32591192078396	6.008804543629	8.76163612817515	8.79543864443858	34.3598779671073	25.6081330789865
107438139	0.469392608197628	0.7446037275425	9.08528819590775	5.68894572182382	4.04935270495617	0.68217931785666	2.22915307795232	1.44195148303735	1.10281877979363	0.720568798164194	0.346039649323802	102.110452384443	73.2531820733451
107438141	1.31488097633987	0.159611851548182	0.846568490555945	1.71695713109924	0.772330981587207	1.81230331617465	4.89635603285523	3.85273001002409	20.6262188804729	0.149847738620302	0.308448206566163	0.692642248648656	0.982965261842908
107438142	0	0.151024245786413	0	0.235062335010642	0	0.47445422131683	0.642451125470246	0.77891204130545	0	0.155930760405086	0.16426826069115	0.421899397034054	0.453695382174695
107438144	0	0	0	0	0	0	0	0	0	0	0	0	0
107438145	22.3672881930117	19.3856840554861	103.392284475163	157.582773407774	108.548660585886	2.96635207613927	5.48365387638466	7.41331916387422	6.68516552888775	5.96354207028163	3.69720369584748	97.6085969519421	100.639058523037
107438146	0	0	0	0	0	0.0449078975270788	0.0100742507957817	0.272965476017194	0.0595434989680554	0.0564901518394899	0.0667179036578087	0	0
107438148	0	0.0424628912112587	0.0436844319868689	0.0335867634848228	0	0.0768084160246408	0.0187899560202028	0	0	0	0	0	0.0426410966598931
107438149	0.152787331450186	0	0.0716985584749027	0.0623948186455698	0.134516553902252	0.514836588517508	0.0287229100058127	0.0190528609310492	0.0768751270956677	0	0	0.0306405934032162	0
107438152	26.6196438787775	40.8157615492753	59.9225345613823	53.8635537475906	51.5757752401773	12.2276504603558	19.733136105577	14.9931344515013	10.158076317644	10.9699301422075	12.4001450849025	91.0808530494922	95.3624144967693
107438153	10.1891577603584	13.5745730770618	29.0810301011471	26.7405376296467	25.9728731291667	1.46897598841119	2.00535179601317	1.60655564519624	1.73978466035935	1.30727080370677	1.74543500370228	20.8421603820953	18.8063675460589
107438154	4.76278789982197	5.61283189745126	14.3547665536917	15.4766155878108	8.01681903919749	0.728962224895332	1.07766500782556	1.43957204934576	0.995271424285252	1.37510946899495	1.54197124159962	4.50692224378626	3.37184310950667
107438156	1572.11806310773	1092.46140890235	116.832505674149	10.4506053244021	30.7747296762037	1.87550159561553	3.46985108729725	3.09539934955494	2.32709921511899	0.0688970286398051	0.0363268501073227	3.84582658838273	4.19446169322653
107438157	14.1440621356701	15.9219748353679	15.1233078991095	16.2429325526644	18.7917485729622	4.01005390225351	4.4500383017553	2.28922536722579	3.08306109452417	3.34936773763121	3.24112244669547	16.8580150646221	16.4108880283335
107438158	27.5470005248415	35.0335876538293	76.4039206034626	60.9541171904526	60.5823956141832	3.15065683023546	4.67742517746678	2.47282305970953	2.62797204674219	2.76086096263677	2.7572414933642	22.0248033490207	21.3570081065689
107438159	1.58730098319403	0.347934325244483	0.21638604154327	1.18582569111426	0.149756809964712	4.74111525178872	5.65026175213216	5.35317756116751	5.23799037390195	3.96296227523999	3.93899492053506	25.4643564631133	25.1159106886404
107438161	1.98388560343481	0.691414676925847	1.71280599547939	2.44428925006016	0.311666929408691	8.8489593577874	9.4630937730545	18.4103333235087	18.6547113311072	8.76083153218073	8.90227237329762	38.707086794787	28.9145881360187
107438162	0.162721650905692	0.55457888654691	2.08866200147259	4.74712672118199	1.75164024075108	0.0204407883162562	0.167317118481704	1.15145146748946	1.16718835412154	0.11643963317436	0.0831613408704469	0.844631015930545	0.720937546166907
107438163	1581.06935135593	1409.55096511308	148.066448541184	82.4424025448552	159.770375673711	14.5696842171031	19.5876999327836	19.2498152782565	14.7312282048495	8.94784777895726	5.97622335340083	18.9053069764384	24.0722734787504
107438164	74.4784571172045	93.5109079036856	110.007432641242	100.427797438969	101.420235327062	21.8434463433954	26.8047985015237	24.4865993694441	24.1281709521659	20.3028475099079	19.1812202952517	84.3466116504092	96.8403286260548
107438166	0.310095499164376	0.0973084454236889	2.01005010866332	1.71368337101001	0.739030216560068	0.874883552973695	1.68174315135534	18.6385769318287	13.9461518542327	33.834326015278	31.8772716675183	0.434345655911145	0.457345742300629
107438167	2.34405209375837	5.23440554740152	20.9976837166465	25.2753213945958	11.6127018317547	5.44528879735835	6.12940891893945	9.55556209559566	8.03875849444469	5.06808428204431	5.41410667467854	13.6823548794599	13.1811625584964
107438168	1.44697871208552	0.627083340160363	1.8733819004501	2.19689132455338	0.191217275905376	0.968999699156749	0.889736908542677	0.977333527360107	0.764210963487785	1.2034829288847	0.635165972854235	2.30890807950378	2.50250877805899
107438169	13.7141229191749	22.1360559642911	41.388585983351	64.8350149724257	47.7744313928287	7.47602507957314	10.9265232113488	10.1900198872713	10.531244555745	9.79271568719098	8.85861528721009	98.7593989527247	101.656904717656
107438170	1.15376129402663	1.69774135580042	0.574672022906657	0.715070395392499	0.667756624408695	0.463377771339742	1.8484711106303	0.655615575257661	0.420985161155926	0.556498555395051	0.346727014288781	64.8400227161762	53.5956319217987
107438171	14.5482878819881	25.2199581855117	50.4635166200223	63.6382135558706	104.560454407714	1.13043757602158	5.01706375356623	3.12236046786374	4.32515917826502	0.66273516340133	0.320555770978579	0.541673656128798	0.342648918995586
107438172	3.33572656641299	1.20056733313077	0.19633749583008	0	1.27786768517978	3.16360100714869	1.56209802455658	0.132336075525684	0.10436021697305	0.217965744927853	0.554236056962155	0.105806115619082	0.13206767589885
107438174	8.81666612889651	5.88366305850373	0.37467690736897	0.0417028998836499	2.34525637402581	24.5220099535748	21.1699235306839	0.0417954158150444	0.0188316120455172	0	0	0.0279151008358889	0.0473748846419349
107438175	0	0	0	0	0	0.0328124987644415	0.0554347807343778	0.0484315886259697	0.218483932610205	0	0	0.336083034995816	0.216516920572222
107438176	1.37610293953659	1.01871293105333	0.97512140757865	2.06824163265849	1.42011645942164	2.42599698355138	2.69051524655719	0.329348838434733	0.174668779558763	0.0578536377477096	0.0610706970942728	0.102839807970299	0.158778172264882
107438177	11.8494180471018	14.5008366476601	52.6684929613291	37.6998569785783	35.2095937949781	2.72796894160552	3.50231452261295	4.97086773240159	3.95416991657536	2.73308796966721	3.75471370466474	54.4518447801156	65.0499903454843
107438179	6.87194379320983	9.06606838931416	7.18441651827371	8.32337120612742	7.377021643364	1.14130105939768	1.93374840784121	1.41916595020686	1.20661820711693	1.71935114842842	1.82565178858748	22.858330812761	25.1185249702463
107438180	164.924349104013	183.477631781925	401.879968395264	228.95023819003	199.528530106726	78.1855088069641	67.8473849888917	43.071363250084	42.5116448070308	53.5912454221861	57.6461251097856	166.202186966273	138.323771834354
107438181	0.635875540155443	0.571255945101595	1.17007663873503	1.25006746905614	0.880346199929239	2.49731787782391	2.97845569753607	1.49916888050696	1.64770986172307	1.99218386871412	1.80147067220176	27.5225564869516	23.059560950746
107438182	3.2801723598605	6.51892206402383	14.0472205386476	10.7108368028508	9.95450286699427	0.398460985875737	0.396326951848673	0.685319917271329	0.725156836426241	0.299603227834318	0.145656431129105	5.09302077760996	8.32766639235884
107438183	1.74417508618312	1.55797557075737	3.23069429324864	5.17786034810139	3.65441791789342	0.923119882674528	1.17025709051108	1.58269764872815	1.4108164568691	0.797956218926532	0.945449280532812	2.30150320164243	2.44861724409558
107438184	47.8523981239927	53.8798631169511	80.0480259165352	45.3802241241242	57.7269618671487	6.02789880263463	8.95903728219425	6.51365738317369	4.8652758613051	5.68695401838576	5.9196577366825	32.549424398154	27.5247680941894
107438185	40.3685333236247	82.9921238549302	269.067620708881	223.619885562606	223.654633127797	12.4009486796603	16.1290715901937	24.5759581838615	16.5104421092399	14.4778888796803	12.6136877916214	67.2010093697213	60.7664896665411
107438188	0	0	0	0	0.0178196976686881	0.364826400337559	0.335888248637019	0.0127668900189008	0.0719131106908352	0.0382182841084029	0.0605093141322857	0.18703525613315	0.145524796013773
107438189	7.62906574465533	6.07027043505605	0.646780792494141	0.470755254553843	0.284519448212364	5.46070243250488	3.0056014582961	0.634669264861319	0.715024238096198	0.562078626325861	0.604653364889698	3.58006267286176	6.19928109699524
107438194	5.41091592360969	8.19182174120812	0.565052854654164	0.112077638804661	8.27054432918547	4.01652143551161	2.64440785187951	0.0394218921472349	0.103626729426382	0.767301419556214	0.737198382186374	0.595291187118255	0.599425140713702
107438195	187.437188766335	193.715723102008	171.507168299575	160.127244903617	184.163665376362	14.9405661181953	25.1617904349963	9.68131947736786	11.5045396135197	18.5199869890596	17.4380492486995	105.80481127856	114.320769752898
107438196	0.492783529669207	1.67040735780206	2.58592617842973	1.8801794384904	2.51096122228518	6.35531817804878	4.80761790425372	1.49508174315741	1.76894041474869	3.92587119395344	3.34139174536936	9.7174096860428	7.33036019498085
107438197	7.44436509282938	6.73689874001422	7.4968564121814	10.0530862341534	4.28630434592696	3.88402344056633	5.79548830062841	12.7597580993717	9.09716345131177	4.03327422429121	3.64755832343187	22.1192826673807	22.0379085294261
107438199	1.8357376284268	3.34290429322045	4.81881752607236	6.46836476809168	3.66637179668543	1.3003125259571	1.46901527103732	0.965463647676089	0.882645109205248	1.12185245459487	0.773238077800834	6.76386232135981	6.3280615859509
107438200	12.3025720770136	1.54662250419531	0.1064460192164	0	0.651092532781228	14.1303692203914	10.4133106588412	0.0349326857752292	0	0.183688666958008	0.027693573289482	0.0233897582454361	0
107438201	0.100275650946789	0.388619275666823	0.572188313768863	0.604713849019356	0.508061028511162	0.140665630066373	0.194927912577463	0.147045673035219	0.0548797362614976	0.122918238467272	0.182505373533533	0.29042608601055	0.601741474425659
107438202	32.7611582000473	92.8018171328793	140.162971736949	219.202237325097	159.045828523728	7.14940719304702	9.61644768275596	8.12833402467895	7.10094111276955	6.13290334386951	5.82009345138881	9.64663039377697	9.93199822247751
107438204	0.16663961357444	0.217942028628002	0.702064063501814	0.688868291724796	0.251820728055781	0.439153875931777	1.23079628648155	0.949408359579752	0.70627310200009	0.5959541701794	0.522763501400627	51.021831688679	39.7909197563349
107438205	9.98031443793961	0.0848231432848008	0	0	0.877101936494435	753.088660152947	572.972841530683	0	0.0680882332796139	0	0	0	1.00100927034506
107438207	0.0654313312346784	0.00277942832169138	0.228779104977502	0.581721954835072	0.127727800384103	0.2859496442315	0.718901867934043	4.07658024212614	2.76139797775734	0.121544865977599	0.153721245771712	0.387923183380916	0.322433693271082
107438208	0	0	0	0	0	0.20848073851087	0.629454735810321	6.25552457098139	3.58603469964386	0	0	0	0.132144029723818
107438209	67.8980104064234	61.3905416416288	27.7959520061689	26.965229053525	36.9228760391777	9.67749522930485	11.9351710486461	6.26285638019185	4.44838996903678	4.55225658095686	3.14325864190656	19.0842384464184	17.8765322661414
107438210	0.0131250892476556	0.321216879018709	0.165412142243458	0.126933172681507	0.0520314333311567	0.0399485849496273	0.201153560556653	0.0746894799449798	0.743246884507814	0	0.0294923685415768	0.116008851741408	0.797822534782172
107438211	8.05266156372683	6.88351967529215	13.7642598805889	11.3588109420582	8.13920930932572	0.951492006199895	1.14132538186837	0.916227404029753	0.627366956795057	0.294281337539302	0.339754911355054	12.821533168317	10.602215496018
107438212	0.207877403970701	0.573964141608942	25.1533912809202	19.696715794853	12.0515221320881	0.823024739177892	0.72940767328598	3.87502492705378	2.58073058778916	0.112986714789298	0.129522900607271	0.194579084686781	0.146769979286958
107438213	1.57188161855531	0.962179151668568	3.07513506748907	8.24283104857618	0.555460041014176	11.2075190754571	12.6694474287076	14.923409083195	11.4931986455833	5.41853820231657	4.43063669979187	48.1365456721045	46.1958966124612
107438214	1.74456273205983	2.06014114607233	3.81013595835108	3.79141679035132	2.63237363706583	1.32584686271434	1.71937979209109	2.68371136137877	1.46152102290852	1.19755797708178	1.34501173600197	8.19035986763648	9.15665325012749
107438216	1.68134404386646	0.311035299090183	0.0939891132126658	0.42062713459092	0.177791948089565	5.46839472154117	7.41694824419645	4.77542239144821	6.57108298711869	3.56267077030136	3.47765000946345	40.7599242016531	46.2062429722229
107438217	0.716192995242752	0.453424577548781	0.0347561364008502	0.158720149361165	0.163079010566953	0.0288532786993679	0.0250602606785004	0.0442688524281422	0.0249422835103017	0	0	0.596069881948147	1.72360963837682
107438219	0.906281863294129	0.16300558758399	0.419842087624721	0.893514774869812	0.0624679244007372	2.78868895719891	3.95889738597982	3.84169234156038	3.87393774753189	2.53869751961409	2.28628541310829	23.4664893281275	12.8816395454944
107438220	24.7093621731933	23.0200572045547	12.2805529891365	14.0406254225938	9.45706644181809	11.8175886867721	14.6044658485332	12.431702140572	9.5406711481708	4.25513276376531	4.15898557307937	34.0781162534186	29.2013239845731
107438221	35.4986448837674	35.470555755875	131.019881870019	84.4501803457349	67.8936467194966	3.70753167180888	4.3744494217684	4.61515244447933	4.64419207279494	4.28528894677208	4.4330741024836	21.6948342413358	20.7816027800961
107438222	0	0	0	0	0	0.0247015465128792	0.056260153737263	0.0740540273303971	0	0	0	0.152232574409903	0
107438224	127.971785458427	100.861443102721	9.75556679179395	4.43580393286116	3.64518770387184	4.88948246005857	27.6944330647258	4.76091155353637	3.97040856401343	0.288258520661342	0.145706682322926	10.3776425108639	8.63326977398747
107438228	0.170963859585495	0	0.171839988485389	0.0784890015616521	0.322558189458913	0.0214212260815193	0.0909816278245717	0.153427869732974	0	0.066094420547003	0.0348712368047935	2.9504948339666	2.84383610810619
107438229	0.0891748843264225	0.142895382771219	0	0.164286646479957	0.050502892577881	0.00388287358125535	0.068229370089354	0	0.013637631152668	0.0181101435282872	0	0.032220797860529	0.0517025043209972
107438231	0.0479030833105738	0.674049812634729	1.07162156156971	0.0772874864214134	0.455841332457382	1.75473606581663	2.0509695837824	2.22961252307968	1.62572378551764	1.20136542604502	0.765285285171593	2.31925984796893	1.7978514936345
107438235	0.0113637876521782	0.0471994650483247	0.0636026669192853	0.117782845280501	0	39.3572621068558	27.3368834301156	1.037924296999	0.555457309848539	0.142769893205227	0.454057552957104	0.0144505833677907	0
107438236	0.0401866601563741	0	0.0187600515409143	0	0	0.471001693761398	1.59175525622545	0.347765936815266	0.418636672419983	0.192718331192525	0.198691099310326	0	0
107438237	0.0924801612061428	1.24059198632836	1.10184302470029	2.20805371662158	0.712785617771997	0.896089655133237	1.45408088151294	0.735854822431494	0.52102258745434	0.10094449105325	0.201045836764311	0.0192854562579394	0.0412722765873099
107438238	0.0769233267583175	0.0261468040358122	0.107701940194811	0.15788013015613	0.372716176258566	1.17764528084072	1.03933628524032	0.0636207378484242	0.320558478552806	0.0620527286909325	0.140854074477817	0.0324158294596397	0
107438239	1.85659158642095	0.814082055544308	5.57047454525125	4.60034917881545	2.73860926561522	2.50793326243033	3.45689209166379	6.14530010832434	4.4964468852598	3.31017443308188	2.63654500652681	41.8414989402678	37.6731992727222
107438240	2.41923211766039	5.44795618848577	0.561521092076766	1.54437541421579	0.380951986590395	1.15556371969439	2.35722242267638	0.13866646203459	0.769857448629891	0.029582984345703	0.0234208394349788	0.105180947995316	0.0562450510056808
107438242	3.70171325802186	6.56963694626191	45.8596106880883	31.5936577976226	45.9789228641734	6.3274651877067	6.60041135654788	17.8837845335445	8.55337618872355	0.689327304088789	0.877522810498398	2.30277553605921	1.66412363027901
107438243	0.842522832181891	1.16235601432599	4.69940035639484	3.8117771237836	3.22728458262592	0.100709912343257	0.354580415211876	0.503655867775236	0.299507430584023	0.407602943741176	0.131093632034215	3.57906319494736	2.95163836869677
107438244	2.86468440768829	3.55734308127222	7.05892053422409	8.08647277311	6.2419288773369	1.40084088100742	2.53778742794409	1.75439716489531	1.39028823025544	1.42139898878686	1.42334678311159	42.4357369135377	36.4992119300604
107438245	118.702093489079	173.228020175121	20.6722957977502	7.08846778795881	4.68554555734681	0.603385547720693	0.407752706837826	0.328583593434373	0.562138532865736	0	0	0.875177243073998	0.897054583925581
107438250	118.478719176491	149.311527586153	254.949145373709	237.656352512006	241.674397023155	27.6515911964713	39.2804746660777	34.4709801847044	32.0474396295914	35.7924707272436	36.4891883700765	157.118071694608	153.38842505778
107438252	6.33800150327316	7.09039861146033	23.0713206534411	16.8514429144977	13.3011879398995	1.00235844240038	0.748797581927489	0.699658756713938	0.732064949076785	0.833340003941493	0.656165393145207	2.50038478998273	2.72894387984156
107438254	0.0258105524593707	0	0	0	0	0	0.050114849195684	0.0166995075726351	0.0564317686978704	0	0	0.302276523785936	0.0709821768762507
107438257	10.8096117023352	15.1142764607922	30.1211311955808	42.2429137761786	27.3975176377755	5.88713461803899	7.24636411027202	7.10566973117369	5.85716475309484	6.21663153098225	6.39328085017011	33.0630431292424	27.268467510488
107438258	1.79968240272966	3.9503812825165	10.9428050943416	11.4938728534379	9.18615912385251	0.970018064340388	1.78711829930862	2.10302010786778	1.89407083150948	1.91596534007564	1.6132158578826	13.3607804808871	13.7339987958769
107438260	3.53879791892817	1.0448898905082	1.78434452981974	4.39947788644572	0.267680210519639	4.10522502706776	6.16267132200103	5.94645579886601	10.2594677339605	1.97191550784585	2.15323093190496	17.930089246547	17.2871629477451
107438261	0.374498683874992	2.3687779502352	6.47887068484317	8.86837872113846	11.5963451412265	1.17689341648739	2.17337325105574	1.11933289527108	0.832887884179338	0.111242397791357	0.165489125149385	0.655483692827123	0.633592433365762
107438262	2.0292972685846	4.0261458746391	0.484468454967519	0.231987072110139	1.88869935022431	0.91368245325178	2.09468572854432	0.00821227094111774	0	0.342931211511468	0.168079510248607	0.913893960069063	1.09355308322251
107438263	3.97590696189449	6.22262788427511	13.3116319329436	14.7139473407038	11.5138515401439	2.99892469188359	4.75533778584217	4.81921852032291	3.36355077583125	3.81803962361915	3.38202663329899	48.8381514410984	50.4217357444045
107438264	11.7943545257416	18.7645442165132	7.83665821277304	12.0894328716302	12.049678566991	2.75293354033686	3.86679942177736	2.29704768271832	1.70786925058243	1.49039764994304	0.986935360115785	88.2064722664587	106.19917541488
107438265	79.9877160685169	206.22802217401	522.092351817413	627.720885864525	1180.91024852584	4.89459487080504	7.46806016945409	48.4547757241197	37.6829953204794	6.55365534539692	7.95781002345972	11.6155985999175	11.0035712932881
107438266	8.01896022005824	12.0688947316488	13.8902921642645	14.4466199945788	11.8854377469306	4.42251356995987	5.87007126369145	3.14930968185969	2.92958626883881	3.6998831765588	3.5345820452319	20.8619220558285	20.4237518592923
107438268	0.0842957289706861	0.989282906755723	1.31425944055583	2.29155251031384	1.27939491686947	1.19515011693622	0.966912398807179	1.08186588702286	1.49512475440262	0.797646129700225	0.504809859199706	0.238536282068244	0.307019334321254
107438270	4.64401951056817	3.70857366639712	2.93140337513986	3.94934343204998	1.95103178265719	8.00269828880932	11.4366550410709	7.31339609935242	9.71404961699932	3.94880525568378	3.0997304890741	20.4207969275174	24.9171601666164
107438271	2.43400059079682	2.84749268499844	3.06741170055944	2.5498686473787	2.30274514325258	2.37648195141863	2.20818100297864	0.870570532973418	1.08335471171199	1.58284173938788	1.56649902327956	4.58082360083243	4.81604644483776
107438272	0	0	0.305954661062137	0	0.183140533684431	0.00588523452838466	0.0205399900296276	0	0.0204765901677723	0	0	0	0.0260736884314304
107438273	1.15953134695549	2.25545234367	9.38395068348151	7.58533251974845	5.19076468569558	0.518307731054071	0.651711526560013	0.53582471726188	0.467277236085977	0.301213823159095	0.176939460195067	12.3691874567699	8.88676739959875
107438275	6.38213434893316	2.4424573421966	4.04661379064634	8.79640599518182	2.32750395045034	1.06401731185411	0.897850178257387	1.63516315243752	0.862912003236381	0	0.223645487661468	0.0951064259773772	0.408032072392704
107438276	0.472294364176831	0.504822120728491	5.2628204477172	4.71269681398555	4.21152675304175	3.68345226264087	4.6946259307554	1.77370880025133	1.22458807188419	17.1203756858943	12.2175259982159	5.25005863894016	6.46815716118236
107438277	2.6355372430811	4.31450096512058	3.79840262559756	5.12777143433192	6.58195555493156	0.750589498155875	1.59103045957276	3.23503094400513	2.03768926884289	0.33276630314632	0.383076904256098	1.07962108409962	1.4449666569989
107438278	1.57548482685827	8.31827342079176	145.589458571327	168.555134573463	207.412711958591	0.517061841901515	0.654859461156241	14.7467163890527	12.7277891411079	0.346640543820205	0.166265916157231	2.47495481266806	5.54140382841565
107438279	5.31299592001356	0.613836324995854	0.205190231688366	0.415826821518832	0.0546824603337808	6.77502875659015	4.90880064453886	3.20629876719248	2.41091197800265	0.941401241839152	0.872352948969314	0.7930967304357	0.963304240041063
107438280	1.44409619099859	0.192595377047129	0.117116561733696	0.196709901412737	0.0221988275961324	4.00468109756481	5.71119444617262	3.75071522466161	2.82756491330343	2.87371395506048	2.50389505787415	11.3884358878658	10.4997569163285
107438282	2.89341879449645	3.18590845767496	4.80496496729883	4.76492510089647	1.55350439782963	1.19987977054251	2.20867091000766	1.20979703337868	1.45000396899292	0.953755423817555	1.16696233916538	15.1813302827197	14.518896782571
107438283	10.3832398798203	12.3348257448844	14.9324781496898	16.3932613486363	13.1918672426902	3.52130795710747	3.5547833732332	3.33208768240384	2.659977686191	1.77630184571323	1.82593264736228	15.0437907383939	12.1049606764385
107438284	4.13290340079411	14.280461592664	28.0386016799269	56.4467275413386	61.4957448233482	4.01104663713592	10.6240052076914	151.53108577828	103.749177677829	67.2367223934388	51.9812990256337	3.74613225465111	5.74432968812957
107438285	1.46710013967424	4.00507876760641	9.97285560486935	14.4000614849026	8.248132561156	7.39668162056769	8.92678372163475	9.4253471296095	8.66540999256554	5.32296442718166	5.50390506016493	8.22700631919471	8.06258952226456
107438286	3.03726391452942	4.16247422613505	1.67991263991124	2.4840605278396	2.16382264297295	0.66099946722438	1.62895571422743	0.444884778971339	0.566458970724091	0.442301379352004	0.44604280252051	26.0219143770758	24.4255938164459
107438287	1.27401795979486	1.8581635577116	6.31088647819873	5.05979158037396	4.22802125312951	0.358515130634641	0.759643616725391	0.501546525595684	0.502256951097056	0.313082381319358	0.352477209987507	21.1067335084924	20.8540903989663
107438288	6.96723765334799	7.0882545925262	7.32008532355278	4.32852630039	5.12974702725442	1.45822794476797	2.99020192914891	2.57476321148728	1.65921529475143	1.24550284054437	1.35185208986936	15.9817942791537	10.5985976994067
107438289	4.37104885039683	0.26219785051732	0.241545502818352	0.321172868065458	0.125193626725681	6.30283209533831	6.88552129991985	4.78638287449762	3.54721909040897	0.574201581736277	0.55058053376229	29.3911715959689	22.9225176113632
107438290	4.84642845161584	6.86965073623875	14.0275195857636	12.4261076878591	9.90370414669484	2.15420523239492	2.75035765019287	1.79361397564625	1.11285499452919	1.70409966192186	2.41108338146019	5.40906847187491	4.38279844043158
107438291	2.61506220909072	3.84284538219961	6.62148575291156	6.39124455921955	3.54282818200905	1.32275457259645	1.60218017584518	2.30129236852986	1.83076546912321	1.73365890010448	1.88189311930169	4.02380796715263	4.24505272436282
107438292	17.107070003373	26.5576863889009	55.3506576106229	52.5603557112656	51.507263696106	5.9021481314147	9.99013478068614	5.143329104262	6.26530755105506	5.68826272266576	5.26044999390771	47.2447687617692	45.9112962933454
107438293	2.4723273325177	4.78451513539128	9.79854498585751	3.97622732211153	8.95977288023892	1.07494829060732	1.55162676795615	1.27152103409744	0.824889798059399	0.89856161096963	0.917649939785546	22.7509696615465	20.9531123914535
107438295	10.1976197967764	18.4478719313422	68.0901930071143	60.6201646153742	51.2021149365432	3.00870025383196	3.52900857221868	3.58101558792345	3.55438379011382	3.68326861693982	2.36234431160312	42.7438549828027	35.7839130170959
107438297	8.85336520136647	13.5461694022071	27.7036645448754	26.9367298906306	20.2769745883014	3.59509453099733	4.10031893950342	3.02070094059319	2.65161404379266	2.09625662409313	2.02155198244037	14.0572158853395	12.8678654464743
107438298	0.803025139241706	0.154806886315629	0.203241492871246	0.293455341131842	0.120346829094429	3.78192805196611	11.4124811765049	2.18470209893219	9.15565687887959	0.675675109741491	1.61217954823771	0.817498867881469	0.671307161846113
107438299	0.512405593614543	0.536892042518334	3.97671472712193	8.72617612139559	2.61729990486645	0.142938434116673	0.196776141079944	0.130869951026331	0.0589734878307291	0	0.0206805440230815	0	0.130580116212553
107438300	0.92900139537023	0.301661975902749	0.119708509636091	0	0	0	0	0	0	0	0	0.143353958965181	0.30751427990354
107438301	2.16812648182215	5.48398165400757	5.38480237521064	6.57571296057699	4.99405709230064	1.08613851010162	1.33891624476412	5.91993730520292	4.19792249123494	0.594478700384314	0.42907914386161	2.78781842460197	3.68729203346527
107438302	8.65704165376152	8.51699194364012	23.8156364162867	16.8958891663422	19.7105958966387	3.2025438245787	2.57006724102313	1.97033193966605	1.10759075072173	2.54675622216637	1.48694575922297	8.96408450004565	4.23480580604258
107438303	0	0.0274387536805831	0.0752306242448119	0.0144750004659319	0	0.024948919352304	1.62673321291065	1.08614703656831	0.78301756332465	0.635220587431486	0.369494645298747	104.559020875295	113.866700652279
107438304	3.49741844530906	4.28234305601572	18.0777341542319	9.68219188303152	13.0057707793165	1.44900748428257	2.2302139862445	1.85081259261201	1.57071477490056	0.886177334991489	0.906145731001138	11.7109030700317	11.1224364405994
107438305	0.0978647861705327	0.176538676830666	0.399613619396255	0.619790290010944	0.0696534422935918	0.198806001334441	0.253432210523802	0.22040058075613	0.182054154267176	0.0656947470495992	0.0462353001899567	0.184741315808385	0.1559392757977
107438306	0	0.0541147612298201	4.22991338470101	4.95208844721379	2.5633477928344	0.0121078219934718	0.06615591808847	0.123319634413375	0.141649910600912	0	0	0.016742255058916	0.031883883959629
107438307	3.17692118671905	2.96682002270007	4.12789343914619	1.91120015942355	2.84807146963127	0.453789967249075	0.737947764262449	0.239861423613002	0.488671454921818	0.222011892815573	0.171251674153644	14.9452679266961	11.859933510081
107438308	75.1911877646239	65.0285197303533	67.291506130364	43.8455995519069	50.0776170828934	18.027105967097	18.7948416505177	19.2998262981754	12.9932615201941	20.8795185187095	32.2097585762512	70.1287631987472	87.9412372780877
107438309	2.92723376893451	6.58338677644872	24.1646508436709	17.1292612137645	8.58248066373168	2.21621358991318	2.47435317084945	2.06969966339365	1.59462535219491	1.69801729286168	1.63722574318787	7.73401437534372	9.08367482803314
107438310	17.0125878880123	27.4886179104741	34.8456364016552	32.4435685504107	38.579891152586	8.9545510209471	10.7111721041647	6.40048405541222	6.94971223295128	7.03907417273548	8.44205837158308	41.7275922281935	44.5654052005036
107438312	0	0.0213882021432445	0	0.0674567484812292	0.0277004169738991	0.204867209185944	0.0993511651805966	0.24427505573124	0.0259178074343673	0.0628121418249463	0	0.0355486076994533	0.0563391599458185
107438313	0.149567924699108	0.288114183368328	6.08296262496718	8.69727773725231	5.53304749783389	0.0449527559971645	0.0699434441221385	0.789962413895702	0.94235900038055	0.0697035656780447	0.0122609992852222	0.227641130851432	0.132879697744733
107438314	0.780881987863842	0.402345780884742	1.53669366331862	0.761361049522144	0.75616820738797	0.546159078153531	0.968884446904706	1.25341254581909	1.25182192044502	0.625160962054984	0.461027546827205	0.369482296408449	0.351936059082272
107438315	231.92728581266	73.2541369878266	8.2724987742256	2.92888599964449	2.43635003726077	0.660497610701124	1.34201455927912	0.610989413451712	1.00969845522112	0	0	0.358715548239151	0.33816826161236
107438316	0	0.113735086466552	4.55315362880102	2.21207774565068	1.02154362834354	0.175473251043002	0.378231977256382	0.17067780137382	0.0961254809018678	0.161924222959399	0.10378423163113	0.0513629164212561	0.131805803984862
107438317	0.591821503041558	2.17847119821948	0.579665642560349	0	0.475734787275828	0.531690498767669	0.389880657943719	0.390136410942379	0.956857429203259	0.311671802478165	0.438484602836622	0.030930174975045	0.198770653504917
107438318	7.20627699276879	10.3846416574629	10.6617102071176	14.4431923276593	22.7529759444569	2.09013887199445	5.34957457790872	12.7388800581565	9.35608610785981	18.3111435807205	13.5826616704324	84.9594639090788	66.0247339871968
107438320	0.103356572646829	0.786320564326017	42.5003382845767	46.0070941882753	40.9101997319155	0.0369941581998098	0.127751125803677	0.704524281517598	0.401147130061055	0.0230838621402524	0.0487379603456799	0.0922601887486567	0.0876868887299423
107438321	35.051010351324	42.4334919818376	41.8166557075738	32.2603124420162	38.0570366857352	17.779067936068	15.8433168091185	15.0310633348147	12.5300509853891	8.11108860557952	7.92947683200238	15.293013065616	16.9984717591571
107438322	4.55503075364277	7.90906313515456	19.0190865380591	19.4566229091314	22.96285480765	2.40072065170805	3.6865775733892	2.74316472194808	3.32718985686582	3.72521180621579	2.28705491607286	19.5670006855142	17.6139880611855
107438323	9.90602034076794	11.6672301392791	13.0959898856288	14.17403275086	10.7017647917397	1.08045008499497	1.57833826849996	1.4570953404645	1.63246876566653	0.788406263722548	0.993633994463118	8.95828747509823	8.38223904713871
107438324	2.49284443523738	3.35369647506438	12.2362277941395	12.9043159582008	8.43512241284341	2.68802137137756	3.42501725451697	2.76602075249957	2.32143858166886	2.78620425444804	2.48988552522854	30.5786359015351	26.0419069457264
107438325	93.6194503763754	135.395114572717	477.369578189561	323.476304065182	285.538429359383	6.82305082661508	8.13849038612866	6.06451133333189	7.93424470052763	7.47056131145557	8.06276953805618	70.9555825203078	75.852828433475
107438326	17.5737362821326	38.6009938915836	66.6955739608616	119.672205699647	268.410653726619	0.141120179966015	0.355869165401004	0.903496332441241	1.19155821862603	0.065875667617618	0.0782278591720933	0.234313140481623	0.344612106716498
107438327	0.120746515381675	0.15810715909572	3.06103530430854	2.05407465293732	1.18088859046146	0.0513555822018945	0.0197329502231693	1.48215001506335	0.888149269613673	0	0	0.0353048709376753	0
107438328	0.380987131071088	1.00174363576719	0.545625095744184	1.74415570010866	0.40424211470303	0.0660307225693735	0.164010054778871	0.733191524173114	0.251226428571593	0.00784835332172341	0.00828592806655937	0.149210083481308	0.244751311431002
107438329	1.22031677499898	3.43686634872978	8.57329389853107	17.5010374998503	3.26919572616333	0.237874360474606	0.166431659627264	6.49788491157151	3.59536611525696	0.0145520132333266	0.0134853117573643	0.0226730414454271	0.0632054401159631
107438332	0.0825699830056426	0.379230197446147	0.1170111178788	0	0	0	0.0130192493235636	0.102938079051184	0.0386830047886735	0	0	0	0.0502714940328269
107438333	3.86519600670223	2.10493250200739	0.368734880810176	0.0603923854022388	0	4.39300027980765	5.15485820987829	0.294180590978285	0.116983604425849	0.0259950951237148	0.0137169746514417	2.61809437132129	3.07515575673716
107438334	6.72479538655242	9.7530774356981	12.6757952074114	10.2433852667521	12.0328876056581	2.11549963380682	2.21039731617303	1.59990681524593	1.03421593736307	1.69582121019215	1.5538539016906	3.60452040654476	2.60414720037584
107438335	46.2121867613662	43.8221519991066	4.18745991493106	0.579895267412085	1.84709197619248	1.17643992233788	1.23404659687233	1.33409559656753	0.884086620687258	0.117490309286177	0.0206683719523291	1.25465023576737	1.36095726375634
107438337	2.69607039262242	6.21098492978253	52.2693298196075	46.6231090694307	23.8211046552196	1.22134547674004	1.34507370434808	3.08346841349427	2.38724649319259	1.1376941400605	0.850371965045586	8.29235280014473	7.88299478259388
107438339	7.12942473976864	16.62346482477	36.8979818537464	42.7731142431119	30.6099357626492	7.97817318727599	15.3724012133158	54.9317318277486	57.1363449604199	2.47436219349329	2.4133058719854	10.9916585153585	11.5964721291813
107438341	0	0.0307043158601979	17.4086208625298	10.0536030040091	32.2916781799771	0.0247181476204157	0.0069782820425831	1.16761217764054	1.22471315047027	0.0144382919015344	0.0228617521195428	0.102660589041934	0.17841156054853
107438342	1.71365716694366	1.17614104438453	2.37940785632646	2.9553424289438	1.68033151298117	4.72747475061722	5.39714940168081	5.04502265211462	5.29988195577893	5.34976671146656	4.75745838965548	21.2270042183562	17.238638727004
107438343	0	0	0	0	0	0	0	0	0	0	0	0	0
107438344	0	0.194130085973084	19.1790512605534	18.077070542232	14.3879795763568	0.0743784207451006	0.0392385643363788	0.402368849918837	0.253809229302507	0	0	0.149228875743889	0.0797830107061276
107438345	0	0.744498967161801	0	0	0	0.0334743934848587	0.0373091389089722	0	0.217760315914047	0	0.0810438230540993	0	0
107438347	213.467560935351	138.190327742888	8.23150127565907	2.17431286863974	103.105811634589	15.5983574368943	20.9695904095831	0.146459526520984	0.165495822606462	0	0.121296039424009	0	0
107438349	3.71807800704879	6.00956304453377	27.8388506705037	18.6340178026369	15.3985558021739	1.18542286099603	2.32075730360209	3.08383110428493	2.07206488231681	1.38798111293484	0.957968103965371	70.5051378651871	72.9909743464463
107438350	0.608850779067307	0.563121621088805	1.36869988841305	2.23597239950216	0.0787715232308091	1.09846987454614	1.22548788518577	1.92275808750797	1.55021630795377	0.860619801363784	0.657249618990466	8.9452097224511	7.4483768464877
107438351	98.7312418186322	214.214037541879	185.302891511054	318.004152673301	246.555222725105	83.6451659983352	87.189787175164	24.8699595701322	28.1950526506023	22.2517976367366	27.3787259599668	76.5943991924322	91.5063694677231
107438352	3.24020068158659	5.72222810319892	23.383114761606	36.7897872156849	16.0568682141463	3.94219668306535	5.15943444621499	6.00507614463414	5.68969889865616	3.44280265993328	3.21203276207922	44.8572319453669	42.6793811269382
107438353	9.11085423198911	9.22493789189841	118.964807978867	84.2636879017777	49.0944811582678	2.93654087605411	3.15408820979044	5.31043296601476	4.15402484541762	2.11472597515693	1.89926374964477	21.3622971343402	17.2952786154184
107438354	15.9062188979125	16.6180885937193	23.3065724822895	16.9336675197017	19.061292408945	3.63050031223395	3.68580614737786	2.27797133145457	1.59765782000329	2.2820520694489	2.77661798263075	15.6515426811812	19.315406254453
107438355	0.00903607652475079	0	0.0189095692319926	0	1.18858030774106	0.00141956709781014	0	6.81698376565012	7.2491254844422	1135.81908939334	882.809667730707	6.91268330207966	6.81394501496783
107438356	18.2509313347628	24.2868359633157	29.188546779388	27.774207924706	36.5817212906712	19.3836705784094	24.1636779231283	6.47019908730615	5.35293865350156	17.4496112820895	16.3281811595784	115.969728542795	107.806331359843
107438357	22.9074253889855	27.086621061843	1.76761831200721	0.785999596918779	0.545168806510412	1.28521647036236	1.84590479898721	0.833047548712636	0.468966872241259	0.284646974910932	0.253508301468156	0.910157187273506	0.706516019917841
107438358	150.397746207192	110.299949243282	42.1271625751178	26.6963011093427	32.9269582285634	6.45895207780371	6.27160534980647	5.57664138297612	4.85031831176809	5.05664431742114	5.07222267023029	33.5127182003527	36.3750961468268
107438360	1.3127790830236	0.718553171870093	0.0874506607907045	0.0548359189092981	0	1.4775396967717	2.02877914568934	1.5565990944584	1.27221633252093	0.134558923928257	0.177468204459014	2.01869095259255	2.1196064170239
107438365	0	0	0	0	0	0.00183518517068605	0.0692895098325963	0.0404502433772964	0	0.00860145746136024	0	5.16600714099789	2.29389656155047
107438367	18.9641202560131	8.39292409112183	7.41376545189879	5.17879640658722	51.5411776000552	4.92063288247115	7.90638750852229	3.70214812439696	2.65060686641661	2.74788561018669	2.23489493212021	27.8903871925697	53.6833901922453
107438368	0.769294562355151	1.09634849558392	3.28099542580272	2.62719590446476	2.13747206176778	0.606682214102729	0.774476265178162	0.553805494740094	0.658057865870432	0.564708418556449	0.632303479728536	9.85231198010573	9.07743444763118
107438369	0.0296595679761724	0.030239722893901	0.0993690076724149	0.11496318241062	0.133302770263683	0.0111238133512171	0.0984271330939008	0.747164036529519	0.34845746191298	0.0173782110221695	0.00917339312153475	0.0154240566816711	0
107438370	0.763006930953305	0.292495561471014	0.402717208794187	0.71279625728902	0.648536915538584	1.36729114918677	2.13248811117733	2.29517684251661	2.10737904965618	1.81226473841111	1.798196044305	10.0565464765644	8.21997974128392
107438371	0.659086584521457	0.875169817041162	2.77295473689113	3.34028112693388	0.59766054519534	1.11139811032882	1.72357084710413	1.80121035551051	1.96993204062265	0.991446008621866	0.993729826904464	14.3053484081637	10.8632689468376
107438372	0	0	0	0.127575954894644	0.0130641392482055	0	0.00715383869250659	0.00953042579133735	0	0.0142282639096516	0.0844581005228751	0.0758715601852635	0.0540937238316333
107438374	6.04906739718654	6.50353325188794	1.99579494657598	0.94179335144726	3.15451077742357	0.125989330517091	1.15417123642196	0.224442868388192	0.229911038525074	0	0	1.94665219416475	4.46236890292279
107438375	209.237559540547	88.1883516032638	2.67379841326874	0.0631664444334363	1.5817786068658	2.53308855980434	3.13075913411131	0.058908864493597	0.0885027290625314	0	0	2.60896493830747	8.46760649019375
107438376	1.88056267940198	5.61218464616603	9.2815985278415	23.8170227702189	10.8157443966472	0.464228098178299	1.72405036473606	4.18701911304923	4.68343442077568	0.0377516264876444	0.044841422619004	0.477009681577108	0.317493601133279
107438378	8.54512619271103	24.6881986132048	84.7565508700832	112.320883601332	62.0985080523794	1.3447149213552	3.52274713197471	18.036298417356	32.7315507261574	5.27367417756519	6.21326602684141	1.44396176645514	1.09071463535541
107438379	0.523904172695591	1.67376997063328	5.38207999257466	19.9271208742201	8.03474438749798	0.03780930070659	0.314515398563723	1.53281337915726	1.75512679254076	2.21055895881312	2.59483854851476	15.5543169313973	5.60423387421086
107438380	3.73966341857545	5.70464555927423	12.9331815204761	15.1737419701296	15.2577608294223	1.06981758756051	2.16601697310877	1.58691249272082	1.63537973392991	1.05109272688847	1.06014577274921	32.6384089605973	27.9285152681963
107438381	0.00562256306882823	0.0343950133252295	0.0941743444003937	0.0908142752319056	0.148650493983174	0.0052779474036716	0.0124577275531151	0.0443340316980826	0.0998691852268574	0.0082473578063199	0.0174142109449571	0.0731917240618005	0.101712080084663
107438382	8.71198021844381	16.7550397435445	19.4053477006037	20.84752997193	35.7186579754205	3.73592354430724	7.4377817428465	11.4600900180056	8.4235491051255	19.7110323845375	22.3524781553184	8.79818720918411	10.0983291004964
107438383	114.612397885968	292.910090136271	50.2176731472314	6.27654258747476	14.6689222099692	0.646299226398475	0.525114670509892	1.43219600761108	1.17204114948583	0.588618681647109	0.638744987989558	1.15891015121557	0.930601978733976
107438384	0.721813631214086	1.27505562791683	2.234360804722	3.58506149446434	1.89280934571216	0.674566125216632	0.795493327326826	1.04273786010543	0.77818225346088	0.604509901241022	0.888054346988874	2.92126029126849	1.80161520813363
107438386	0.0893718850645293	0.686919819446359	1.76655309183113	2.13122128148737	0.554322821164486	0	0.0126174874601275	0.121174003613407	0.0682430376285229	0.030083941033	0.0264664803548346	0.124645250283675	0.0285557275532642
107438387	1.1340575361777	2.24623621577833	7.08267264646502	6.94466009054836	5.10631480787838	2.48500731262003	5.85495468843639	2.63330236270664	1.59102283512731	1.81711575112599	1.82247451143481	3.10266158919428	2.50399284660054
107438388	17.3030059404733	10.3433786356182	1.14137011113591	0	0.664763326123457	0.184334692619535	0.42908104907058	0.160188970970299	0.160433407193009	0.08024333463726	0.127025313916677	20.839821817885	23.9158100969119
107438389	0.179180914274587	0.183185291755666	0.127615257660223	0	0.23691976648913	0.818117224402814	1.25704209235478	0.207871634251854	0.290065862172415	0.20031764094013	0.31686642608272	0.543283113670121	1.75083865165619
107438390	0	0	0	0	0	0	0	0	0	0	0	0	0
107438391	0.0397373691546981	0.608235280919159	0.393939458277325	0.699478497880458	1.04886472496524	0	0.0784026986061256	0.033324471998284	0.0374784571670252	0	0	0.0453593541266239	0
107438392	23.1301075636024	46.9234590337291	2.27707222317366	0	0.211148209926958	0.179346126272564	0.233446176624938	0	0	0	0	0.0308653514770999	0.242177431426912
107438397	11.460546441116	15.0077513797723	35.945296705506	38.088694824468	35.6404801978567	10.7986018936319	13.9757797642221	11.2057469428276	11.0377439399354	13.3910098210906	13.7193549287088	84.2477051674977	84.2503318478296
107438398	1.74277882745717	2.8721217698295	7.50813023401832	8.37723379707535	6.04061881284099	2.39954318193656	3.17791146987745	2.47225377008498	1.645144784227	2.29893665490309	2.07087334457327	9.01917615984336	6.68694488710217
107438399	0.0853046428687433	0.147863348452709	0.91796192825041	1.4730852881273	0.66521920610568	0.74726388273112	1.18674361788249	1.39965284529123	0.681011424264289	0.592904252746853	0.358589448010648	2.32625719272708	2.6517291410949
107438400	5.86783703797605	7.18458705701445	7.07975260220069	9.04681943671783	6.28673350989365	1.03161071457524	1.77519069707439	0.988445873081028	1.28291846555624	0.818828866154181	0.67790779541215	30.0784611395801	30.2325062642355
107438401	0.0206377270222398	5.3463267851061	307.860182525484	748.116340215291	6.21554290221853	0.0244578536293238	0.0497540165588865	0.0943036462489771	0.442206434115391	0.0567354528055041	0	0	0.081250678860714
107438402	7.5200216259218	14.5876178801881	1.12252766297691	1.05446176376473	0.406226191441683	0.0240724415827083	0.054885355520415	0.144531446578049	0.0814796238822475	0	0	0.0494675324552775	0
107438406	8.71770032817622	7.77439317007308	1.40244149365748	0.123496548544093	0.937804846533323	0.505304711766627	0.639658928829797	0.177499519581888	0.220915986017506	0	0	0.383434078411073	0.232549772073649
107438407	7.60272734481943	3.29724381931418	0.154732780999369	0.247388298311222	0.103878916283241	0.297188014661698	1.05987821137227	0.445572625332912	0.219204512684936	0	0	1.13146102265199	0.856379563550052
107438408	14.9524258751778	21.2469449184304	20.6136090620069	11.4021327134309	15.6994723066147	1.43513858482445	2.15983194615078	1.25929993723559	0.574703677379206	1.74613814512433	2.2972750680115	4.85833141543508	2.39449017663591
107438409	4.18916088980834	2.50582450413816	0.295750188378401	0.278366397660059	0.0895352357731746	1.25201998045368	1.96999391330273	1.36612761349564	0.787655181029585	1.1168141828044	1.10857752331586	2.19000054583027	0.633104143059924
107438410	1132.20013411087	2456.62282239064	15600.0424797784	17699.6200447162	15053.0884131322	171.492512120082	296.631193873001	2978.37118011789	3944.20916224932	1486.13444688067	1368.08436608202	79.3731487467447	90.2016923642766
107438411	18.2799499190069	39.0035675026792	76.4286057527376	72.6811877222266	71.1722793113089	6.6210270305227	7.79950799114252	17.6804497105505	18.4274818509905	47.0707107839164	38.9574427443609	19.7172934559849	25.5343133350724
107438412	201.2342840903	285.38431816394	26.9765192092026	7.8392749469154	4.39790253846675	64.7253506553245	96.395811715525	3.70914181751234	3.23435232877319	0.450891198076093	0.497321192841321	7.44346865818314	10.2159427698779
107438413	9.47485714480383	13.3811108654741	9.5648417982746	16.6300843270624	9.39741621379027	7.03025485296592	9.75268156843326	7.39352492916226	6.84229226910173	8.03512956705855	6.42690685354475	35.6205975124795	30.4557665874543
107438414	1512.78279557961	1082.70749916704	102.447833248821	17.6491467471224	42.6987692735794	49.174307559926	25.7398965998885	13.0784964418442	15.8034483235826	0.878284358476665	0.154499553511811	19.7320041427659	16.7906398273516
107438415	0.219528231225558	0.671529423997108	2.42800459723132	4.57176731829966	6.54121821630041	0.0337952942078689	0.0252646651111623	0.125010282497744	0.0216643999379105	0.157929849309503	0.318268754966332	0.344528158102146	0.259285260443643
107438416	21.5012596764549	6.25511216391201	0.605344103710352	0.0945825686428159	3.49445608816215	0.507116759385211	0.793289990746332	0.0539958071567646	0.0405588795818451	0	0	0.0241175227839327	0
107438417	0.422591043147425	0.501041551104323	1.53912589378285	1.93431768070016	1.51967307860932	0.157431646499513	0.117387635944002	2.96664679274239	2.12464889314221	0.169794779630918	0.0672141440696138	0.0628753861946419	0.107586367028745
107438418	10.1168885070816	14.8566089807532	8.08741213079971	15.2536209741635	30.6574160640015	11.9189202211244	20.7684895901419	0.76100629693316	0.670910431112301	28.9480892577252	19.0456106375831	3.26899003727925	2.28925042199498
107438419	0.159099617167326	1.23507247213478	43.1848706413315	31.1039532051586	21.3752374720873	0.0597925546921712	0.0350400015538366	0.803134031798307	0.405093380710921	0.139487910255687	0.0911620019081316	0.0155081524659829	0.0165890833079415
107438420	55.7299232069422	68.8951316001447	88.9605231750405	63.7380275537702	57.7777367239811	4.35771952123531	5.81706172441763	2.52520259315353	2.30320753549829	1.95514343699834	2.03418396973098	18.5255362406127	18.5418450221352
107438421	2.87163105566473	4.50404466819051	1.16720844318121	0.274410306855749	0.741065915488948	16.9340060263572	7.12262842105058	0.0656906495165855	0	0	0	0	0.284098327749865
107438422	0	0	0.052911425539992	0.0598718696037317	0.29612197623246	0.167334096986543	0	0	0	0	0	0	0
107438423	1.22099718107808	3.92225477571457	19.7389965398331	19.9758533501447	10.7581547593662	0.810764483673209	2.79239408532617	4.71501119975662	7.15254555478086	0.359241193643629	0.336341673885886	0.92532670651553	0.741565532660712
107438424	9.04436099932118	13.5816719775604	20.8396157474168	24.3884030714216	12.4853485714233	5.54405770075364	5.35618652944786	9.0642366888634	8.17704133454098	2.55342997935885	2.42176455007905	11.5515617525706	14.687009966077
107438425	19.5412286786734	19.566086699103	35.4577886107514	29.3972160415934	28.3782481626108	8.9092979085543	10.9549024353751	11.0294714131782	9.83858116567586	9.11684612427872	11.5281256330192	26.2699978413277	27.574473829222
107438426	0.146651824312758	0.0854491596629598	0.981657214228762	0.844827585922149	0.7475700334334	0.103017941601484	0.105840145933355	0.0704841254728256	0.136111357514864	0.210545791255485	0.103187914501356	2.01862952645853	2.70225709653594
107438427	0.40607763332442	0.815333759162666	4.58349401152787	4.43239071451294	2.42672320809261	1.24509656251185	1.9418120801351	2.05877842694087	1.6317584729369	1.21146202739019	0.952829175324084	10.4550459616167	7.44787301042538
107438428	4.22472547882745	6.52538067018306	16.0862934281565	14.460647866049	12.9923762170119	1.17118347455163	1.75321513370632	1.99160202334868	1.55661578104159	0.909190290499205	0.819024852973662	19.4583527973932	15.9704025539636
107438429	11.8222739940912	27.4196158752851	69.0172889689286	132.138882905438	52.7760013288254	1.58266504123347	1.48490304093899	7.20311231144631	4.80747821678313	0.562426802527006	0.606155152009217	0.894179234359367	1.05214709166145
107438430	9.04997388477918	20.5916309134545	22.4120091516827	32.6740401549823	20.8846283401522	0.268468437541139	3.58755212640831	1.78958206541726	3.27722555322981	0.300511306418653	0.257617587509273	94.9484471671391	68.9156825609754
107438435	19.1486294075347	22.301675251417	14.6798906121602	17.0134704477416	10.9559170238349	1.31977505436651	1.61607236222301	1.73366991974015	1.24223455864183	1.0037576193262	0.845275319559293	6.56575396288259	4.7016502358613
107438436	1.88157308484864	3.79421686946154	7.75478743696463	8.96425851949698	4.46064389263588	5.81867218242504	6.19557021604377	8.64048209343842	7.69503988593467	3.9107723248541	3.47708090439182	4.19569086433304	4.01459130357028
107438439	962.804373130487	800.793506984996	435.003791215129	339.322409581748	391.181578599443	29.5300172112898	44.034234557833	29.1814897556532	35.8732837167314	50.1088158126818	75.1132937850748	49.6047897719155	76.4899838398284
107438443	2.9738441775394	7.16873286966671	38.1827665653276	33.4423581671227	21.5672571684678	1.98608154035884	4.07766884963825	33.8540899969458	37.7110587186705	6.03028599756768	7.50481733465168	8.89511801423513	8.03821398326377
107438445	1.27217440152369	0.939200244511513	1.75378007788904	1.81368283906015	1.18890302744601	1.93247705465129	3.53660295947504	3.12724489960434	2.3781414197113	1.52016315330608	1.21945742892535	92.1830019348869	77.3643915911476
107438446	28.5624916097487	29.500491663799	49.4304455057731	35.8121444771039	35.3300651844657	1.74898183271624	3.12846958213997	2.06121539056353	1.29826824120999	2.35409246825754	1.65060292379094	10.7262223681087	10.5952937514552
107438447	0.0135682450916657	0.0968525364789367	0.171029870945413	0.240538717139411	0.0717160739787831	0.0123692945544491	0	0	0	0	0	0.119713506945919	0.018296368199396
107438448	5.94963486013275	8.52921087716569	17.7119441708257	24.8051675577866	19.3773881305621	1.99573938709406	3.31902020706049	1.07573530178306	1.75459088315033	2.65758371177284	1.42983561278415	6.84380371168681	8.11114963735286
107438449	6.26532264394683	14.3843667506833	19.8456479943151	21.9199333156249	19.3410927407601	3.86109634659888	5.12976393145005	5.85391827720783	5.04514053516588	2.46811892903051	2.16475447811214	54.9648757792187	52.3818048958012
107438450	73.2919985801925	99.8657958808954	97.1356224197366	97.0527381838327	96.8621300530185	16.0940319057901	18.8973583793051	16.1577257885933	18.3162431069793	11.9559234911616	12.3459044005438	133.5522026905	132.119266455558
107438451	152.685788756747	234.781496210697	679.150038633616	551.937296882117	478.876822254344	35.8287864518726	49.2474749123373	29.1336034010798	28.0771770153747	21.7300966681271	20.8072239008302	46.9513275263281	52.2412801473004
107438452	22.9322572607621	35.1350575691763	32.3622800356897	92.2565568658228	44.5720505142956	2.92636837634228	5.49533876213414	6.23287681965467	6.81820276537106	1.23540775644192	1.20375317529166	27.0175599713132	25.5748587934897
107438453	0.576987902963431	0.641260892356433	0.696390113972357	0.537395914256825	0.316091361091529	0.0488724370401744	0.232739422903569	0.261873490031111	0.138800775089667	0.0458353401066794	0.052423629658499	5.60580494192022	4.72419479246311
107438454	0.139403085238898	0.277159874058946	1.27521332983946	0.742753397655283	0.405385669760327	0.158413732044138	0.286422868078917	1.50764449029632	1.55984951491774	0.0508140894316196	0.0268222760810337	3.87999345757342	6.85899899337296
107438455	0	0	0.0453371042562592	0.218826349243884	0.1676030238741	0.917516622671877	0.491834822332198	0.181655654555504	0.380846519446739	0.223723799232149	0.32209672594409	0.699679702530074	0.315548316083789
107438456	0.0545750368956683	0.241185732201161	0.076589361325741	0.175687213624283	0.0480659130172796	31.0225006849367	16.1854121762934	0.942187099774418	0.170606038120527	0	0	0.0450274599213729	0.0481939354179471
107438457	0.132704831371247	0.300728963478976	2.85134655860088	3.37334303784032	2.55225054332987	0.00892325288628233	0.0312967100272189	0.152587310907067	0.375062365455415	0	0	0.0369963809203114	0.0197924414797657
107438458	90.3901455382576	22.6596449074987	2.45823758470299	0	0.600603574052616	5.88484888141288	0.648301958614094	0.0649428200977032	0	0	0	0	0
107438461	10.8540756363404	3.64838896283411	0.598050814840896	0	0	107.221926693064	20.870334052509	0	0	0	0	0	0.0787514599868108
107438462	0.593976783319138	0.175409322551371	1.76489852444928	3.71575952673049	1.81187401054352	13.6909397560426	8.67264888079321	3.0661540003862	0.944740835749485	0	0	0.592664916196001	1.16729959985683
107438465	13.6610169881957	2.33635497267036	0.245206455400523	0.108985138688389	1.51141586243021	8.97563065464098	5.42638250371815	0	0.0334609560479618	0	0.0237581233404954	0	0.0432314068026043
107438467	1.86383342844903	0.349274288029561	0	0	0.10040287936585	26.6948412599345	7.94779479779276	0.833544677105572	0.216832718930116	0	0.0257055398037269	0	0.0468314394582268
107438471	5.20703196992606	8.55670993534821	5.4136006203545	7.52862114662558	8.56738515491301	7.8441948292004	11.924416963017	2.51118691953821	2.3468712328186	4.60827805340091	4.50068365376212	34.4656383155628	31.1534895525891
107438476	203.355639737405	227.663056661472	107.503739763827	131.187006627029	102.99346939972	8.08882945813404	15.4600458922402	16.7672328497507	28.0653813280248	7.87864337029655	12.603081269626	44.6302327911641	36.2886088266081
107438477	37.118634355384	58.799329099282	46.7711017523828	66.663602165707	84.6556612378083	5.94326146471533	14.7145526899928	4.90657691674576	5.06015946312766	6.24299000825612	6.07805579484556	29.2750785830217	35.6313541124256
107438478	3.4080784788275	5.29763087735705	5.48262968738325	6.3439763432517	5.45757245866984	0.71141648584713	1.10239457946979	0.989245248306478	0.718950662221392	0.635772948013556	0.595606661296707	5.35589943586547	4.54959144507217
107438479	0	0	0	0	0	0	0	0	0	0	0	0	0
107438481	0.0126012688234584	0.179896175122259	4.99258006978056	3.5956036411697	2.31463490833461	0.0115282269604652	0.0135067214407432	0.0718980768366338	0.0674962058243946	0	0.00946001941616993	0.255115167335941	0.307020134989167
107438482	8.24879144148158	10.5196376353562	4.86021849512164	6.77105287315228	7.65063786131987	1.59662333515379	2.72100532191388	0.996976751655451	1.42429602775378	0.785673753828663	1.04632510026021	24.694908060576	23.0074053785224
107438484	1.20729128807768	2.41097384877294	5.58849779125452	6.95929242759487	4.70728368346987	0.828424784311073	0.699497186803877	1.22292622568668	0.658123639961034	0.373777065208744	0.523183382243013	5.63936699646838	5.18765138367157
107438485	4.57886205056919	6.38773908072167	21.279218606738	18.9550112271896	13.7710786682801	2.16181897463791	2.43577524256887	3.08504707829094	2.24386583797055	2.46438758270054	2.14499609968738	17.2422186588186	16.6403359958003
107438486	5.56649366297028	5.12527583767453	5.2421792053925	3.4841351486727	5.14747055685489	4.36501129916129	4.22526965807115	3.39411493942157	2.36953874403452	4.91603860922484	4.87768982386576	9.49328948795906	8.59033847519695
107438487	3.6911911464618	5.56249435113908	23.3673184751477	20.3000870492903	13.5586657235373	2.70359185806852	2.97783547686799	2.95633323425462	2.42205138156691	2.06553950051084	1.90466782246758	5.35024354449804	4.80838299408442
107438488	13.9427949820121	31.9952725124648	41.1979725096543	54.1491501450768	11.0108730041059	0.434434154972932	0.723846959227253	0.837174666342084	1.38670348771179	0.387907523696399	0.593439337580943	0.940096791150305	1.06619502300796
107438489	0.874432093408449	1.77540047082324	7.45755934615717	10.3411901657486	4.59594117571564	0.563374545319275	1.43045101023028	5.18570283121549	3.57208098460598	1.56543340380301	1.3278350996123	6.80261365733747	6.80677118267
107438495	0.681389622642589	4.67553181835145	5.99281783064636	4.79935876221633	4.97172513660858	1.95696550206475	4.10923518933954	3.12920751818945	3.0732546742455	2.66274540772589	1.51417391702084	104.86572217644	100.735619788051
107438500	0	0	0	0.0304274706809946	0	0.0563636405568354	5.68489869322363	5.24980660718661	5.4339831549899	4.65803321923163	2.12095802935628	673.344286816832	611.506702204684
107438501	6.65214743194022	12.2475782030105	29.2951926347655	30.9549465980125	25.5212845110981	1.17884881095863	2.35215957840465	1.8086931710156	1.96370456731795	0.962641085853242	1.25040275503838	27.5787372410327	22.5966583772045
107438502	343.88498500762	225.740725343631	19.0552153376852	4.53250797069863	11.643761509054	5.33552442310751	2.22110012412183	1.41860436416741	3.34015276601543	0	0	1.06137406035659	0.330131781133731
107438505	753.080070656864	594.942992042369	28.946835240374	0.4733314014029	11.6511111484455	5.83802582782223	7.38908757298251	0.939017830027572	0.211687307818708	0.523084208168237	0.426079610388433	6.85897595652508	7.35392755171643
107438506	0	0	0	0	0	0.0116156367897514	0.0337920300086473	0.071764209320786	0	0	0	0.0480775805250095	0.0257325345846745
107438507	0	0	0	0	0	0	0	0	0.0826428361815745	0	0	0	0
[truncated: 17,929 more rows]
