# Supplementary material for: Venom gland organogenesis in the common house spider
Source: Sci Rep. 2024 Jul 4;14:15379. doi: 10.1038/s41598-024-65336-2 (PMC11224297; doi:10.1038/s41598-024-65336-2)
Supplement: Supplementary file 3 — Dataset S3. [file 41598_2024_65336_MOESM3_ESM.tsv]

# tissue1 = tissue with the highest tpm value
# tissue 2 = tissue with the second-highest tpm values
# tpm1 = tpm value of tissue1
# tpm2 = tpm value of tissue2
# FC = fold change calculated as the ratio between the tpm of tissue1 and tpm of tissue2
gene	tissue1	tpm1	tissue2	tpm2	FC	protein	accession	method	type	start	end	strand	transcript	locus	length	name
107436078	OP	60.8070011209269	PR	5.98543355668654	10.1591640012439	XP_015903163.2	NW_024970395.1	Gnomon	CDS	213180	213191	-	XM_016047677.3	LOC107436078	541	uncharacterized protein LOC107436078
107436091	PR	3.10134151284892	VG	0.98763779389824	3.14016082819979	XP_042895233.1	NW_024969684.1	Gnomon	CDS	1097077	1097113	-	XM_043039299.1	LOC107436091	476	neuronal acetylcholine receptor subunit alpha-10 isoform X2
107436091	PR	3.10134151284892	VG	0.98763779389824	3.14016082819979	XP_042895232.1	NW_024969684.1	Gnomon	CDS	1071989	1072135	-	XM_043039298.1	LOC107436091	447	neuronal acetylcholine receptor subunit alpha-10 isoform X1
107436095	VG	118.926704518622	PR	42.2543692809454	2.81454217735187	XP_042907363.1	NW_024969637.1	Gnomon	CDS	1522015	1522215	+	XM_043051429.1	LOC107436095	372	ileal sodium/bile acid cotransporter isoform X1
107436095	VG	118.926704518622	PR	42.2543692809454	2.81454217735187	XP_042907381.1	NW_024969637.1	Gnomon	CDS	1522015	1522215	+	XM_043051447.1	LOC107436095	344	ileal sodium/bile acid cotransporter isoform X2
107436095	VG	118.926704518622	PR	42.2543692809454	2.81454217735187	XP_042907367.1	NW_024969637.1	Gnomon	CDS	1522015	1522215	+	XM_043051433.1	LOC107436095	372	ileal sodium/bile acid cotransporter isoform X1
107436095	VG	118.926704518622	PR	42.2543692809454	2.81454217735187	XP_042907378.1	NW_024969637.1	Gnomon	CDS	1522015	1522215	+	XM_043051444.1	LOC107436095	372	ileal sodium/bile acid cotransporter isoform X1
107436098	OP	14.2554007464323	VG	0.554748859315304	25.6970348060328	XP_015903157.1	NW_024970430.1	Gnomon	CDS	144488	144671	+	XM_016047671.2	LOC107436098	103	uncharacterized protein LOC107436098
107436120	OP	261.700447695632	VG	3.78458153714938	69.1491107079569	XP_015903187.1	NW_024969820.1	Gnomon	CDS	167295	167409	-	XM_016047701.2	LOC107436120	503	pancreatic lipase-related protein 2-like
107436127	PR	13.2221380717403	VG	3.23071109282583	4.0926401933932	XP_042907495.1	NW_024970622.1	Gnomon	CDS	217421	217529	+	XM_043051561.1	LOC107436127	397	uncharacterized protein LOC107436127 isoform X3
107436127	PR	13.2221380717403	VG	3.23071109282583	4.0926401933932	XP_042907494.1	NW_024970622.1	Gnomon	CDS	217421	217529	+	XM_043051560.1	LOC107436127	441	uncharacterized protein LOC107436127 isoform X1
107436127	PR	13.2221380717403	VG	3.23071109282583	4.0926401933932	XP_015903193.1	NW_024970622.1	Gnomon	CDS	217421	217529	+	XM_016047707.3	LOC107436127	416	uncharacterized protein LOC107436127 isoform X2
107436131	OP	138.731442279214	PR	8.61132002159958	16.110357289154	XP_042907497.1	NW_024970622.1	Gnomon	CDS	279506	279560	+	XM_043051563.1	LOC107436131	263	urease accessory protein UreG
107436134	OP	2.32439624863554	VG	0.956094778816446	2.43113580382995	XP_042911826.1	NW_024971821.1	Gnomon	CDS	44530	44556	-	XM_043055892.1	LOC107436134	134	lipoprotein lipase
107436137	OP	2.25452012394338	PR	0.323070729924142	6.97841034522919	XP_042899650.1	NW_024969887.1	Gnomon	CDS	1871454	1871473	+	XM_043043716.1	LOC107436137	5286	uncharacterized protein LOC107436137
107436142	PR	14.235768686735	VG	5.93201406582777	2.39982045368742	XP_042899651.1	NW_024969887.1	Gnomon	CDS	2339280	2339379	-	XM_043043717.1	LOC107436142	1101	nephrin
107436168	VG	30.9753693769265	PR	13.3689557535039	2.31696251734606	XP_042896245.1	NW_024969720.1	Gnomon	CDS	187671	187749	-	XM_043040311.1	LOC107436168	890	glutamate receptor ionotropic, kainate 2-like isoform X1
107436168	VG	30.9753693769265	PR	13.3689557535039	2.31696251734606	XP_042896246.1	NW_024969720.1	Gnomon	CDS	177529	177568	-	XM_043040312.1	LOC107436168	877	glutamate receptor ionotropic, kainate 2-like isoform X2
107436174	OP	170.779108983797	VG	5.91728934221289	28.8610373951953	XP_021002423.2	NW_024970831.1	Gnomon	CDS	78459	78526	+	XM_021146764.2	LOC107436174	747	uncharacterized protein LOC107436174
107436176	OP	38.7889518609728	PR	2.2015145798555	17.6192118898067	XP_042910241.1	NW_024971182.1	Gnomon	CDS	128895	128999	-	XM_043054307.1	LOC107436176	160	uncharacterized protein LOC107436176
107436178	OP	3.65111497817504	VG	1.44206455163906	2.53186653400859	XP_015903268.2	NW_024969669.1	Gnomon	CDS	83501	85882	+	XM_016047782.2	LOC107436178	793	uncharacterized protein LOC107436178
107436183	PR	140.008399849634	VG	28.9309596192511	4.83939702285126	XP_042900389.1	NW_024969615.1	Gnomon	CDS	87604	87632	-	XM_043044455.1	LOC107436183	391	troponin T isoform X4
107436183	PR	140.008399849634	VG	28.9309596192511	4.83939702285126	XP_042900385.1	NW_024969615.1	Gnomon	CDS	87604	87632	-	XM_043044451.1	LOC107436183	396	troponin T isoform X3
107436183	PR	140.008399849634	VG	28.9309596192511	4.83939702285126	XP_042900424.1	NW_024969615.1	Gnomon	CDS	87604	87632	-	XM_043044490.1	LOC107436183	373	troponin T isoform X10
107436183	PR	140.008399849634	VG	28.9309596192511	4.83939702285126	XP_042900419.1	NW_024969615.1	Gnomon	CDS	87604	87632	-	XM_043044485.1	LOC107436183	378	troponin T isoform X9
107436183	PR	140.008399849634	VG	28.9309596192511	4.83939702285126	XP_042900395.1	NW_024969615.1	Gnomon	CDS	87604	87632	-	XM_043044461.1	LOC107436183	390	troponin T isoform X5
107436183	PR	140.008399849634	VG	28.9309596192511	4.83939702285126	XP_042900411.1	NW_024969615.1	Gnomon	CDS	87604	87632	-	XM_043044477.1	LOC107436183	384	troponin T, skeletal muscle isoform X8
107436183	PR	140.008399849634	VG	28.9309596192511	4.83939702285126	XP_042900401.1	NW_024969615.1	Gnomon	CDS	87604	87632	-	XM_043044467.1	LOC107436183	390	troponin T isoform X6
107436183	PR	140.008399849634	VG	28.9309596192511	4.83939702285126	XP_042900383.1	NW_024969615.1	Gnomon	CDS	87604	87632	-	XM_043044449.1	LOC107436183	397	troponin T isoform X2
107436183	PR	140.008399849634	VG	28.9309596192511	4.83939702285126	XP_042900404.1	NW_024969615.1	Gnomon	CDS	87604	87632	-	XM_043044470.1	LOC107436183	385	troponin T, skeletal muscle isoform X7
107436183	PR	140.008399849634	VG	28.9309596192511	4.83939702285126	XP_042900380.1	NW_024969615.1	Gnomon	CDS	87604	87632	-	XM_043044446.1	LOC107436183	402	troponin T isoform X1
107436196	OP	3.07797635012076	PR	0.471783929089924	6.52412293072001	XP_042901293.1	NW_024969988.1	Gnomon	CDS	2672355	2672504	-	XM_043045359.1	LOC107436196	525	fukutin-like
107436199	OP	8.44542533691936	PR	0.645372510390031	13.0861249913099	XP_042912633.1	NW_024972670.1	Gnomon	CDS	1823	2115	+	XM_043056699.1	LOC107436199	253	fukutin-like, partial
107436203	OP	9.40809138928162	PR	3.27843479200972	2.86968995455125	XP_042901295.1	NW_024969988.1	Gnomon	CDS	2756391	2756540	-	XM_043045361.1	LOC107436203	525	fukutin isoform X1
107436203	OP	9.40809138928162	PR	3.27843479200972	2.86968995455125	XP_042901296.1	NW_024969988.1	Gnomon	CDS	2751732	2751839	-	XM_043045362.1	LOC107436203	458	fukutin isoform X2
107436203	OP	9.40809138928162	PR	3.27843479200972	2.86968995455125	XP_042901294.1	NW_024969988.1	Gnomon	CDS	2756391	2756540	-	XM_043045360.1	LOC107436203	525	fukutin isoform X1
107436204	OP	8.98330785133368	PR	0.188507680324895	47.6548639071408	XP_042911902.1	NW_024971868.1	Gnomon	CDS	3164	3239	+	XM_043055968.1	LOC107436204	388	chymotrypsin-like elastase family member 2A
107436205	OP	170.817429312144	PR	2.2573718408516	75.6709312222584	XP_015903300.1	NW_024971868.1	Gnomon	CDS	24595	24637	+	XM_016047814.2	LOC107436205	449	chymotrypsinogen B
107436206	PR	4.33445880555683	VG	0.832975323633515	5.20358608782013	XP_015903303.2	NW_024970112.1	Gnomon	CDS	1099599	1099793	-	XM_016047817.2	LOC107436206	734	glutamate receptor 1-like
107436209	OP	212.011945023443	VG	4.0222938035436	52.7092140401734	XP_021003553.2	NW_024971331.1	Gnomon	CDS	2225	2276	+	XM_021147894.2	LOC107436209	449	chymotrypsin-like elastase family member 2A
107436210	PR	2.04253567583861	VG	0.884045849359503	2.31044088642964	XP_042899573.1	NW_024969883.1	Gnomon	CDS	43473	44732	+	XM_043043639.1	LOC107436210	419	4-galactosyl-N-acetylglucosaminide 3-alpha-L-fucosyltransferase 9-like
107436212	PR	7.51395295791759	VG	1.8352645691955	4.09420695197716	XP_015903312.1	NW_024970112.1	Gnomon	CDS	866435	868351	+	XM_016047826.3	LOC107436212	638	leucine-rich repeat-containing protein 24
107436212	PR	7.51395295791759	VG	1.8352645691955	4.09420695197716	XP_042902894.1	NW_024970112.1	Gnomon	CDS	866435	868351	+	XM_043046960.1	LOC107436212	638	leucine-rich repeat-containing protein 24
107436212	PR	7.51395295791759	VG	1.8352645691955	4.09420695197716	XP_015903331.1	NW_024970112.1	Gnomon	CDS	866435	868351	+	XM_016047845.3	LOC107436212	638	leucine-rich repeat-containing protein 24
107436212	PR	7.51395295791759	VG	1.8352645691955	4.09420695197716	XP_042902893.1	NW_024970112.1	Gnomon	CDS	866435	868351	+	XM_043046959.1	LOC107436212	638	leucine-rich repeat-containing protein 24
107436213	VG	3.1969851846865	OP	0.830743721886487	3.84834107133143	XP_042899572.1	NW_024969883.1	Gnomon	CDS	176100	176118	-	XM_043043638.1	LOC107436213	567	uncharacterized protein LOC107436213
107436214	PR	5.63069705052733	VG	2.28809740977462	2.46086422128416	XP_042899575.1	NW_024969883.1	Gnomon	CDS	235790	235838	+	XM_043043641.1	LOC107436214	112	uncharacterized protein LOC107436214
107436214	PR	5.63069705052733	VG	2.28809740977462	2.46086422128416	XP_042899574.1	NW_024969883.1	Gnomon	CDS	235790	235838	+	XM_043043640.1	LOC107436214	112	uncharacterized protein LOC107436214
107436215	OP	92.9692085093062	VG	2.21350845115267	42.0008373859576	XP_015903313.1	NW_024969883.1	Gnomon	CDS	36509	36560	-	XM_016047827.2	LOC107436215	450	chymotrypsin B
107436224	PR	38.531451719826	VG	13.2494939923772	2.90814515195783	XP_015903338.1	NW_024970560.1	Gnomon	CDS	63696	63897	-	XM_016047852.2	LOC107436224	390	uncharacterized protein LOC107436224 isoform X2
107436224	PR	38.531451719826	VG	13.2494939923772	2.90814515195783	XP_015903337.1	NW_024970560.1	Gnomon	CDS	75188	75521	-	XM_016047851.2	LOC107436224	508	uncharacterized protein LOC107436224 isoform X1
107436226	OP	674.243088305576	PR	32.9480476851522	20.4638251937889	XP_015903340.1	NW_024970560.1	Gnomon	CDS	2967	3046	+	XM_016047854.2	LOC107436226	531	cytochrome P450 3A8
107436239	OP	4.52194377277835	VG	0.896543561334257	5.04375243747073	XP_015903356.1	NW_024970552.1	Gnomon	CDS	152005	152245	+	XM_016047870.3	LOC107436239	467	photoreceptor-specific nuclear receptor isoform X1
107436239	OP	4.52194377277835	VG	0.896543561334257	5.04375243747073	XP_015903358.1	NW_024970552.1	Gnomon	CDS	152005	152245	+	XM_016047872.3	LOC107436239	467	photoreceptor-specific nuclear receptor isoform X1
107436239	OP	4.52194377277835	VG	0.896543561334257	5.04375243747073	XP_015903357.1	NW_024970552.1	Gnomon	CDS	152005	152245	+	XM_016047871.3	LOC107436239	467	photoreceptor-specific nuclear receptor isoform X1
107436239	OP	4.52194377277835	VG	0.896543561334257	5.04375243747073	XP_015903359.1	NW_024970552.1	Gnomon	CDS	152005	152245	+	XM_016047873.3	LOC107436239	466	photoreceptor-specific nuclear receptor isoform X2
107436254	PR	9.98312603861551	VG	4.77189576563887	2.09206707960834	XP_015903376.1	NW_024970095.1	Gnomon	CDS	223032	223171	-	XM_016047890.2	LOC107436254	224	uncharacterized protein LOC107436254
107436270	PR	3.27517201482932	OP	1.1346350402497	2.88654227892394	XP_015903397.1	NW_024971037.1	Gnomon	CDS	86055	87845	-	XM_016047911.2	LOC107436270	596	zinc finger protein 658B-like
107436272	VG	4.96110489607781	PR	2.09918550035109	2.36334754372496	XP_015903400.1	NW_024971037.1	Gnomon	CDS	52154	52165	-	XM_016047914.2	LOC107436272	302	glycine-rich cell wall structural protein 1.8
107436295	OP	4.43894332928737	VG	0.382426864504137	11.6072999605899	XP_042903336.1	NW_024970149.1	Gnomon	CDS	432765	433283	+	XM_043047402.1	LOC107436295	400	speckle-type POZ protein B-like
107436302	OP	2.83212624777166	PR	1.20552595738686	2.34928682407691	XP_015903440.1	NW_024969669.1	Gnomon	CDS	2090151	2090223	-	XM_016047954.2	LOC107436302	322	uncharacterized protein LOC107436302 isoform X2
107436302	OP	2.83212624777166	PR	1.20552595738686	2.34928682407691	XP_015903438.1	NW_024969669.1	Gnomon	CDS	2091498	2091532	-	XM_016047952.2	LOC107436302	336	uncharacterized protein LOC107436302 isoform X1
107436302	OP	2.83212624777166	PR	1.20552595738686	2.34928682407691	XP_015903439.1	NW_024969669.1	Gnomon	CDS	2090151	2090223	-	XM_016047953.2	LOC107436302	322	uncharacterized protein LOC107436302 isoform X2
107436302	OP	2.83212624777166	PR	1.20552595738686	2.34928682407691	XP_042894928.1	NW_024969669.1	Gnomon	CDS	2090151	2090223	-	XM_043038994.1	LOC107436302	322	uncharacterized protein LOC107436302 isoform X2
107436303	OP	3.49715282259801	PR	0.372395322514176	9.39096871299958	XP_042903332.1	NW_024970149.1	Gnomon	CDS	471828	473336	+	XM_043047398.1	LOC107436303	502	uncharacterized protein LOC107436303 isoform X1
107436303	OP	3.49715282259801	PR	0.372395322514176	9.39096871299958	XP_042903331.1	NW_024970149.1	Gnomon	CDS	471828	473336	+	XM_043047397.1	LOC107436303	502	uncharacterized protein LOC107436303 isoform X1
107436303	OP	3.49715282259801	PR	0.372395322514176	9.39096871299958	XP_042903333.1	NW_024970149.1	Gnomon	CDS	484263	485669	+	XM_043047399.1	LOC107436303	468	speckle-type POZ protein B-like isoform X2
107436306	OP	105.259616236684	VG	47.1770683538347	2.2311606021642	XP_015903448.1	NW_024969669.1	Gnomon	CDS	2157369	2157469	-	XM_016047962.2	LOC107436306	441	eukaryotic peptide chain release factor subunit 1
107436307	PR	222.957013766934	VG	74.8045393460091	2.98052786256252	XP_042894936.1	NW_024969669.1	Gnomon	CDS	2204232	2204293	+	XM_043039002.1	LOC107436307	352	pantothenate kinase 2, mitochondrial
107436315	PR	30.4678919973597	VG	10.4062630518874	2.92784180502086	XP_015903460.1	NW_024970413.1	Gnomon	CDS	96704	96785	+	XM_016047974.2	LOC107436315	3398	protocadherin Fat 4 isoform X1
107436315	PR	30.4678919973597	VG	10.4062630518874	2.92784180502086	XP_015903461.1	NW_024970413.1	Gnomon	CDS	96704	96785	+	XM_016047975.2	LOC107436315	3373	protocadherin Fat 4 isoform X2
107436339	OP	2.98124753210527	PR	0.359761916200219	8.28672351868981	XP_015903503.2	NW_024970149.1	Gnomon	CDS	440568	441980	+	XM_016048017.2	LOC107436339	470	BTB/POZ domain-containing protein At1g21780-like
107436342	OP	18.640542510757	VG	7.47436482897735	2.49392997763361	XP_021001893.2	NW_024971192.1	Gnomon	CDS	44273	44305	-	XM_021146234.2	LOC107436342	592	solute carrier family 23 member 2 isoform X2
107436342	OP	18.640542510757	VG	7.47436482897735	2.49392997763361	XP_021001892.2	NW_024971192.1	Gnomon	CDS	36201	36236	-	XM_021146233.2	LOC107436342	593	solute carrier family 23 member 2 isoform X1
107436347	OP	2.06155145951756	VG	0.26239058986488	7.8568040895795	XP_042905112.1	NW_024970327.1	Gnomon	CDS	421988	422039	-	XM_043049178.1	LOC107436347	284	elongation of very long chain fatty acids protein 7 isoform X1
107436347	OP	2.06155145951756	VG	0.26239058986488	7.8568040895795	XP_042905117.1	NW_024970327.1	Gnomon	CDS	419854	419943	-	XM_043049183.1	LOC107436347	233	elongation of very long chain fatty acids protein 7 isoform X4
107436347	OP	2.06155145951756	VG	0.26239058986488	7.8568040895795	XP_042905116.1	NW_024970327.1	Gnomon	CDS	421988	422039	-	XM_043049182.1	LOC107436347	259	elongation of very long chain fatty acids protein 7 isoform X3
107436347	OP	2.06155145951756	VG	0.26239058986488	7.8568040895795	XP_042905114.1	NW_024970327.1	Gnomon	CDS	421988	422039	-	XM_043049180.1	LOC107436347	284	elongation of very long chain fatty acids protein 7 isoform X1
107436347	OP	2.06155145951756	VG	0.26239058986488	7.8568040895795	XP_042905115.1	NW_024970327.1	Gnomon	CDS	421988	422039	-	XM_043049181.1	LOC107436347	260	elongation of very long chain fatty acids protein 7 isoform X2
107436347	OP	2.06155145951756	VG	0.26239058986488	7.8568040895795	XP_042905113.1	NW_024970327.1	Gnomon	CDS	421988	422039	-	XM_043049179.1	LOC107436347	284	elongation of very long chain fatty acids protein 7 isoform X1
107436365	OP	62.0718865791288	PR	1.9948928486794	31.115398814638	XP_015903542.1	NW_024969650.1	Gnomon	CDS	372627	372848	-	XM_016048056.2	LOC107436365	289	uncharacterized protein LOC107436365
107436372	OP	13.0097631555379	PR	1.77329552610631	7.33648901946081	XP_042912148.1	NW_024969650.1	Gnomon	CDS	249418	249484	-	XM_043056214.1	LOC107436372	861	serine proteinase stubble-like
107436373	PR	32.3358559701024	VG	13.3126502001225	2.42895708097287	XP_015903555.2	NW_024969650.1	Gnomon	CDS	214909	214969	-	XM_016048069.3	LOC107436373	786	uncharacterized protein LOC107436373
107436375	PR	6.71081925944705	VG	2.98906466490363	2.24512347900757	XP_015903557.1	NW_024969650.1	Gnomon	CDS	124590	124913	-	XM_016048071.2	LOC107436375	1830	microtubule-associated serine/threonine-protein kinase 3 isoform X1
107436375	PR	6.71081925944705	VG	2.98906466490363	2.24512347900757	XP_015903559.1	NW_024969650.1	Gnomon	CDS	124590	124913	-	XM_016048073.2	LOC107436375	1820	microtubule-associated serine/threonine-protein kinase 3 isoform X3
107436375	PR	6.71081925944705	VG	2.98906466490363	2.24512347900757	XP_042911656.1	NW_024969650.1	Gnomon	CDS	124590	124913	-	XM_043055722.1	LOC107436375	1830	microtubule-associated serine/threonine-protein kinase 3 isoform X1
107436375	PR	6.71081925944705	VG	2.98906466490363	2.24512347900757	XP_015903558.1	NW_024969650.1	Gnomon	CDS	124590	124913	-	XM_016048072.2	LOC107436375	1824	microtubule-associated serine/threonine-protein kinase 3 isoform X2
107436381	PR	2.88410768964681	VG	1.19706723614123	2.40931135910442	XP_042894805.1	NW_024969665.1	Gnomon	CDS	817415	817430	+	XM_043038871.1	LOC107436381	1882	protein BCL9 homolog isoform X2
107436381	PR	2.88410768964681	VG	1.19706723614123	2.40931135910442	XP_042894804.1	NW_024969665.1	Gnomon	CDS	817008	817032	+	XM_043038870.1	LOC107436381	1885	protein BCL9 homolog isoform X1
107436381	PR	2.88410768964681	VG	1.19706723614123	2.40931135910442	XP_042894806.1	NW_024969665.1	Gnomon	CDS	924045	924486	+	XM_043038872.1	LOC107436381	1633	protein BCL9 homolog isoform X3
107436389	OP	216.477428774503	PR	41.4908831036662	5.2174697808583	XP_015903577.1	NW_024969665.1	Gnomon	CDS	1277549	1277551	+	XM_016048091.3	LOC107436389	234	ADP-sugar pyrophosphatase isoform X1
107436389	OP	216.477428774503	PR	41.4908831036662	5.2174697808583	XP_015903579.1	NW_024969665.1	Gnomon	CDS	1277549	1277551	+	XM_016048093.2	LOC107436389	234	ADP-sugar pyrophosphatase isoform X1
107436389	OP	216.477428774503	PR	41.4908831036662	5.2174697808583	XP_015903581.1	NW_024969665.1	Gnomon	CDS	1277549	1277551	+	XM_016048095.3	LOC107436389	234	ADP-sugar pyrophosphatase isoform X1
107436389	OP	216.477428774503	PR	41.4908831036662	5.2174697808583	XP_015903583.1	NW_024969665.1	Gnomon	CDS	1283853	1283915	+	XM_016048097.2	LOC107436389	221	ADP-sugar pyrophosphatase isoform X2
107436389	OP	216.477428774503	PR	41.4908831036662	5.2174697808583	XP_015903580.1	NW_024969665.1	Gnomon	CDS	1277549	1277551	+	XM_016048094.2	LOC107436389	234	ADP-sugar pyrophosphatase isoform X1
107436389	OP	216.477428774503	PR	41.4908831036662	5.2174697808583	XP_015903582.1	NW_024969665.1	Gnomon	CDS	1283853	1283915	+	XM_016048096.2	LOC107436389	221	ADP-sugar pyrophosphatase isoform X2
107436394	PR	16.4097384036926	VG	7.51393496428797	2.18390743088467	XP_015903589.1	NW_024970248.1	Gnomon	CDS	427749	427825	-	XM_016048103.2	LOC107436394	395	glycine receptor subunit alpha-1
107436401	VG	708.192746933255	PR	301.013468129102	2.35269455328663	XP_015903596.1	NW_024969724.1	Gnomon	CDS	70171	70258	+	XM_016048110.3	LOC107436401	393	arrestin, lateral eye-like
107436406	PR	18.7030937284586	VG	8.82445322114845	2.11946205161304	XP_015903603.1	NW_024969724.1	Gnomon	CDS	186102	187079	-	XM_016048117.2	LOC107436406	325	transcriptional repressor CTCFL
107436409	PR	102.075705217987	VG	46.5527985257163	2.19268676536384	XP_015903606.1	NW_024969724.1	Gnomon	CDS	284644	284859	+	XM_016048120.3	LOC107436409	538	fatty-acid amide hydrolase 2-B
107436412	PR	9.13070841760843	VG	4.46313803681311	2.04580462049258	XP_015903609.1	NW_024969891.1	Gnomon	CDS	181134	181313	+	XM_016048123.3	LOC107436412	593	nuclear cap-binding protein subunit 3
107436414	OP	103.191977972118	PR	4.95008728238096	20.846496654597	XP_015903610.1	NW_024969891.1	Gnomon	CDS	320257	320311	-	XM_016048124.2	LOC107436414	82	chymotrypsin inhibitor
107436415	OP	3.77033893982334	PR	0.446505677775961	8.44410077516449	XP_042910544.1	NW_024971277.1	Gnomon	CDS	2408	2527	+	XM_043054610.1	LOC107436415	490	protein croquemort isoform X1
107436415	OP	3.77033893982334	PR	0.446505677775961	8.44410077516449	XP_021004437.1	NW_024971277.1	Gnomon	CDS	2408	2527	+	XM_021148778.2	LOC107436415	490	protein croquemort isoform X2
107436418	OP	360.888388643833	VG	55.4900976670255	6.50365387369444	XP_015903616.1	NW_024970220.1	Gnomon	CDS	47030	47231	+	XM_016048130.2	LOC107436418	630	hemocyanin B chain
107436423	PR	8.12255358836522	VG	3.5712212258572	2.27444705176884	XP_042897804.1	NW_024969608.1	Gnomon	CDS	1166834	1167071	-	XM_043041870.1	LOC107436423	867	uncharacterized protein LOC107436423 isoform X1
107436423	PR	8.12255358836522	VG	3.5712212258572	2.27444705176884	XP_042897807.1	NW_024969608.1	Gnomon	CDS	1130393	1130446	-	XM_043041873.1	LOC107436423	713	uncharacterized protein LOC107436423 isoform X2
107436429	PR	2.56848173007841	VG	1.11957653633991	2.29415466179312	XP_042896189.1	NW_024969716.1	Gnomon	CDS	1127347	1127398	-	XM_043040255.1	LOC107436429	2792	uncharacterized protein LOC107436429
107436430	PR	3.38928982463285	OP	1.12292479481053	3.01826964752765	XP_015903646.2	NW_024969716.1	Gnomon	CDS	940186	940371	+	XM_016048160.2	LOC107436430	402	ras association domain-containing protein 1 homolog
107436430	PR	3.38928982463285	OP	1.12292479481053	3.01826964752765	XP_015903645.2	NW_024969716.1	Gnomon	CDS	940186	940371	+	XM_016048159.2	LOC107436430	402	ras association domain-containing protein 1 homolog
107436449	VG	5.84482647261645	PR	0.582467175874008	10.0346023170252	XP_042900422.1	NW_024969927.1	Gnomon	CDS	308018	308210	-	XM_043044488.1	LOC107436449	478	uncharacterized protein LOC107436449
107436452	PR	12.1308170489796	VG	5.98079305469995	2.0282957357046	XP_042900406.1	NW_024969927.1	Gnomon	CDS	449190	449226	+	XM_043044472.1	LOC107436452	1440	serine/arginine repetitive matrix protein 1-like
107436453	OP	10.4326964937966	PR	2.75195003566724	3.79101958922995	XP_042900423.1	NW_024969927.1	Gnomon	CDS	523019	523058	-	XM_043044489.1	LOC107436453	384	microsomal triglyceride transfer protein large subunit
107436454	OP	295.102477511788	PR	4.95334852654781	59.5763605024291	XP_042900403.1	NW_024969927.1	Gnomon	CDS	343299	343347	-	XM_043044469.1	LOC107436454	137	cysteine-rich venom protein 6-like isoform X2
107436454	OP	295.102477511788	PR	4.95334852654781	59.5763605024291	XP_015903670.2	NW_024969927.1	Gnomon	CDS	328164	328212	-	XM_016048184.3	LOC107436454	137	cysteine-rich venom protein 6-like isoform X1
107436455	OP	2553.31444397149	PR	59.2900272817782	43.0648215396624	XP_015903671.1	NW_024969927.1	Gnomon	CDS	338859	338907	-	XM_016048185.2	LOC107436455	80	chymotrypsin inhibitor-like
107436457	PR	2.01622743876122	OP	0.366006150953635	5.50872555968775	NP_001310730.1	NW_024970371.1	BestRefSeq	CDS	239089	239705	-	NM_001323801.1	LOC107436457	362	homeobox protein SIX6-like
107436458	PR	24.8460818456893	VG	9.66265540037212	2.57135133316795	XP_042900407.1	NW_024969927.1	Gnomon	CDS	384439	385212	-	XM_043044473.1	LOC107436458	504	proton-coupled folate transporter isoform X1
107436458	PR	24.8460818456893	VG	9.66265540037212	2.57135133316795	XP_042900409.1	NW_024969927.1	Gnomon	CDS	384439	385212	-	XM_043044475.1	LOC107436458	504	proton-coupled folate transporter isoform X1
107436458	PR	24.8460818456893	VG	9.66265540037212	2.57135133316795	XP_042900410.1	NW_024969927.1	Gnomon	CDS	384439	385212	-	XM_043044476.1	LOC107436458	504	proton-coupled folate transporter isoform X1
107436458	PR	24.8460818456893	VG	9.66265540037212	2.57135133316795	XP_042900414.1	NW_024969927.1	Gnomon	CDS	384439	385212	-	XM_043044480.1	LOC107436458	504	proton-coupled folate transporter isoform X1
107436458	PR	24.8460818456893	VG	9.66265540037212	2.57135133316795	XP_015903679.2	NW_024969927.1	Gnomon	CDS	407298	408276	-	XM_016048193.2	LOC107436458	503	proton-coupled folate transporter isoform X3
107436458	PR	24.8460818456893	VG	9.66265540037212	2.57135133316795	XP_042900413.1	NW_024969927.1	Gnomon	CDS	384439	385212	-	XM_043044479.1	LOC107436458	504	proton-coupled folate transporter isoform X1
107436458	PR	24.8460818456893	VG	9.66265540037212	2.57135133316795	XP_042900412.1	NW_024969927.1	Gnomon	CDS	384439	385212	-	XM_043044478.1	LOC107436458	504	proton-coupled folate transporter isoform X1
107436458	PR	24.8460818456893	VG	9.66265540037212	2.57135133316795	XP_042900408.1	NW_024969927.1	Gnomon	CDS	384439	385212	-	XM_043044474.1	LOC107436458	504	proton-coupled folate transporter isoform X1
107436458	PR	24.8460818456893	VG	9.66265540037212	2.57135133316795	XP_015903673.2	NW_024969927.1	Gnomon	CDS	384246	385212	-	XM_016048187.3	LOC107436458	504	proton-coupled folate transporter isoform X2
107436460	OP	18.0155245024563	PR	3.63201521388561	4.96020072646746	XP_042900415.1	NW_024969927.1	Gnomon	CDS	499705	499776	-	XM_043044481.1	LOC107436460	345	uncharacterized protein LOC107436460
107436485	PR	18.3405007008754	VG	7.18530254294836	2.55250222120079	XP_042896106.1	NW_024969712.1	Gnomon	CDS	892799	892822	-	XM_043040172.1	LOC107436485	111	uncharacterized protein LOC107436485
107436487	OP	117.809858739309	VG	27.0977765220322	4.3475839666595	XP_042901041.1	NW_024969973.1	Gnomon	CDS	636706	636717	+	XM_043045107.1	LOC107436487	389	intracellular coagulation inhibitor 2 isoform X1
107436487	OP	117.809858739309	VG	27.0977765220322	4.3475839666595	XP_042901044.1	NW_024969973.1	Gnomon	CDS	636706	636717	+	XM_043045110.1	LOC107436487	385	intracellular coagulation inhibitor 2 isoform X4
107436487	OP	117.809858739309	VG	27.0977765220322	4.3475839666595	XP_042901042.1	NW_024969973.1	Gnomon	CDS	636706	636717	+	XM_043045108.1	LOC107436487	385	intracellular coagulation inhibitor 1 isoform X2
107436487	OP	117.809858739309	VG	27.0977765220322	4.3475839666595	XP_042901043.1	NW_024969973.1	Gnomon	CDS	636706	636717	+	XM_043045109.1	LOC107436487	385	leukocyte elastase inhibitor isoform X3
107436493	OP	2338.15027653539	VG	950.199087593888	2.46069513964289	XP_042898550.1	NW_024969820.1	Gnomon	CDS	536233	536325	-	XM_043042616.1	LOC107436493	143	60S ribosomal protein L27
107436500	OP	356.37956311019	VG	29.3202090539108	12.1547415454957	XP_015903732.2	NW_024970924.1	Gnomon	CDS	77658	77729	-	XM_016048246.2	LOC107436500	450	sodium-dependent glucose transporter 1A isoform X2
107436500	OP	356.37956311019	VG	29.3202090539108	12.1547415454957	XP_015903730.2	NW_024970924.1	Gnomon	CDS	88810	88815	-	XM_016048244.3	LOC107436500	461	sodium-dependent glucose transporter 1A isoform X1
107436500	OP	356.37956311019	VG	29.3202090539108	12.1547415454957	XP_015903733.2	NW_024970924.1	Gnomon	CDS	77658	77729	-	XM_016048247.2	LOC107436500	450	sodium-dependent glucose transporter 1A isoform X2
107436501	OP	2.82405677219096	PR	0.45157841030404	6.25374621051872	XP_042909178.1	NW_024970924.1	Gnomon	CDS	114968	115039	+	XM_043053244.1	LOC107436501	459	sodium-dependent glucose transporter 1-like isoform X1
107436501	OP	2.82405677219096	PR	0.45157841030404	6.25374621051872	XP_042909177.1	NW_024970924.1	Gnomon	CDS	114968	115039	+	XM_043053243.1	LOC107436501	459	sodium-dependent glucose transporter 1-like isoform X1
107436501	OP	2.82405677219096	PR	0.45157841030404	6.25374621051872	XP_042909181.1	NW_024970924.1	Gnomon	CDS	123049	123193	+	XM_043053247.1	LOC107436501	387	sodium-dependent glucose transporter 1-like isoform X2
107436501	OP	2.82405677219096	PR	0.45157841030404	6.25374621051872	XP_042909179.1	NW_024970924.1	Gnomon	CDS	114968	115039	+	XM_043053245.1	LOC107436501	459	sodium-dependent glucose transporter 1-like isoform X1
107436501	OP	2.82405677219096	PR	0.45157841030404	6.25374621051872	XP_042909180.1	NW_024970924.1	Gnomon	CDS	114968	115039	+	XM_043053246.1	LOC107436501	459	sodium-dependent glucose transporter 1-like isoform X1
107436503	OP	310.421845324037	PR	20.3073377579099	15.2861910815033	XP_015903735.1	NW_024970924.1	Gnomon	CDS	142695	143543	+	XM_016048249.2	LOC107436503	282	sulfotransferase 1C4
107436510	OP	5.51167324436623	PR	0.585883903895004	9.40744950957719	XP_015903744.1	NW_024970459.1	Gnomon	CDS	198003	198201	-	XM_016048258.3	LOC107436510	764	uncharacterized protein LOC107436510
107436530	OP	137.414692776859	PR	3.89277003141808	35.2999770517657	XP_015903778.2	NW_024969848.1	Gnomon	CDS	124141	124213	+	XM_016048292.3	LOC107436530	481	plasminogen
107436533	PR	13.7421973756329	VG	3.07945061175915	4.46254839196222	XP_015903781.1	NW_024969848.1	Gnomon	CDS	623648	623749	+	XM_016048295.2	LOC107436533	433	Kruppel-like factor 3
107436534	PR	8.44899290723083	OP	3.26946332074661	2.58421400650595	XP_042898183.1	NW_024969805.1	Gnomon	CDS	1439457	1439492	-	XM_043042249.1	LOC107436534	222	MOB kinase activator-like 3
107436548	OP	28.7792494760603	PR	7.27618372241645	3.95526701550941	XP_042909655.1	NW_024971040.1	Gnomon	CDS	19174	19282	-	XM_043053721.1	LOC107436548	324	ester hydrolase C11orf54 homolog isoform X1
107436548	OP	28.7792494760603	PR	7.27618372241645	3.95526701550941	XP_042909656.1	NW_024971040.1	Gnomon	CDS	19575	19629	-	XM_043053722.1	LOC107436548	306	ester hydrolase C11orf54 homolog isoform X2
107436550	OP	593.018158161375	PR	207.546707242454	2.85727567563198	XP_042905559.1	NW_024970377.1	Gnomon	CDS	341204	341212	-	XM_043049625.1	LOC107436550	195	adult-specific rigid cuticular protein 15.7-like
107436551	OP	1863.99127316785	PR	406.716345717617	4.58302522825581	XP_015903800.1	NW_024970377.1	Gnomon	CDS	219751	219756	-	XM_016048314.1	LOC107436551	150	cuticle protein 10.9 isoform X2
107436551	OP	1863.99127316785	PR	406.716345717617	4.58302522825581	XP_015903799.1	NW_024970377.1	Gnomon	CDS	218293	218298	-	XM_016048313.1	LOC107436551	150	cuticle protein 10.9 isoform X1
107436552	PR	4.07587541723395	VG	1.90675618684851	2.13759653454727	XP_042898179.1	NW_024969805.1	Gnomon	CDS	1371490	1371492	+	XM_043042245.1	LOC107436552	1216	zinc finger CCCH domain-containing protein 4 isoform X4
107436552	PR	4.07587541723395	VG	1.90675618684851	2.13759653454727	XP_042898176.1	NW_024969805.1	Gnomon	CDS	1364046	1364074	+	XM_043042242.1	LOC107436552	1305	zinc finger CCCH domain-containing protein 6 isoform X3
107436552	PR	4.07587541723395	VG	1.90675618684851	2.13759653454727	XP_042898175.1	NW_024969805.1	Gnomon	CDS	1366023	1366096	+	XM_043042241.1	LOC107436552	1320	zinc finger CCCH domain-containing protein 6 isoform X2
107436552	PR	4.07587541723395	VG	1.90675618684851	2.13759653454727	XP_042898174.1	NW_024969805.1	Gnomon	CDS	1344263	1344342	+	XM_043042240.1	LOC107436552	1322	zinc finger CCCH domain-containing protein 6 isoform X1
107436552	PR	4.07587541723395	VG	1.90675618684851	2.13759653454727	XP_042898178.1	NW_024969805.1	Gnomon	CDS	1371490	1371492	+	XM_043042244.1	LOC107436552	1216	zinc finger CCCH domain-containing protein 4 isoform X4
107436552	PR	4.07587541723395	VG	1.90675618684851	2.13759653454727	XP_042898177.1	NW_024969805.1	Gnomon	CDS	1371490	1371492	+	XM_043042243.1	LOC107436552	1216	zinc finger CCCH domain-containing protein 4 isoform X4
107436556	OP	910.097790566376	PR	71.4145487503676	12.7438709127416	XP_015903805.2	NW_024970377.1	Gnomon	CDS	295345	295353	-	XM_016048319.2	LOC107436556	847	uncharacterized protein LOC107436556
107436557	OP	880.377419397634	PR	144.449885150975	6.09469103057776	XP_042905564.1	NW_024970377.1	Gnomon	CDS	283453	283476	-	XM_043049630.1	LOC107436557	1360	uncharacterized protein LOC107436557
107436559	OP	1079.09802619615	PR	46.6206234541611	23.1463662697937	XP_015903808.1	NW_024970377.1	Gnomon	CDS	191924	191929	-	XM_016048322.2	LOC107436559	128	cuticle protein 10.9-like
107436560	OP	397.36394598137	PR	7.25879589403816	54.7424051842724	XP_042905562.1	NW_024970377.1	Gnomon	CDS	146830	146835	-	XM_043049628.1	LOC107436560	143	cuticle protein 10.9
107436563	PR	366.278344374639	VG	38.5747840107855	9.4952792029173	XP_015903812.2	NW_024970377.1	Gnomon	CDS	93192	93200	+	XM_016048326.2	LOC107436563	179	adult-specific rigid cuticular protein 15.5
107436564	OP	6564.22302398394	PR	307.284923766601	21.3620080787621	XP_015903813.1	NW_024970377.1	Gnomon	CDS	105668	105673	-	XM_016048327.2	LOC107436564	137	cuticle protein 10.9
107436570	PR	3.91774132657422	VG	0.879919048897187	4.45238835491102	XP_015903821.1	NW_024970372.1	Gnomon	CDS	271755	272579	+	XM_016048335.2	LOC107436570	274	post-GPI attachment to proteins factor 2-like
107436581	OP	255.996770999777	PR	5.38257289701517	47.5602980020458	XP_015903832.1	NW_024970281.1	Gnomon	CDS	236087	236123	-	XM_016048346.2	LOC107436581	215	uncharacterized protein LOC107436581
107436612	PR	6.14020228752321	VG	1.41791622049241	4.33044082491054	XP_042904489.1	NW_024969628.1	Gnomon	CDS	1464159	1464375	-	XM_043048555.1	LOC107436612	358	hemicentin-1-like isoform X1
107436612	PR	6.14020228752321	VG	1.41791622049241	4.33044082491054	XP_042904497.1	NW_024969628.1	Gnomon	CDS	1464159	1464375	-	XM_043048563.1	LOC107436612	355	opioid-binding protein/cell adhesion molecule homolog isoform X2
107436613	OP	88.8050584663354	PR	5.96304443564209	14.892570301092	XP_015903867.2	NW_024972908.1	Gnomon	CDS	16347	16569	-	XM_016048381.2	LOC107436613	366	retinol dehydrogenase 7
107436617	OP	3.19507732777475	VG	0.783033534727043	4.08038377167145	XP_015903871.1	NW_024970491.1	Gnomon	CDS	253555	253624	-	XM_016048385.2	LOC107436617	291	putative phosphatidate phosphatase
107436620	OP	77.5118684344404	PR	1.45420639041079	53.3018345577097	XP_021001219.2	NW_024970491.1	Gnomon	CDS	78283	78352	+	XM_021145560.2	LOC107436620	476	chymotrypsin-like elastase family member 1
107436622	VG	6.13977111509642	PR	0.731729782147973	8.39076290850603	XP_042906942.1	NW_024970548.1	Gnomon	CDS	199195	199536	+	XM_043051008.1	LOC107436622	1109	protein jagged-1b
107436626	PR	21.5805239250895	VG	9.28346070338852	2.32462059296621	XP_042906944.1	NW_024970548.1	Gnomon	CDS	96758	96859	+	XM_043051010.1	LOC107436626	1406	cubilin isoform X1
107436626	PR	21.5805239250895	VG	9.28346070338852	2.32462059296621	XP_042906945.1	NW_024970548.1	Gnomon	CDS	96758	96859	+	XM_043051011.1	LOC107436626	1406	cubilin isoform X2
107436637	PR	804.86011191536	VG	123.917292197513	6.49513960192483	XP_015903895.1	NW_024969718.1	Gnomon	CDS	339409	339472	+	XM_016048409.3	LOC107436637	101	acylphosphatase-2
107436640	OP	102.630685347407	VG	20.9488696991527	4.89910371400887	XP_042903896.1	NW_024970203.1	Gnomon	CDS	275673	275709	+	XM_043047962.1	LOC107436640	348	uncharacterized protein LOC107436640
107436642	PR	2.98266899964933	VG	0.731327799797063	4.07842967336535	XP_015903902.1	NW_024969718.1	Gnomon	CDS	200931	201279	+	XM_016048416.2	LOC107436642	580	uncharacterized protein LOC107436642
107436690	PR	17.016460567146	VG	6.67145492612049	2.5506371182277	XP_042901122.1	NW_024969616.1	Gnomon	CDS	2612573	2612600	-	XM_043045188.1	LOC107436690	326	uncharacterized protein LOC107436690 isoform X5
107436690	PR	17.016460567146	VG	6.67145492612049	2.5506371182277	XP_042901134.1	NW_024969616.1	Gnomon	CDS	2612573	2612600	-	XM_043045200.1	LOC107436690	319	uncharacterized protein LOC107436690 isoform X7
107436690	PR	17.016460567146	VG	6.67145492612049	2.5506371182277	XP_042901106.1	NW_024969616.1	Gnomon	CDS	2612573	2612600	-	XM_043045172.1	LOC107436690	372	uncharacterized protein LOC107436690 isoform X1
107436690	PR	17.016460567146	VG	6.67145492612049	2.5506371182277	XP_042901121.1	NW_024969616.1	Gnomon	CDS	2588699	2588712	-	XM_043045187.1	LOC107436690	351	uncharacterized protein LOC107436690 isoform X4
107436690	PR	17.016460567146	VG	6.67145492612049	2.5506371182277	XP_021000003.1	NW_024969616.1	Gnomon	CDS	2612573	2612600	-	XM_021144344.2	LOC107436690	363	uncharacterized protein LOC107436690 isoform X2
107436690	PR	17.016460567146	VG	6.67145492612049	2.5506371182277	XP_042901117.1	NW_024969616.1	Gnomon	CDS	2610464	2610513	-	XM_043045183.1	LOC107436690	363	uncharacterized protein LOC107436690 isoform X3
107436690	PR	17.016460567146	VG	6.67145492612049	2.5506371182277	XP_021000005.1	NW_024969616.1	Gnomon	CDS	2612573	2612600	-	XM_021144346.2	LOC107436690	310	uncharacterized protein LOC107436690 isoform X8
107436690	PR	17.016460567146	VG	6.67145492612049	2.5506371182277	XP_042901128.1	NW_024969616.1	Gnomon	CDS	2612573	2612600	-	XM_043045194.1	LOC107436690	319	uncharacterized protein LOC107436690 isoform X6
107436692	OP	90.6767145961417	PR	5.85490777188283	15.4873002494763	XP_042901074.1	NW_024969616.1	Gnomon	CDS	2360619	2360633	-	XM_043045140.1	LOC107436692	935	maltase-glucoamylase, intestinal
107436697	VG	83.1815659095461	PR	30.3579039296944	2.7400299474623	XP_042912950.1	NW_024969653.1	Gnomon	CDS	1089677	1089734	-	XM_043057016.1	LOC107436697	523	uncharacterized protein LOC107436697 isoform X4
107436697	VG	83.1815659095461	PR	30.3579039296944	2.7400299474623	XP_042912941.1	NW_024969653.1	Gnomon	CDS	1089677	1089734	-	XM_043057007.1	LOC107436697	585	uncharacterized protein LOC107436697 isoform X2
107436697	VG	83.1815659095461	PR	30.3579039296944	2.7400299474623	XP_042912937.1	NW_024969653.1	Gnomon	CDS	1089677	1089734	-	XM_043057003.1	LOC107436697	586	von Willebrand factor C and EGF domain-containing protein isoform X1
107436697	VG	83.1815659095461	PR	30.3579039296944	2.7400299474623	XP_021004222.2	NW_024969653.1	Gnomon	CDS	1089677	1089734	-	XM_021148563.2	LOC107436697	524	uncharacterized protein LOC107436697 isoform X3
107436727	OP	852.592671994499	PR	75.0975130302326	11.3531412371973	XP_042907839.1	NW_024970674.1	Gnomon	CDS	71278	71305	-	XM_043051905.1	LOC107436727	816	uncharacterized protein LOC107436727
107436727	OP	852.592671994499	PR	75.0975130302326	11.3531412371973	XP_042907840.1	NW_024970674.1	Gnomon	CDS	71278	71305	-	XM_043051906.1	LOC107436727	816	uncharacterized protein LOC107436727
107436728	PR	5.61221875874951	OP	2.55610451736554	2.19561395890563	XP_042899269.1	NW_024969864.1	Gnomon	CDS	438288	438375	+	XM_043043335.1	LOC107436728	408	repulsive guidance molecule A
107436731	PR	4.79345235602616	VG	1.44759198419964	3.31132833584762	XP_042902267.1	NW_024970059.1	Gnomon	CDS	650829	650893	-	XM_043046333.1	LOC107436731	619	kelch-like protein 17
107436745	OP	88.3978085764731	PR	5.8353924294345	15.1485627822703	XP_042898732.1	NW_024969830.1	Gnomon	CDS	1241254	1241325	-	XM_043042798.1	LOC107436745	238	proteasome subunit alpha type-6 isoform X2
107436745	OP	88.3978085764731	PR	5.8353924294345	15.1485627822703	XP_015904023.2	NW_024969830.1	Gnomon	CDS	1241250	1241325	-	XM_016048537.2	LOC107436745	272	proteasome subunit alpha type-6 isoform X1
107436748	OP	196.142515789146	PR	4.49602363658686	43.6257750499833	XP_042907421.1	NW_024969638.1	Gnomon	CDS	13319	13441	-	XM_043051487.1	LOC107436748	556	uncharacterized protein LOC107436748
107436749	OP	29.4740748842712	PR	0.385285651244728	76.4992799214048	XP_042907433.1	NW_024969638.1	Gnomon	CDS	51800	51919	-	XM_043051499.1	LOC107436749	555	uncharacterized protein LOC107436749 isoform X2
107436749	OP	29.4740748842712	PR	0.385285651244728	76.4992799214048	XP_042907430.1	NW_024969638.1	Gnomon	CDS	49946	50065	-	XM_043051496.1	LOC107436749	555	uncharacterized protein LOC107436749 isoform X1
107436752	OP	8.4481226130176	PR	3.54855361892905	2.38072282970526	XP_042907904.1	NW_024969638.1	Gnomon	CDS	118724	118727	-	XM_043051970.1	LOC107436752	408	guanine nucleotide-binding protein-like 3 homolog
107436763	OP	14.7659953807669	PR	6.8563975395144	2.15360840669876	XP_042899303.1	NW_024969864.1	Gnomon	CDS	277741	277828	-	XM_043043369.1	LOC107436763	583	glutathione hydrolase-like YwrD proenzyme
107436768	PR	2.91646523026096	VG	1.31067145568372	2.22516880001752	XP_042903509.1	NW_024970167.1	Gnomon	CDS	370331	370387	+	XM_043047575.1	LOC107436768	238	protein C1orf43 homolog
107436784	OP	20.6163883521094	PR	3.77073700208881	5.46746918193683	XP_015904079.2	NW_024969630.1	Gnomon	CDS	1113715	1114156	+	XM_016048593.3	LOC107436784	403	uncharacterized protein LOC107436784
107436785	OP	247.06253484606	PR	11.5343018471355	21.4198083352064	XP_042904979.1	NW_024969630.1	Gnomon	CDS	1156495	1156584	-	XM_043049045.1	LOC107436785	256	15-hydroxyprostaglandin dehydrogenase
107436785	OP	247.06253484606	PR	11.5343018471355	21.4198083352064	XP_015904080.1	NW_024969630.1	Gnomon	CDS	1156495	1156584	-	XM_016048594.3	LOC107436785	256	15-hydroxyprostaglandin dehydrogenase
107436807	PR	12.0407701631728	VG	3.94238625222261	3.05418327704053	XP_042896623.1	NW_024969737.1	Gnomon	CDS	247391	247393	-	XM_043040689.1	LOC107436807	556	guanylate cyclase soluble subunit beta-1-like
107436815	OP	2.38303442793474	VG	0.322106549537326	7.39827995226342	XP_042902748.1	NW_024970101.1	Gnomon	CDS	201492	201599	+	XM_043046814.1	LOC107436815	587	arylsulfatase B isoform X1
107436815	OP	2.38303442793474	VG	0.322106549537326	7.39827995226342	XP_042902749.1	NW_024970101.1	Gnomon	CDS	201492	201599	+	XM_043046815.1	LOC107436815	587	arylsulfatase B isoform X2
107436818	OP	149.70572254818	VG	33.3549306172871	4.48826364731188	XP_042902757.1	NW_024970101.1	Gnomon	CDS	367016	367082	+	XM_043046823.1	LOC107436818	520	putative inorganic phosphate cotransporter
107436818	OP	149.70572254818	VG	33.3549306172871	4.48826364731188	XP_015904116.1	NW_024970101.1	Gnomon	CDS	367016	367082	+	XM_016048630.2	LOC107436818	520	putative inorganic phosphate cotransporter
107436818	OP	149.70572254818	VG	33.3549306172871	4.48826364731188	XP_042902760.1	NW_024970101.1	Gnomon	CDS	367016	367082	+	XM_043046826.1	LOC107436818	520	putative inorganic phosphate cotransporter
107436818	OP	149.70572254818	VG	33.3549306172871	4.48826364731188	XP_015904117.1	NW_024970101.1	Gnomon	CDS	367016	367082	+	XM_016048631.2	LOC107436818	520	putative inorganic phosphate cotransporter
107436818	OP	149.70572254818	VG	33.3549306172871	4.48826364731188	XP_042902759.1	NW_024970101.1	Gnomon	CDS	367016	367082	+	XM_043046825.1	LOC107436818	520	putative inorganic phosphate cotransporter
107436822	OP	5.24902219382756	VG	2.38191867152675	2.20369496934296	XP_042902751.1	NW_024970101.1	Gnomon	CDS	170423	170530	+	XM_043046817.1	LOC107436822	563	arylsulfatase B isoform X2
107436822	OP	5.24902219382756	VG	2.38191867152675	2.20369496934296	XP_042902750.1	NW_024970101.1	Gnomon	CDS	169160	169279	+	XM_043046816.1	LOC107436822	567	arylsulfatase B isoform X1
107436832	OP	30.9634163814623	PR	0.899461658204748	34.4243871865119	XP_042904056.1	NW_024970222.1	Gnomon	CDS	528677	529028	-	XM_043048122.1	LOC107436832	736	nose resistant to fluoxetine protein 6-like isoform X2
107436832	OP	30.9634163814623	PR	0.899461658204748	34.4243871865119	XP_015904131.1	NW_024970222.1	Gnomon	CDS	528677	529028	-	XM_016048645.3	LOC107436832	737	nose resistant to fluoxetine protein 6-like isoform X1
107436833	OP	2.29957278551966	PR	0.122528951830371	18.7675871797482	XP_042913082.1	NW_024974027.1	Gnomon	CDS	5275	5385	-	XM_043057148.1	LOC107436833	182	nose resistant to fluoxetine protein 6-like
107436837	OP	6.82473204739728	PR	0.175058753583672	38.9853800948907	XP_042903334.1	NW_024969623.1	Gnomon	CDS	308932	309093	+	XM_043047400.1	LOC107436837	230	uncharacterized protein LOC107436837 isoform X2
107436837	OP	6.82473204739728	PR	0.175058753583672	38.9853800948907	XP_015904140.2	NW_024969623.1	Gnomon	CDS	307361	307522	+	XM_016048654.2	LOC107436837	230	uncharacterized protein LOC107436837 isoform X1
107436850	OP	4.43769584951499	VG	0.616274182832367	7.20084659253378	XP_042906225.1	NW_024970457.1	Gnomon	CDS	15227	15362	-	XM_043050291.1	LOC107436850	109	retinaldehyde-binding protein 1-like
107436851	OP	125.46861803173	VG	23.1769887388391	5.41349954670664	XP_042906228.1	NW_024970457.1	Gnomon	CDS	33992	34151	-	XM_043050294.1	LOC107436851	294	alpha-tocopherol transfer protein-like
107436851	OP	125.46861803173	VG	23.1769887388391	5.41349954670664	XP_015904154.1	NW_024970457.1	Gnomon	CDS	33992	34151	-	XM_016048668.2	LOC107436851	294	alpha-tocopherol transfer protein-like
107436851	OP	125.46861803173	VG	23.1769887388391	5.41349954670664	XP_015904155.1	NW_024970457.1	Gnomon	CDS	33992	34151	-	XM_016048669.3	LOC107436851	294	alpha-tocopherol transfer protein-like
107436851	OP	125.46861803173	VG	23.1769887388391	5.41349954670664	XP_015904159.1	NW_024970457.1	Gnomon	CDS	33992	34151	-	XM_016048673.2	LOC107436851	294	alpha-tocopherol transfer protein-like
107436851	OP	125.46861803173	VG	23.1769887388391	5.41349954670664	XP_015904158.1	NW_024970457.1	Gnomon	CDS	33992	34151	-	XM_016048672.3	LOC107436851	294	alpha-tocopherol transfer protein-like
107436861	OP	33.1149267867242	PR	9.15977371746468	3.61525598864794	XP_042912073.1	NW_024972005.1	Gnomon	CDS	2273	2325	+	XM_043056139.1	LOC107436861	523	cytochrome P450 3A31
107436862	OP	91.1757612425438	PR	3.85207263686927	23.6692736190577	XP_042902355.1	NW_024970068.1	Gnomon	CDS	48755	48888	-	XM_043046421.1	LOC107436862	551	cytochrome P450 3A11-like isoform X1
107436862	OP	91.1757612425438	PR	3.85207263686927	23.6692736190577	XP_042902356.1	NW_024970068.1	Gnomon	CDS	48755	48888	-	XM_043046422.1	LOC107436862	551	cytochrome P450 3A11-like isoform X2
107436885	OP	26.4228878828171	PR	0.907540022311823	29.1148458836105	XP_042904014.1	NW_024970215.1	Gnomon	CDS	67585	67627	+	XM_043048080.1	LOC107436885	1306	prodigiosin synthesizing transferase PigC
107436887	OP	146.799065472069	PR	10.6006618079303	13.8481038384085	XP_021003566.1	NW_024970215.1	Gnomon	CDS	226061	226103	+	XM_021147907.2	LOC107436887	176	uncharacterized protein LOC107436887
107436898	PR	3.45608483154228	VG	0.672063643833044	5.14249634429094	XP_042898825.1	NW_024969835.1	Gnomon	CDS	856032	856147	+	XM_043042891.1	LOC107436898	885	mitogen-activated protein kinase kinase kinase 12
107436906	OP	25.8330930345781	PR	1.86076313950313	13.8830636130701	XP_042908702.1	NW_024970830.1	Gnomon	CDS	179590	179653	-	XM_043052768.1	LOC107436906	1321	putative phosphoenolpyruvate synthase isoform X2
107436906	OP	25.8330930345781	PR	1.86076313950313	13.8830636130701	XP_042908703.1	NW_024970830.1	Gnomon	CDS	179590	179653	-	XM_043052769.1	LOC107436906	1276	putative phosphoenolpyruvate synthase isoform X3
107436906	OP	25.8330930345781	PR	1.86076313950313	13.8830636130701	XP_042908700.1	NW_024970830.1	Gnomon	CDS	179590	179653	-	XM_043052766.1	LOC107436906	1321	putative phosphoenolpyruvate synthase isoform X1
107436927	OP	10.5773716496257	PR	0.702102771236598	15.0652754595969	XP_042905880.1	NW_024969633.1	Gnomon	CDS	668650	668699	-	XM_043049946.1	LOC107436927	317	protein ABHD11-like
107436930	PR	8.02858076446082	OP	0.951601514887954	8.43691465266966	XP_015904248.1	NW_024969633.1	Gnomon	CDS	1368949	1369488	-	XM_016048762.2	LOC107436930	179	uncharacterized histidine-rich protein DDB_G0274557-like
107436934	PR	6.31915325415504	VG	1.76251555707557	3.58530353322952	XP_015904250.1	NW_024969633.1	Gnomon	CDS	864618	864660	-	XM_016048764.3	LOC107436934	216	uncharacterized protein LOC107436934 isoform X1
107436934	PR	6.31915325415504	VG	1.76251555707557	3.58530353322952	XP_042905682.1	NW_024969633.1	Gnomon	CDS	858465	858906	-	XM_043049748.1	LOC107436934	200	uncharacterized protein LOC107436934 isoform X2
107436934	PR	6.31915325415504	VG	1.76251555707557	3.58530353322952	XP_015904252.1	NW_024969633.1	Gnomon	CDS	858465	858906	-	XM_016048766.2	LOC107436934	200	uncharacterized protein LOC107436934 isoform X2
107436934	PR	6.31915325415504	VG	1.76251555707557	3.58530353322952	XP_042905678.1	NW_024969633.1	Gnomon	CDS	858465	858906	-	XM_043049744.1	LOC107436934	200	uncharacterized protein LOC107436934 isoform X2
107436948	OP	52.2279649577457	PR	4.27991511991183	12.2030375590303	XP_015904274.1	NW_024969633.1	Gnomon	CDS	256991	257269	+	XM_016048788.2	LOC107436948	335	carboxypeptidase N subunit 2
107436951	OP	108.4862855839	PR	8.12744293352104	13.3481448558016	XP_042905718.1	NW_024969633.1	Gnomon	CDS	93135	93329	+	XM_043049784.1	LOC107436951	1322	nidogen
107436966	PR	2.61664123897282	VG	1.16404816374512	2.24788056067563	XP_042897241.1	NW_024969768.1	Gnomon	CDS	615391	615439	+	XM_043041307.1	LOC107436966	456	tubulin gamma-1 chain
107436979	OP	2.25531081983146	PR	1.00192048572705	2.2509878298325	XP_015904313.1	NW_024969801.1	Gnomon	CDS	3711651	3711717	-	XM_016048827.3	LOC107436979	443	major facilitator superfamily domain-containing protein 6 isoform X2
107436979	OP	2.25531081983146	PR	1.00192048572705	2.2509878298325	XP_015904312.2	NW_024969801.1	Gnomon	CDS	3711651	3711717	-	XM_016048826.2	LOC107436979	486	major facilitator superfamily domain-containing protein 6 isoform X1
107436979	OP	2.25531081983146	PR	1.00192048572705	2.2509878298325	XP_042898079.1	NW_024969801.1	Gnomon	CDS	3711651	3711717	-	XM_043042145.1	LOC107436979	486	major facilitator superfamily domain-containing protein 6 isoform X1
107436979	OP	2.25531081983146	PR	1.00192048572705	2.2509878298325	XP_015904314.2	NW_024969801.1	Gnomon	CDS	3711651	3711717	-	XM_016048828.2	LOC107436979	132	major facilitator superfamily domain-containing protein 6-B isoform X3
107436987	PR	11.9270168375546	VG	5.09789993502229	2.33959414456463	XP_042896756.1	NW_024969744.1	Gnomon	CDS	867922	868097	-	XM_043040822.1	LOC107436987	364	alpha-tubulin N-acetyltransferase 1 isoform X1
107436987	PR	11.9270168375546	VG	5.09789993502229	2.33959414456463	XP_042896757.1	NW_024969744.1	Gnomon	CDS	871464	871639	-	XM_043040823.1	LOC107436987	364	alpha-tubulin N-acetyltransferase isoform X2
107436987	PR	11.9270168375546	VG	5.09789993502229	2.33959414456463	XP_042896758.1	NW_024969744.1	Gnomon	CDS	867922	868097	-	XM_043040824.1	LOC107436987	352	alpha-tubulin N-acetyltransferase 1 isoform X3
107436991	OP	922.28246319688	VG	430.118196222397	2.14425353611407	XP_015904335.1	NW_024969905.1	Gnomon	CDS	772478	772480	+	XM_016048849.2	LOC107436991	122	40S ribosomal protein S26
107437014	PR	9.46594781075125	VG	4.42781963504218	2.13783500480391	XP_042909882.1	NW_024971086.1	Gnomon	CDS	28337	28409	+	XM_043053948.1	LOC107437014	215	very low-density lipoprotein receptor-like
107437016	OP	17.0279502729732	PR	2.59174402211003	6.57007409979868	XP_042909881.1	NW_024971086.1	Gnomon	CDS	9509	9584	+	XM_043053947.1	LOC107437016	177	uncharacterized protein LOC107437016
107437019	OP	454.554122866486	PR	19.9702712285632	22.7615397739988	XP_015904368.2	NW_024970602.1	Gnomon	CDS	193224	193292	-	XM_016048882.2	LOC107437019	617	mitochondrial sodium/calcium exchanger protein
107437030	OP	2.94108533577235	PR	1.4361939723317	2.04783294766055	XP_015904380.1	NW_024970136.1	Gnomon	CDS	215044	215210	+	XM_016048894.2	LOC107437030	454	phosphatidylserine synthase
107437031	OP	7.42077519438301	PR	1.76391630528381	4.20698826364612	XP_015904381.2	NW_024970136.1	Gnomon	CDS	271906	271954	+	XM_016048895.2	LOC107437031	697	transferrin
107437032	OP	111.773309866432	VG	26.9876317835676	4.14164943270381	XP_015904382.1	NW_024970136.1	Gnomon	CDS	342455	342524	-	XM_016048896.2	LOC107437032	472	beta-1,3-galactosyltransferase 5
107437037	PR	49.1751273161074	OP	12.1871032186123	4.03501360692561	XP_015904390.2	NW_024969829.1	Gnomon	CDS	461258	461302	-	XM_016048904.2	LOC107437037	400	cuticlin-1
107437038	OP	33.0694116320233	PR	16.3184603955871	2.02650316453665	XP_015904391.1	NW_024969829.1	Gnomon	CDS	377457	377547	-	XM_016048905.2	LOC107437038	151	uncharacterized protein LOC107437038
107437055	PR	7.69167370369204	VG	3.55061864370093	2.16629113840138	XP_042909399.1	NW_024970970.1	Gnomon	CDS	139598	140659	+	XM_043053465.1	LOC107437055	353	zinc finger protein 271
107437060	OP	6.18586460849282	VG	0.384522005239157	16.0871537238693	XP_042910781.1	NW_024971354.1	Gnomon	CDS	73223	74344	+	XM_043054847.1	LOC107437060	373	uncharacterized protein LOC107437060
107437062	PR	2.32896566867672	VG	0.888289034037788	2.62185570173058	XP_021004489.1	NW_024969631.1	Gnomon	CDS	1317809	1317915	+	XM_021148830.2	LOC107437062	334	ephrin-B3
107437069	PR	2.50037677955069	OP	1.0607812870946	2.35710868014936	XP_015904439.1	NW_024969598.1	Gnomon	CDS	1169967	1170158	-	XM_016048953.2	LOC107437069	166	ras-related protein Rab-15 isoform X2
107437069	PR	2.50037677955069	OP	1.0607812870946	2.35710868014936	XP_015904438.1	NW_024969598.1	Gnomon	CDS	1169967	1170158	-	XM_016048952.2	LOC107437069	206	ras-related protein Rab-43 isoform X1
107437075	PR	17.809948402698	VG	8.67786237504607	2.05234280436528	XP_042903081.1	NW_024970130.1	Gnomon	CDS	137667	137688	-	XM_043047147.1	LOC107437075	511	cyclin-dependent kinase 14 isoform X3
107437075	PR	17.809948402698	VG	8.67786237504607	2.05234280436528	XP_015904443.2	NW_024970130.1	Gnomon	CDS	163076	163109	-	XM_016048957.2	LOC107437075	514	cyclin-dependent kinase 14 isoform X2
107437075	PR	17.809948402698	VG	8.67786237504607	2.05234280436528	XP_042903080.1	NW_024970130.1	Gnomon	CDS	163076	163109	-	XM_043047146.1	LOC107437075	515	cyclin-dependent kinase 14 isoform X1
107437087	PR	6.31312321934428	OP	2.85359374471496	2.21234127353854	XP_042902245.1	NW_024970056.1	Gnomon	CDS	515891	516263	-	XM_043046311.1	LOC107437087	309	protein FAM8A1
107437101	OP	14.9032283183358	VG	4.54879856521925	3.27629990747183	XP_042903804.1	NW_024970195.1	Gnomon	CDS	184473	184654	-	XM_043047870.1	LOC107437101	536	prolyl 4-hydroxylase subunit alpha-1-like
107437101	OP	14.9032283183358	VG	4.54879856521925	3.27629990747183	XP_042903803.1	NW_024970195.1	Gnomon	CDS	184473	184654	-	XM_043047869.1	LOC107437101	536	prolyl 4-hydroxylase subunit alpha-1-like
107437103	OP	6.62507287600002	VG	1.39508405137818	4.74887005514486	XP_042903801.1	NW_024970195.1	Gnomon	CDS	128143	128330	-	XM_043047867.1	LOC107437103	534	prolyl 4-hydroxylase subunit alpha-1-like
107437103	OP	6.62507287600002	VG	1.39508405137818	4.74887005514486	XP_042903802.1	NW_024970195.1	Gnomon	CDS	128143	128330	-	XM_043047868.1	LOC107437103	534	prolyl 4-hydroxylase subunit alpha-1-like
107437106	OP	37.8139313643513	VG	1.19118936243209	31.7446852338786	XP_042897426.1	NW_024969780.1	Gnomon	CDS	1455391	1455463	+	XM_043041492.1	LOC107437106	252	uncharacterized protein LOC107437106 isoform X1
107437106	OP	37.8139313643513	VG	1.19118936243209	31.7446852338786	XP_042897428.1	NW_024969780.1	Gnomon	CDS	1455391	1455463	+	XM_043041494.1	LOC107437106	251	uncharacterized protein LOC107437106 isoform X2
107437106	OP	37.8139313643513	VG	1.19118936243209	31.7446852338786	XP_042897427.1	NW_024969780.1	Gnomon	CDS	1455391	1455463	+	XM_043041493.1	LOC107437106	252	uncharacterized protein LOC107437106 isoform X1
107437107	PR	4.28059509341244	VG	1.63350837706344	2.62049166904651	XP_042897436.1	NW_024969780.1	Gnomon	CDS	1060082	1060224	+	XM_043041502.1	LOC107437107	201	transcription factor collier, partial
107437109	PR	4.48084285764359	VG	1.12469828178498	3.98403992449617	XP_042897424.1	NW_024969780.1	Gnomon	CDS	1239374	1239388	+	XM_043041490.1	LOC107437109	308	transcription factor collier isoform X2
107437109	PR	4.48084285764359	VG	1.12469828178498	3.98403992449617	XP_042897423.1	NW_024969780.1	Gnomon	CDS	1239374	1239388	+	XM_043041489.1	LOC107437109	312	transcription factor collier isoform X1
107437109	PR	4.48084285764359	VG	1.12469828178498	3.98403992449617	XP_042897425.1	NW_024969780.1	Gnomon	CDS	1239374	1239388	+	XM_043041491.1	LOC107437109	302	transcription factor collier isoform X3
107437126	PR	14.6367011798859	VG	7.13559465713385	2.05122374282468	XP_015904511.1	NW_024970737.1	Gnomon	CDS	80782	80860	+	XM_016049025.2	LOC107437126	434	acid phosphatase type 7
107437136	VG	13.0630760328179	PR	2.06271302161861	6.33295853369236	XP_042909100.1	NW_024970907.1	Gnomon	CDS	48090	48127	+	XM_043053166.1	LOC107437136	386	membrane metallo-endopeptidase-like 1
107437139	OP	41.1700131794151	PR	1.41058502631761	29.1864810779193	XP_042899707.1	NW_024969612.1	Gnomon	CDS	2268785	2268838	+	XM_043043773.1	LOC107437139	352	sorbitol dehydrogenase-like isoform X2
107437139	OP	41.1700131794151	PR	1.41058502631761	29.1864810779193	XP_042899711.1	NW_024969612.1	Gnomon	CDS	2268785	2268838	+	XM_043043777.1	LOC107437139	352	sorbitol dehydrogenase-like isoform X2
107437139	OP	41.1700131794151	PR	1.41058502631761	29.1864810779193	XP_042899700.1	NW_024969612.1	Gnomon	CDS	2269555	2269608	+	XM_043043766.1	LOC107437139	352	sorbitol dehydrogenase-like isoform X1
107437146	OP	7.3240798010366	PR	2.31937749141031	3.15777825220816	XP_015904542.2	NW_024970615.1	Gnomon	CDS	188542	188780	+	XM_016049056.3	LOC107437146	1257	uncharacterized protein LOC107437146
107437146	OP	7.3240798010366	PR	2.31937749141031	3.15777825220816	XP_015904543.2	NW_024970615.1	Gnomon	CDS	188542	188780	+	XM_016049057.2	LOC107437146	1257	uncharacterized protein LOC107437146
107437149	PR	55.1313038345228	VG	13.6923320100228	4.02643638747341	XP_015904547.1	NW_024969814.1	Gnomon	CDS	625548	625723	+	XM_016049061.2	LOC107437149	86	neuropeptide F-like
107437153	PR	30.7021681671539	VG	7.80290772351721	3.93470860543699	XP_015904551.1	NW_024969814.1	Gnomon	CDS	536063	536249	-	XM_016049065.2	LOC107437153	237	protein unc-119 homolog B
107437194	PR	9.24541121867316	VG	4.3707821874984	2.11527612726104	XP_042904894.1	NW_024970302.1	Gnomon	CDS	43137	44252	+	XM_043048960.1	LOC107437194	2523	nucleosome-remodeling factor subunit BPTF isoform X1
107437194	PR	9.24541121867316	VG	4.3707821874984	2.11527612726104	XP_042904895.1	NW_024970302.1	Gnomon	CDS	43137	44252	+	XM_043048961.1	LOC107437194	2501	nucleosome-remodeling factor subunit BPTF isoform X2
107437194	PR	9.24541121867316	VG	4.3707821874984	2.11527612726104	XP_042904896.1	NW_024970302.1	Gnomon	CDS	43137	44252	+	XM_043048962.1	LOC107437194	2495	nucleosome-remodeling factor subunit BPTF isoform X3
107437200	OP	76.5001436526163	VG	10.7310564309432	7.12885484713569	XP_042904681.1	NW_024970286.1	Gnomon	CDS	78619	78788	+	XM_043048747.1	LOC107437200	541	inosine-5\\'-monophosphate dehydrogenase 2
107437203	OP	63.6454074455855	PR	29.3162709928215	2.17099260206628	XP_042904682.1	NW_024970286.1	Gnomon	CDS	236462	236762	-	XM_043048748.1	LOC107437203	777	nose resistant to fluoxetine protein 6
107437212	PR	3.87754100393089	VG	1.51199819721474	2.56451430370336	XP_042899073.1	NW_024969849.1	Gnomon	CDS	696616	696699	-	XM_043043139.1	LOC107437212	241	uncharacterized protein LOC107437212
107437214	OP	65.1739578960249	VG	27.3841231610965	2.37999067973135	XP_015904623.1	NW_024969849.1	Gnomon	CDS	658602	658604	+	XM_016049137.2	LOC107437214	467	argininosuccinate lyase
107437224	OP	9.04469151980054	PR	0.130377350525185	69.3731808735701	XP_042907755.1	NW_024970656.1	Gnomon	CDS	369939	369965	+	XM_043051821.1	LOC107437224	404	putative phosphoenolpyruvate synthase
107437233	OP	1023.34016776749	PR	28.7831494401847	35.5534466405122	XP_015904648.2	NW_024969862.1	Gnomon	CDS	601477	601488	-	XM_016049162.2	LOC107437233	132	translation initiation factor IF-2
107437251	OP	50.459782361646	PR	3.12377229775973	16.1534764866934	XP_015904669.2	NW_024970719.1	Gnomon	CDS	37431	37537	+	XM_016049183.3	LOC107437251	736	P protein-like isoform X1
107437251	OP	50.459782361646	PR	3.12377229775973	16.1534764866934	XP_015904670.1	NW_024970719.1	Gnomon	CDS	54024	54170	+	XM_016049184.3	LOC107437251	625	P protein-like isoform X2
107437253	PR	9.7884192618179	OP	3.75060609906756	2.60982332008989	XP_042902911.1	NW_024970113.1	Gnomon	CDS	473215	473357	-	XM_043046977.1	LOC107437253	495	protein germ cell-less
107437256	PR	12.7964775681291	VG	6.06662537622984	2.10932384555474	XP_042902914.1	NW_024970113.1	Gnomon	CDS	559938	560198	-	XM_043046980.1	LOC107437256	723	long-chain-fatty-acid--CoA ligase 5 isoform X1
107437256	PR	12.7964775681291	VG	6.06662537622984	2.10932384555474	XP_042902916.1	NW_024970113.1	Gnomon	CDS	559938	560198	-	XM_043046982.1	LOC107437256	723	long-chain-fatty-acid--CoA ligase 5 isoform X2
107437256	PR	12.7964775681291	VG	6.06662537622984	2.10932384555474	XP_042902918.1	NW_024970113.1	Gnomon	CDS	553332	553364	-	XM_043046984.1	LOC107437256	550	long-chain-fatty-acid--CoA ligase 5 isoform X3
107437256	PR	12.7964775681291	VG	6.06662537622984	2.10932384555474	XP_042902917.1	NW_024970113.1	Gnomon	CDS	553332	553364	-	XM_043046983.1	LOC107437256	550	long-chain-fatty-acid--CoA ligase 5 isoform X3
107437256	PR	12.7964775681291	VG	6.06662537622984	2.10932384555474	XP_042902915.1	NW_024970113.1	Gnomon	CDS	559938	560198	-	XM_043046981.1	LOC107437256	723	long-chain-fatty-acid--CoA ligase 5 isoform X1
107437282	OP	5.56502538360204	PR	0.494465637060226	11.2546251276188	XP_042908268.1	NW_024970750.1	Gnomon	CDS	11474	11664	+	XM_043052334.1	LOC107437282	486	cytochrome P450 18a1-like isoform X2
107437282	OP	5.56502538360204	PR	0.494465637060226	11.2546251276188	XP_042908267.1	NW_024970750.1	Gnomon	CDS	11474	11664	+	XM_043052333.1	LOC107437282	486	cytochrome P450 18a1-like isoform X1
107437289	OP	1682.19857575672	VG	750.741733380409	2.24071541644845	XP_042905627.1	NW_024970383.1	Gnomon	CDS	354022	354114	+	XM_043049693.1	LOC107437289	134	60S ribosomal protein L32
107437289	OP	1682.19857575672	VG	750.741733380409	2.24071541644845	XP_015904712.1	NW_024970383.1	Gnomon	CDS	354022	354114	+	XM_016049226.2	LOC107437289	134	60S ribosomal protein L32
107437293	OP	29.6074797012909	PR	13.5863349608089	2.17921019809216	XP_042894915.1	NW_024969669.1	Gnomon	CDS	1248908	1248999	+	XM_043038981.1	LOC107437293	1381	ATP-binding cassette sub-family C member 4-like isoform X3
107437293	OP	29.6074797012909	PR	13.5863349608089	2.17921019809216	XP_042894914.1	NW_024969669.1	Gnomon	CDS	1228026	1228099	+	XM_043038980.1	LOC107437293	1412	ATP-binding cassette sub-family C member 4-like isoform X2
107437293	OP	29.6074797012909	PR	13.5863349608089	2.17921019809216	XP_015904718.2	NW_024969669.1	Gnomon	CDS	1228026	1228099	+	XM_016049232.2	LOC107437293	1412	ATP-binding cassette sub-family C member 4-like isoform X1
107437293	OP	29.6074797012909	PR	13.5863349608089	2.17921019809216	XP_015904717.2	NW_024969669.1	Gnomon	CDS	1248908	1248999	+	XM_016049231.2	LOC107437293	1381	ATP-binding cassette sub-family C member 4-like isoform X3
107437296	OP	2.49217192045082	PR	0.138368762426446	18.0110877393704	XP_042907966.1	NW_024970688.1	Gnomon	CDS	356	589	+	XM_043052032.1	LOC107437296	565	putative inorganic phosphate cotransporter
107437303	PR	19.8865455537515	VG	3.99009439166509	4.98397872373459	XP_015904728.1	NW_024970596.1	Gnomon	CDS	220157	220366	+	XM_016049242.2	LOC107437303	222	BTB/POZ domain-containing protein KCTD5
107437320	OP	3.94924071788942	VG	0.360860139975464	10.9439649337772	XP_015904782.2	NW_024970750.1	Gnomon	CDS	64632	64822	+	XM_016049296.2	LOC107437320	486	cytochrome P450 18a1
107437322	OP	17.5378743888968	VG	3.36235496117918	5.21594971125424	XP_042908499.1	NW_024970793.1	Gnomon	CDS	169038	169090	+	XM_043052565.1	LOC107437322	293	extracellular serine/threonine protein CG31145-like
107437329	PR	11.2173408282411	OP	5.48934055867912	2.04347693649749	XP_015904756.1	NW_024970454.1	Gnomon	CDS	262814	262950	+	XM_016049270.3	LOC107437329	764	protein Aster-B
107437329	PR	11.2173408282411	OP	5.48934055867912	2.04347693649749	XP_021003694.1	NW_024970454.1	Gnomon	CDS	262814	262950	+	XM_021148035.2	LOC107437329	764	protein Aster-B
107437337	PR	56.0703524519444	VG	13.7100852143626	4.08971582417339	XP_015904783.2	NW_024969996.1	Gnomon	CDS	183734	183785	+	XM_016049297.3	LOC107437337	430	retinal-binding protein
107437339	OP	17.6633287299097	PR	5.69174142817585	3.10332592455287	XP_015904789.1	NW_024969734.1	Gnomon	CDS	227717	227877	-	XM_016049303.3	LOC107437339	432	uncharacterized protein LOC107437339 isoform X2
107437339	OP	17.6633287299097	PR	5.69174142817585	3.10332592455287	XP_042896566.1	NW_024969734.1	Gnomon	CDS	227717	227877	-	XM_043040632.1	LOC107437339	433	uncharacterized protein LOC107437339 isoform X1
107437341	OP	35.5354839363952	VG	8.5705167182555	4.1462475489609	XP_042908269.1	NW_024970750.1	Gnomon	CDS	35981	36171	+	XM_043052335.1	LOC107437341	486	cytochrome P450 18a1-like
107437347	OP	2.99810948188643	PR	1.38596087107862	2.16319922477548	XP_015904799.1	NW_024970726.1	Gnomon	CDS	28460	28461	+	XM_016049313.2	LOC107437347	478	serine/threonine-protein kinase PAK 1 isoform X2
107437347	OP	2.99810948188643	PR	1.38596087107862	2.16319922477548	XP_015904802.1	NW_024970726.1	Gnomon	CDS	29339	29523	+	XM_016049316.2	LOC107437347	469	serine/threonine-protein kinase PAK 1 isoform X3
107437347	OP	2.99810948188643	PR	1.38596087107862	2.16319922477548	XP_015904801.1	NW_024970726.1	Gnomon	CDS	29339	29523	+	XM_016049315.2	LOC107437347	469	serine/threonine-protein kinase PAK 1 isoform X3
107437347	OP	2.99810948188643	PR	1.38596087107862	2.16319922477548	XP_015904800.1	NW_024970726.1	Gnomon	CDS	29339	29523	+	XM_016049314.2	LOC107437347	469	serine/threonine-protein kinase PAK 1 isoform X3
107437347	OP	2.99810948188643	PR	1.38596087107862	2.16319922477548	XP_015904803.1	NW_024970726.1	Gnomon	CDS	29339	29523	+	XM_016049317.2	LOC107437347	469	serine/threonine-protein kinase PAK 1 isoform X3
107437347	OP	2.99810948188643	PR	1.38596087107862	2.16319922477548	XP_042908158.1	NW_024970726.1	Gnomon	CDS	28081	28106	+	XM_043052224.1	LOC107437347	486	serine/threonine-protein kinase PAK 1 isoform X1
107437354	OP	31.71975629661	PR	2.45988759865029	12.8947990607434	XP_042908627.1	NW_024970813.1	Gnomon	CDS	69719	69825	-	XM_043052693.1	LOC107437354	640	scoloptoxin SSD14
107437367	OP	51.3312991535512	VG	24.5224429462884	2.09323758101843	XP_042904263.1	NW_024970243.1	Gnomon	CDS	301989	302022	-	XM_043048329.1	LOC107437367	506	H/ACA ribonucleoprotein complex subunit 4 isoform X1
107437367	OP	51.3312991535512	VG	24.5224429462884	2.09323758101843	XP_042904264.1	NW_024970243.1	Gnomon	CDS	298480	298542	-	XM_043048330.1	LOC107437367	469	H/ACA ribonucleoprotein complex subunit 4 isoform X2
107437368	PR	5.0549038526176	VG	2.3612513695127	2.14077328567555	XP_015904840.1	NW_024969812.1	Gnomon	CDS	613811	615472	-	XM_016049354.2	LOC107437368	553	zinc finger protein 883-like
107437370	VG	456.793450171782	PR	144.837409490651	3.15383609647664	XP_042904267.1	NW_024970243.1	Gnomon	CDS	398158	398172	+	XM_043048333.1	LOC107437370	86	putative acyl-CoA-binding protein
107437375	OP	14.7599753080042	PR	0.314214524871998	46.974198006973	XP_042903316.1	NW_024969623.1	Gnomon	CDS	255461	255637	-	XM_043047382.1	LOC107437375	311	uncharacterized protein LOC107437375
107437375	OP	14.7599753080042	PR	0.314214524871998	46.974198006973	XP_042903318.1	NW_024969623.1	Gnomon	CDS	255461	255637	-	XM_043047384.1	LOC107437375	311	uncharacterized protein LOC107437375
107437378	OP	3.29822625442307	VG	1.01010294624469	3.26523773312912	XP_021004594.2	NW_024969623.1	Gnomon	CDS	277470	277640	-	XM_021148935.2	LOC107437378	418	uncharacterized protein LOC107437378
107437381	PR	38.7383751077283	VG	13.9992569499404	2.76717366116301	XP_015904890.1	NW_024969612.1	Gnomon	CDS	1378456	1378457	-	XM_016049404.2	LOC107437381	129	vesicle-associated membrane protein 3
107437384	OP	43.3353383024469	VG	1.23903659821776	34.9750268594009	XP_042909446.1	NW_024970982.1	Gnomon	CDS	154321	154495	-	XM_043053512.1	LOC107437384	440	fibrillin-1-like isoform X2
107437384	OP	43.3353383024469	VG	1.23903659821776	34.9750268594009	XP_042909445.1	NW_024970982.1	Gnomon	CDS	154321	154495	-	XM_043053511.1	LOC107437384	440	fibrillin-1-like isoform X1
107437388	VG	28.5921515725924	PR	8.07013462508783	3.54295843884775	XP_015904860.1	NW_024970982.1	Gnomon	CDS	55069	55087	-	XM_016049374.3	LOC107437388	737	trifunctional enzyme subunit alpha, mitochondrial
107437389	OP	895.875272153665	VG	117.965233620247	7.59440086422125	XP_042896866.1	NW_024969749.1	Gnomon	CDS	87659	87854	-	XM_043040932.1	LOC107437389	1264	uncharacterized protein LOC107437389
107437392	OP	6.22781742198512	PR	2.75822625303361	2.25790665835897	XP_042902949.1	NW_024970116.1	Gnomon	CDS	223388	223415	+	XM_043047015.1	LOC107437392	231	homeobox protein DBX1-A isoform X2
107437392	OP	6.22781742198512	PR	2.75822625303361	2.25790665835897	XP_042902947.1	NW_024970116.1	Gnomon	CDS	192790	193066	+	XM_043047013.1	LOC107437392	314	homeobox protein DBX1 isoform X1
107437393	OP	194.37559718997	PR	14.1046534791328	13.7809551633112	XP_015904866.1	NW_024969749.1	Gnomon	CDS	28978	29079	-	XM_016049380.2	LOC107437393	164	translocator protein 2
107437402	OP	105.62508892519	PR	5.87401620589288	17.9817496620499	XP_042898313.1	NW_024969812.1	Gnomon	CDS	739654	739807	-	XM_043042379.1	LOC107437402	473	dipeptidyl peptidase 2 isoform X1
107437402	OP	105.62508892519	PR	5.87401620589288	17.9817496620499	XP_042898314.1	NW_024969812.1	Gnomon	CDS	739654	739807	-	XM_043042380.1	LOC107437402	469	dipeptidyl peptidase 2 isoform X2
107437409	OP	30.0192489502754	VG	12.0498618872772	2.49125253310754	XP_042911917.1	NW_024971881.1	Gnomon	CDS	39640	39873	-	XM_043055983.1	LOC107437409	226	short-chain specific acyl-CoA dehydrogenase, mitochondrial-like, partial
107437419	OP	7.57794239557339	VG	1.06873989801982	7.09053943771906	XP_042904613.1	NW_024970277.1	Gnomon	CDS	315690	315741	+	XM_043048679.1	LOC107437419	794	aspartate, glycine, lysine and serine-rich protein
107437425	OP	146.796786036583	VG	17.8606607271781	8.21900086894357	XP_042905643.1	NW_024970384.1	Gnomon	CDS	303434	303621	+	XM_043049709.1	LOC107437425	256	dehydrogenase/reductase SDR family member 11 isoform X1
107437425	OP	146.796786036583	VG	17.8606607271781	8.21900086894357	XP_015904911.2	NW_024970384.1	Gnomon	CDS	303434	303621	+	XM_016049425.2	LOC107437425	256	dehydrogenase/reductase SDR family member 11 isoform X2
107437426	OP	132.62322234002	PR	14.0621177773496	9.43124104348215	XP_015904913.1	NW_024983292.1	Gnomon	CDS	1821	1953	-	XM_016049427.2	LOC107437426	165	uncharacterized protein LOC107437426, partial
107437429	PR	2.63110281912961	VG	0.586077974574046	4.48933918911023	XP_015904916.1	NW_024970106.1	Gnomon	CDS	39232	39289	+	XM_016049430.2	LOC107437429	164	uncharacterized protein LOC107437429
107437431	PR	4.36250699877284	VG	1.54059272305099	2.83170687067333	XP_015904918.1	NW_024970106.1	Gnomon	CDS	298977	299156	-	XM_016049432.3	LOC107437431	560	uncharacterized protein LOC107437431 isoform X1
107437431	PR	4.36250699877284	VG	1.54059272305099	2.83170687067333	XP_015904919.1	NW_024970106.1	Gnomon	CDS	533203	533379	-	XM_016049433.3	LOC107437431	559	uncharacterized protein LOC107437431 isoform X2
107437435	PR	3.46173183468533	OP	1.13533322611302	3.04908880940364	XP_015904926.2	NW_024970106.1	Gnomon	CDS	257480	257526	+	XM_016049440.3	LOC107437435	141	uncharacterized protein LOC107437435 isoform X1
107437435	PR	3.46173183468533	OP	1.13533322611302	3.04908880940364	XP_021000547.2	NW_024970106.1	Gnomon	CDS	257480	257526	+	XM_021144888.2	LOC107437435	76	uncharacterized protein LOC107437435 isoform X2
107437447	PR	5.29649512496989	VG	2.34563545263616	2.2580214325365	XP_042901372.1	NW_024969994.1	Gnomon	CDS	176386	176487	-	XM_043045438.1	LOC107437447	886	mitogen-activated protein kinase kinase kinase kinase 5 isoform X2
107437447	PR	5.29649512496989	VG	2.34563545263616	2.2580214325365	XP_021003266.1	NW_024969994.1	Gnomon	CDS	176386	176487	-	XM_021147607.2	LOC107437447	903	mitogen-activated protein kinase kinase kinase kinase 5 isoform X1
107437447	PR	5.29649512496989	VG	2.34563545263616	2.2580214325365	XP_042901373.1	NW_024969994.1	Gnomon	CDS	176386	176487	-	XM_043045439.1	LOC107437447	885	mitogen-activated protein kinase kinase kinase kinase 5 isoform X3
107437447	PR	5.29649512496989	VG	2.34563545263616	2.2580214325365	XP_042901374.1	NW_024969994.1	Gnomon	CDS	173004	173018	-	XM_043045440.1	LOC107437447	874	mitogen-activated protein kinase kinase kinase kinase 5 isoform X4
107437450	PR	4.79400367901407	OP	1.81523758383508	2.64097863646351	XP_042905272.1	NW_024970351.1	Gnomon	CDS	27467	27530	-	XM_043049338.1	LOC107437450	683	cell adhesion molecule-related/down-regulated by oncogenes
107437456	OP	8.2158366712998	PR	0.388549951866534	21.1448660122906	XP_042913006.1	NW_024969654.1	Gnomon	CDS	1081710	1081721	-	XM_043057072.1	LOC107437456	487	cytochrome P450 302a1, mitochondrial isoform X1
107437456	OP	8.2158366712998	PR	0.388549951866534	21.1448660122906	XP_042913013.1	NW_024969654.1	Gnomon	CDS	1079537	1079561	-	XM_043057079.1	LOC107437456	444	cytochrome P450 302a1, mitochondrial isoform X2
107437467	PR	4.36142816138509	VG	0.489335728023406	8.91295671174959	XP_042910079.1	NW_024971144.1	Gnomon	CDS	15160	15199	-	XM_043054145.1	LOC107437467	133	elongation of very long chain fatty acids protein 7
107437477	PR	6.76298725891331	VG	2.8787291972055	2.34929609408152	XP_042900968.1	NW_024969968.1	Gnomon	CDS	414810	414880	+	XM_043045034.1	LOC107437477	748	uncharacterized protein LOC107437477
107437485	PR	13.0180352486235	VG	5.07551585497339	2.56486938876714	XP_015904990.1	NW_024970109.1	Gnomon	CDS	127896	128247	+	XM_016049504.2	LOC107437485	859	major facilitator superfamily domain-containing protein 6
107437488	PR	5.65566896231755	VG	2.74456918985204	2.06067640168417	XP_015904992.1	NW_024970109.1	Gnomon	CDS	34308	34432	+	XM_016049506.2	LOC107437488	201	uncharacterized protein LOC107437488
107437501	OP	109.27047920235	PR	7.89637002751353	13.8380646830906	XP_042909661.1	NW_024971040.1	Gnomon	CDS	59944	59946	+	XM_043053727.1	LOC107437501	381	4-hydroxyphenylpyruvate dioxygenase
107437504	PR	13.0902311519304	OP	5.31946516637236	2.46081715783794	XP_015905011.1	NW_024971040.1	Gnomon	CDS	138021	138236	+	XM_016049525.3	LOC107437504	227	ras-related protein Rab-33B
107437515	VG	111.140744060936	PR	21.5239776632156	5.16357830322762	XP_015905073.1	NW_024969612.1	Gnomon	CDS	781905	781938	-	XM_016049587.2	LOC107437515	129	U-scoloptoxin(01)-Cw1a-like
107437523	VG	141.811988310818	OP	30.0137818088569	4.72489569005164	XP_042896010.1	NW_024969708.1	Gnomon	CDS	3583640	3583868	-	XM_043040076.1	LOC107437523	398	spondin-2-like
107437538	OP	3.03715724176205	VG	0.183590978890409	16.5430636086701	XP_015905076.2	NW_024970063.1	Gnomon	CDS	364857	365049	+	XM_016049590.3	LOC107437538	540	uncharacterized protein LOC107437538
107437539	OP	12.0097134591217	PR	0.541372651248181	22.1838200201512	XP_015905078.2	NW_024970063.1	Gnomon	CDS	335242	335434	+	XM_016049592.2	LOC107437539	628	uncharacterized protein LOC107437539
107437544	PR	4.16733721173363	VG	2.07103764104939	2.01219771632062	XP_015905084.1	NW_024970016.1	Gnomon	CDS	628410	628886	-	XM_016049598.2	LOC107437544	158	NPC intracellular cholesterol transporter 2-like
107437562	PR	2.74071338361447	VG	0.342046544064439	8.0126913461758	XP_015905104.1	NW_024970114.1	Gnomon	CDS	1677306	1677496	+	XM_016049618.3	LOC107437562	636	uncharacterized protein LOC107437562 isoform X2
107437562	PR	2.74071338361447	VG	0.342046544064439	8.0126913461758	XP_015905103.1	NW_024970114.1	Gnomon	CDS	1642188	1642232	+	XM_016049617.3	LOC107437562	656	uncharacterized protein LOC107437562 isoform X1
107437564	PR	10.6994101800335	VG	4.2248352808689	2.53250351048787	XP_015905109.1	NW_024970114.1	Gnomon	CDS	1456146	1458851	-	XM_016049623.2	LOC107437564	1427	uncharacterized protein LOC107437564
107437571	OP	8051.57600090663	PR	196.690702158051	40.9352140826504	XP_015905115.1	NW_025029438.1	Gnomon	CDS	52330	52356	-	XM_016049629.2	LOC107437571	146	U24-ctenitoxin-Pn1a
107437584	OP	66.4946869525456	VG	11.1625859175927	5.95692498525342	XP_015905126.2	NW_024970026.1	Gnomon	CDS	458547	458601	+	XM_016049640.3	LOC107437584	168	uncharacterized protein LOC107437584
107437585	OP	6.95150736180912	PR	0.0452094577550757	153.762237084754	XP_042901800.1	NW_024970026.1	Gnomon	CDS	477137	477152	-	XM_043045866.1	LOC107437585	121	uncharacterized protein LOC107437585
107437586	OP	79.0769824551369	VG	7.97032718768941	9.92142236987153	XP_015905128.2	NW_024970026.1	Gnomon	CDS	494070	494124	-	XM_016049642.2	LOC107437586	119	uncharacterized protein LOC107437586
107437588	PR	24.8632043016993	OP	9.78712965088259	2.54039797045675	XP_015905129.2	NW_024970026.1	Gnomon	CDS	504063	504845	-	XM_016049643.2	LOC107437588	260	5\\'-AMP-activated protein kinase subunit beta-1-like
107437591	OP	142.793283030425	VG	7.44958732528993	19.1679453901653	XP_042898247.1	NW_024969808.1	Gnomon	CDS	935460	937190	-	XM_043042313.1	LOC107437591	1106	uncharacterized protein LOC107437591
107437599	OP	40.2573499590542	PR	1.00101403145475	40.2165690929916	XP_042899421.1	NW_024969612.1	Gnomon	CDS	2221543	2221653	+	XM_043043487.1	LOC107437599	369	sorbitol dehydrogenase
107437602	PR	11.508099636529	VG	3.7517596619815	3.06738721916183	XP_042908257.1	NW_024970747.1	Gnomon	CDS	114378	114490	+	XM_043052323.1	LOC107437602	442	G protein-activated inward rectifier potassium channel 3
107437602	PR	11.508099636529	VG	3.7517596619815	3.06738721916183	XP_042908258.1	NW_024970747.1	Gnomon	CDS	114378	114490	+	XM_043052324.1	LOC107437602	442	G protein-activated inward rectifier potassium channel 3
107437620	OP	21.6866662391901	PR	7.99600767574544	2.71218677102737	XP_015905189.1	NW_024970354.1	Gnomon	CDS	276780	276836	+	XM_016049703.2	LOC107437620	1256	NPC intracellular cholesterol transporter 1 isoform X1
107437620	OP	21.6866662391901	PR	7.99600767574544	2.71218677102737	XP_015905197.2	NW_024970354.1	Gnomon	CDS	276323	276379	+	XM_016049711.2	LOC107437620	1256	NPC intracellular cholesterol transporter 1 isoform X2
107437620	OP	21.6866662391901	PR	7.99600767574544	2.71218677102737	XP_042905306.1	NW_024970354.1	Gnomon	CDS	276780	276836	+	XM_043049372.1	LOC107437620	1256	NPC intracellular cholesterol transporter 1 isoform X1
107437620	OP	21.6866662391901	PR	7.99600767574544	2.71218677102737	XP_015905178.1	NW_024970354.1	Gnomon	CDS	276780	276836	+	XM_016049692.2	LOC107437620	1256	NPC intracellular cholesterol transporter 1 isoform X1
107437623	OP	22.4119258396615	VG	3.86651744810616	5.79641140650717	XP_015905186.1	NW_024969908.1	Gnomon	CDS	134261	134724	+	XM_016049700.3	LOC107437623	507	acetyl-coenzyme A transporter 1
107437623	OP	22.4119258396615	VG	3.86651744810616	5.79641140650717	XP_015905188.1	NW_024969908.1	Gnomon	CDS	134261	134724	+	XM_016049702.3	LOC107437623	507	acetyl-coenzyme A transporter 1
107437623	OP	22.4119258396615	VG	3.86651744810616	5.79641140650717	XP_015905185.1	NW_024969908.1	Gnomon	CDS	134261	134724	+	XM_016049699.2	LOC107437623	507	acetyl-coenzyme A transporter 1
107437623	OP	22.4119258396615	VG	3.86651744810616	5.79641140650717	XP_015905187.1	NW_024969908.1	Gnomon	CDS	134261	134724	+	XM_016049701.2	LOC107437623	507	acetyl-coenzyme A transporter 1
107437641	PR	73.4645701446232	VG	35.2490323835636	2.08415849108185	XP_042896006.1	NW_024969708.1	Gnomon	CDS	3056380	3056564	+	XM_043040072.1	LOC107437641	467	uncharacterized protein LOC107437641 isoform X1
107437641	PR	73.4645701446232	VG	35.2490323835636	2.08415849108185	XP_042896008.1	NW_024969708.1	Gnomon	CDS	3082059	3082166	+	XM_043040074.1	LOC107437641	399	uncharacterized protein LOC107437641 isoform X3
107437641	PR	73.4645701446232	VG	35.2490323835636	2.08415849108185	XP_042896007.1	NW_024969708.1	Gnomon	CDS	3056380	3056564	+	XM_043040073.1	LOC107437641	466	uncharacterized protein LOC107437641 isoform X2
107437649	PR	5.07594916629716	VG	2.37528882173417	2.13698187767804	XP_015905225.1	NW_024970354.1	Gnomon	CDS	331630	331770	+	XM_016049739.2	LOC107437649	668	uncharacterized protein LOC107437649 isoform X2
107437649	PR	5.07594916629716	VG	2.37528882173417	2.13698187767804	XP_015905222.1	NW_024970354.1	Gnomon	CDS	331630	331770	+	XM_016049736.3	LOC107437649	668	uncharacterized protein LOC107437649 isoform X2
107437649	PR	5.07594916629716	VG	2.37528882173417	2.13698187767804	XP_042905307.1	NW_024970354.1	Gnomon	CDS	330645	330743	+	XM_043049373.1	LOC107437649	588	uncharacterized protein LOC107437649 isoform X3
107437649	PR	5.07594916629716	VG	2.37528882173417	2.13698187767804	XP_015905216.1	NW_024970354.1	Gnomon	CDS	330645	330743	+	XM_016049730.3	LOC107437649	701	uncharacterized protein LOC107437649 isoform X1
107437653	PR	20.9039750600553	VG	8.97828562702456	2.32828135887486	XP_015905217.1	NW_024969630.1	Gnomon	CDS	954106	954357	-	XM_016049731.2	LOC107437653	310	delta-sarcoglycan
107437673	PR	3.54655973603475	VG	1.44512155643777	2.45416015022087	XP_015905239.1	NW_024970672.1	Gnomon	CDS	99697	99736	-	XM_016049753.2	LOC107437673	294	F-box/LRR-repeat protein 15
107437673	PR	3.54655973603475	VG	1.44512155643777	2.45416015022087	XP_042907824.1	NW_024970672.1	Gnomon	CDS	99697	99736	-	XM_043051890.1	LOC107437673	294	F-box/LRR-repeat protein 15
107437673	PR	3.54655973603475	VG	1.44512155643777	2.45416015022087	XP_042907822.1	NW_024970672.1	Gnomon	CDS	99697	99736	-	XM_043051888.1	LOC107437673	294	F-box/LRR-repeat protein 15
107437673	PR	3.54655973603475	VG	1.44512155643777	2.45416015022087	XP_015905238.1	NW_024970672.1	Gnomon	CDS	99697	99736	-	XM_016049752.2	LOC107437673	294	F-box/LRR-repeat protein 15
107437673	PR	3.54655973603475	VG	1.44512155643777	2.45416015022087	XP_042907823.1	NW_024970672.1	Gnomon	CDS	99697	99736	-	XM_043051889.1	LOC107437673	294	F-box/LRR-repeat protein 15
107437682	OP	6.20078386657135	PR	0.633225589387163	9.79237726727449	XP_015905251.2	NW_024970037.1	Gnomon	CDS	15844	16030	+	XM_016049765.3	LOC107437682	523	monocarboxylate transporter 3
107437682	OP	6.20078386657135	PR	0.633225589387163	9.79237726727449	XP_042901969.1	NW_024970037.1	Gnomon	CDS	15844	16030	+	XM_043046035.1	LOC107437682	523	monocarboxylate transporter 3
107437682	OP	6.20078386657135	PR	0.633225589387163	9.79237726727449	XP_042901970.1	NW_024970037.1	Gnomon	CDS	15844	16030	+	XM_043046036.1	LOC107437682	523	monocarboxylate transporter 3
107437684	OP	8.40676195552107	PR	3.75211874585429	2.24053728704873	XP_042899411.1	NW_024969612.1	Gnomon	CDS	2009173	2009269	+	XM_043043477.1	LOC107437684	1082	ADAMTS-like protein 1
107437687	VG	73.715455587097	PR	35.2876706311018	2.08898616056923	XP_042901858.1	NW_024969619.1	Gnomon	CDS	1306203	1306226	+	XM_043045924.1	LOC107437687	155	invertebrate-type lysozyme 6 isoform X2
107437687	VG	73.715455587097	PR	35.2876706311018	2.08898616056923	XP_042901850.1	NW_024969619.1	Gnomon	CDS	1307656	1307719	+	XM_043045916.1	LOC107437687	155	invertebrate-type lysozyme 6 isoform X1
107437696	PR	28.0051932195422	VG	13.3050286904293	2.10485778506342	XP_015905257.1	NW_024969619.1	Gnomon	CDS	210015	210057	+	XM_016049771.2	LOC107437696	393	synaptogenesis protein syg-2
107437699	PR	3.09163298606688	OP	1.24357869394076	2.48607748036424	XP_042901832.1	NW_024969619.1	Gnomon	CDS	482161	482199	+	XM_043045898.1	LOC107437699	354	SH3 domain-binding protein 5 homolog
107437699	PR	3.09163298606688	OP	1.24357869394076	2.48607748036424	XP_042901823.1	NW_024969619.1	Gnomon	CDS	482161	482199	+	XM_043045889.1	LOC107437699	354	SH3 domain-binding protein 5 homolog
107437699	PR	3.09163298606688	OP	1.24357869394076	2.48607748036424	XP_042901836.1	NW_024969619.1	Gnomon	CDS	482161	482199	+	XM_043045902.1	LOC107437699	354	SH3 domain-binding protein 5 homolog
107437701	OP	493.299265246412	VG	39.3887298963129	12.5238682878319	XP_042901865.1	NW_024969619.1	Gnomon	CDS	1325760	1325862	-	XM_043045931.1	LOC107437701	442	PI-PLC X domain-containing protein 1
107437701	OP	493.299265246412	VG	39.3887298963129	12.5238682878319	XP_042901875.1	NW_024969619.1	Gnomon	CDS	1325760	1325862	-	XM_043045941.1	LOC107437701	442	PI-PLC X domain-containing protein 1
107437701	OP	493.299265246412	VG	39.3887298963129	12.5238682878319	XP_015905271.2	NW_024969619.1	Gnomon	CDS	1325760	1325862	-	XM_016049785.2	LOC107437701	442	PI-PLC X domain-containing protein 1
107437716	OP	3.48566960695195	PR	0.112351152201078	31.0247784616713	XP_015905289.2	NW_024970037.1	Gnomon	CDS	84637	84829	+	XM_016049803.2	LOC107437716	530	uncharacterized protein LOC107437716 isoform X2
107437716	OP	3.48566960695195	PR	0.112351152201078	31.0247784616713	XP_042901971.1	NW_024970037.1	Gnomon	CDS	84637	84829	+	XM_043046037.1	LOC107437716	530	uncharacterized protein LOC107437716 isoform X1
107437726	PR	38.4794697163835	VG	17.9397487337004	2.14492801920345	XP_042895485.1	NW_024969692.1	Gnomon	CDS	776389	776502	-	XM_043039551.1	LOC107437726	665	fasciclin-1 isoform X1
107437726	PR	38.4794697163835	VG	17.9397487337004	2.14492801920345	XP_042895486.1	NW_024969692.1	Gnomon	CDS	776389	776502	-	XM_043039552.1	LOC107437726	665	fasciclin-1 isoform X2
107437726	PR	38.4794697163835	VG	17.9397487337004	2.14492801920345	XP_042895487.1	NW_024969692.1	Gnomon	CDS	776389	776502	-	XM_043039553.1	LOC107437726	653	fasciclin-1 isoform X3
107437727	PR	4.11114481133268	VG	1.57542594902157	2.60954493855198	XP_015905303.1	NW_024969812.1	Gnomon	CDS	427541	427845	+	XM_016049817.2	LOC107437727	277	extensin
107437735	OP	28.5103039935505	PR	12.3803993402554	2.30285818817233	XP_042905514.1	NW_024970373.1	Gnomon	CDS	156238	156359	+	XM_043049580.1	LOC107437735	318	ribose-phosphate pyrophosphokinase 2 isoform X2
107437735	OP	28.5103039935505	PR	12.3803993402554	2.30285818817233	XP_015905314.1	NW_024970373.1	Gnomon	CDS	156238	156359	+	XM_016049828.2	LOC107437735	318	ribose-phosphate pyrophosphokinase 2 isoform X1
107437737	OP	23.1352270182753	VG	0.518910423205372	44.5842403306649	XP_015905318.1	NW_024970373.1	Gnomon	CDS	120983	121334	-	XM_016049832.3	LOC107437737	487	cytochrome P450 18a1
107437738	OP	5.58550645643067	PR	0.697953439117729	8.00269207569378	XP_015905319.2	NW_024970373.1	Gnomon	CDS	74357	74705	+	XM_016049833.3	LOC107437738	482	cytochrome P450 2J1 isoform X1
107437738	OP	5.58550645643067	PR	0.697953439117729	8.00269207569378	XP_015905321.2	NW_024970373.1	Gnomon	CDS	59657	60005	+	XM_016049835.2	LOC107437738	482	cytochrome P450 18a1 isoform X2
107437739	OP	13.9901505906711	PR	0.279919996327678	49.9791039375908	XP_015905322.1	NW_024970373.1	Gnomon	CDS	122814	123159	+	XM_016049836.3	LOC107437739	482	cytochrome P450 2A13
107437742	PR	2.19382136810721	OP	0.976926111577636	2.24563694439942	XP_015905326.2	NW_024969659.1	Gnomon	CDS	2288359	2291301	+	XM_016049840.2	LOC107437742	980	DNA excision repair protein ERCC-5 homolog
107437744	OP	320.402151655831	PR	15.555034623535	20.5979709727588	XP_015905328.1	NW_024969659.1	Gnomon	CDS	2310112	2310193	-	XM_016049842.2	LOC107437744	128	uncharacterized protein LOC107437744
107437751	PR	5.98151371700194	VG	2.39717781312992	2.49523155280336	XP_042910996.1	NW_024971438.1	Gnomon	CDS	83593	83660	-	XM_043055062.1	LOC107437751	395	MAPK/MAK/MRK overlapping kinase
107437755	PR	2.43014009612663	VG	0.830749951910883	2.92523651736223	XP_015905340.2	NW_024971438.1	Gnomon	CDS	15703	15764	+	XM_016049854.2	LOC107437755	512	cytochrome P450 3A8
107437758	OP	108.033020735638	PR	5.42881433623795	19.8999291639991	XP_015905342.2	NW_024970188.1	Gnomon	CDS	313419	313533	+	XM_016049856.2	LOC107437758	362	pancreatic lipase-related protein 2 isoform X1
107437758	OP	108.033020735638	PR	5.42881433623795	19.8999291639991	XP_042903729.1	NW_024970188.1	Gnomon	CDS	314101	314101	+	XM_043047795.1	LOC107437758	324	pancreatic lipase-related protein 2 isoform X3
107437758	OP	108.033020735638	PR	5.42881433623795	19.8999291639991	XP_015905343.2	NW_024970188.1	Gnomon	CDS	287289	287313	+	XM_016049857.2	LOC107437758	332	pancreatic lipase-related protein 2 isoform X2
107437768	OP	94.5921238896015	PR	7.60175967735896	12.4434509777169	XP_015905350.1	NW_024970158.1	Gnomon	CDS	409701	409768	+	XM_016049864.2	LOC107437768	126	uncharacterized protein LOC107437768
107437769	OP	65.0664291652031	VG	28.8654261631103	2.254130210915	XP_015905355.1	NW_024970158.1	Gnomon	CDS	464909	465180	-	XM_016049869.2	LOC107437769	342	E3 SUMO-protein ligase EGR2
107437769	OP	65.0664291652031	VG	28.8654261631103	2.254130210915	XP_015905354.1	NW_024970158.1	Gnomon	CDS	464909	465180	-	XM_016049868.2	LOC107437769	342	E3 SUMO-protein ligase EGR2
107437769	OP	65.0664291652031	VG	28.8654261631103	2.254130210915	XP_015905351.1	NW_024970158.1	Gnomon	CDS	464909	465180	-	XM_016049865.2	LOC107437769	342	E3 SUMO-protein ligase EGR2
107437770	OP	11.9933281992653	VG	0.983980996886001	12.1885770530331	XP_042903443.1	NW_024970158.1	Gnomon	CDS	356048	356185	+	XM_043047509.1	LOC107437770	560	transforming growth factor-beta-induced protein ig-h3 isoform X1
107437770	OP	11.9933281992653	VG	0.983980996886001	12.1885770530331	XP_015905357.2	NW_024970158.1	Gnomon	CDS	356048	356185	+	XM_016049871.2	LOC107437770	489	transforming growth factor-beta-induced protein ig-h3 isoform X2
107437786	PR	3.24842393645899	VG	1.28290028197503	2.53209386738776	XP_042896908.1	NW_024969751.1	Gnomon	CDS	718355	718454	+	XM_043040974.1	LOC107437786	3553	uncharacterized protein LOC107437786 isoform X1
107437786	PR	3.24842393645899	VG	1.28290028197503	2.53209386738776	XP_042896909.1	NW_024969751.1	Gnomon	CDS	718355	718454	+	XM_043040975.1	LOC107437786	3549	uncharacterized protein LOC107437786 isoform X2
107437790	OP	4.80786864716052	PR	0.507562952627123	9.47245779518621	XP_042913283.1	NW_024975111.1	Gnomon	CDS	26041	26095	-	XM_043057349.1	LOC107437790	325	tolloid-like protein 1
107437791	OP	3.20855494288515	PR	0.0686645488493476	46.727969478469	XP_042912335.1	NW_024972266.1	Gnomon	CDS	1588	1621	+	XM_043056401.1	LOC107437791	348	uncharacterized protein LOC107437791
107437799	VG	30.0267193411236	PR	0.168834238895254	177.847334389042	XP_015905385.2	NW_024970029.1	Gnomon	CDS	27200	30181	+	XM_016049899.2	LOC107437799	993	alpha-latroinsectotoxin-Lt1a-like
107437800	VG	33.7608267927303	PR	0.105598429611158	319.709553608391	XP_015905387.2	NW_024970029.1	Gnomon	CDS	208373	211498	-	XM_016049901.2	LOC107437800	2097	delta-latroinsectotoxin-Lt1a
107437812	OP	103.367236960007	VG	13.1019140691249	7.88947602729251	XP_042901849.1	NW_024970029.1	Gnomon	CDS	417605	417696	+	XM_043045915.1	LOC107437812	288	adenosine deaminase
107437813	OP	1926.77580257731	VG	40.113650823287	48.0329205403256	XP_042901847.1	NW_024970029.1	Gnomon	CDS	476676	476733	-	XM_043045913.1	LOC107437813	322	centrosomal protein cep290
107437837	OP	93.9631443837599	VG	8.28449494441257	11.3420486118026	XP_042904020.1	NW_024970215.1	Gnomon	CDS	160286	160373	+	XM_043048086.1	LOC107437837	980	putative phosphoenolpyruvate synthase
107437845	OP	289.11357220091	VG	66.6599180010359	4.33714263189489	XP_042908655.1	NW_024970819.1	Gnomon	CDS	18480	18617	+	XM_043052721.1	LOC107437845	389	cystathionine gamma-lyase
107437856	OP	36.2828139842575	PR	5.75618684695742	6.30327245256741	XP_015905466.1	NW_024970270.1	Gnomon	CDS	383558	383637	-	XM_016049980.2	LOC107437856	469	sterol O-acyltransferase 1
107437872	PR	2.20178998534465	VG	0.848016415883548	2.59640019238378	XP_042897488.1	NW_024969781.1	Gnomon	CDS	2164776	2165099	-	XM_043041554.1	LOC107437872	1096	calcium-activated potassium channel slowpoke-like
107437876	VG	231.761099094957	PR	10.6142289200487	21.8349444731868	XP_042897485.1	NW_024969781.1	Gnomon	CDS	1864861	1864869	+	XM_043041551.1	LOC107437876	227	histidine-rich protein PFHRP-II
107437877	VG	349.834973928904	PR	69.9408315697697	5.00187038210898	XP_015905492.1	NW_024969781.1	Gnomon	CDS	1797886	1797894	+	XM_016050006.2	LOC107437877	249	predicted GPI-anchored protein 58
107437887	OP	971.636215349286	PR	19.3061366377077	50.3278430885825	XP_042897481.1	NW_024969781.1	Gnomon	CDS	1467198	1467315	-	XM_043041547.1	LOC107437887	517	pancreatic lipase-related protein 2
107437896	PR	18.1775805713707	VG	8.86336703997233	2.05086627794976	XP_042901814.1	NW_024970027.1	Gnomon	CDS	408304	408559	-	XM_043045880.1	LOC107437896	836	spondin-1 isoform X3
107437896	PR	18.1775805713707	VG	8.86336703997233	2.05086627794976	XP_042901813.1	NW_024970027.1	Gnomon	CDS	417913	418156	-	XM_043045879.1	LOC107437896	857	spondin-1 isoform X2
107437896	PR	18.1775805713707	VG	8.86336703997233	2.05086627794976	XP_042901815.1	NW_024970027.1	Gnomon	CDS	408304	408559	-	XM_043045881.1	LOC107437896	816	spondin-1 isoform X4
107437896	PR	18.1775805713707	VG	8.86336703997233	2.05086627794976	XP_042901812.1	NW_024970027.1	Gnomon	CDS	408304	408559	-	XM_043045878.1	LOC107437896	861	spondin-1 isoform X1
107437901	OP	10.2201170827837	VG	0.334117453617187	30.5883963023774	XP_042911988.1	NW_024971935.1	Gnomon	CDS	38009	38063	-	XM_043056054.1	LOC107437901	350	pancreatic lipase-related protein 2-like isoform X2
107437901	OP	10.2201170827837	VG	0.334117453617187	30.5883963023774	XP_042911987.1	NW_024971935.1	Gnomon	CDS	38009	38063	-	XM_043056053.1	LOC107437901	391	pancreatic lipase-related protein 2-like isoform X1
107437910	OP	7.58383879397233	PR	1.43685288170653	5.278089977427	NP_001310733.1	NW_024971560.1	BestRefSeq	CDS	24964	25576	+	NM_001323804.1	LOC107437910	300	homeobox protein CDX-1-like
107437919	OP	52.6862592824964	PR	2.06035568070013	25.5714388423426	XP_015905551.1	NW_024969660.1	Gnomon	CDS	825878	826284	-	XM_016050065.2	LOC107437919	611	cystathionine beta-synthase isoform X2
107437919	OP	52.6862592824964	PR	2.06035568070013	25.5714388423426	XP_015905549.1	NW_024969660.1	Gnomon	CDS	825878	826284	-	XM_016050063.2	LOC107437919	611	cystathionine beta-synthase isoform X2
107437919	OP	52.6862592824964	PR	2.06035568070013	25.5714388423426	XP_042894654.1	NW_024969660.1	Gnomon	CDS	830157	830263	-	XM_043038720.1	LOC107437919	647	cystathionine beta-synthase isoform X1
107437934	PR	4.26029741512129	OP	1.21224533801084	3.51438548084002	XP_015905567.2	NW_024970636.1	Gnomon	CDS	158120	159493	-	XM_016050081.2	LOC107437934	457	zinc finger protein 664-like
107437937	PR	11.1698293545457	VG	4.20856229287668	2.654072478255	XP_015905570.1	NW_024970240.1	Gnomon	CDS	444821	444877	-	XM_016050084.2	LOC107437937	476	zinc finger protein Noc
107437940	PR	5.38688547603092	VG	1.92390690543142	2.79997200531018	XP_015905575.1	NW_024970654.1	Gnomon	CDS	221394	221397	+	XM_016050089.2	LOC107437940	570	USP6 N-terminal-like protein
107437940	PR	5.38688547603092	VG	1.92390690543142	2.79997200531018	XP_015905576.1	NW_024970654.1	Gnomon	CDS	221394	221397	+	XM_016050090.2	LOC107437940	570	USP6 N-terminal-like protein
107437940	PR	5.38688547603092	VG	1.92390690543142	2.79997200531018	XP_015905574.1	NW_024970654.1	Gnomon	CDS	221394	221397	+	XM_016050088.2	LOC107437940	570	USP6 N-terminal-like protein
107437940	PR	5.38688547603092	VG	1.92390690543142	2.79997200531018	XP_042907731.1	NW_024970654.1	Gnomon	CDS	221394	221397	+	XM_043051797.1	LOC107437940	570	USP6 N-terminal-like protein
107437940	PR	5.38688547603092	VG	1.92390690543142	2.79997200531018	XP_015905573.1	NW_024970654.1	Gnomon	CDS	221394	221397	+	XM_016050087.2	LOC107437940	570	USP6 N-terminal-like protein
107437940	PR	5.38688547603092	VG	1.92390690543142	2.79997200531018	XP_015905577.1	NW_024970654.1	Gnomon	CDS	221394	221397	+	XM_016050091.2	LOC107437940	570	USP6 N-terminal-like protein
107437942	OP	1991.01081727855	PR	708.239286005868	2.81121205307165	XP_015905578.1	NW_024970654.1	Gnomon	CDS	218582	218584	-	XM_016050092.2	LOC107437942	123	60S ribosomal protein L35 isoform X1
107437942	OP	1991.01081727855	PR	708.239286005868	2.81121205307165	XP_042907732.1	NW_024970654.1	Gnomon	CDS	218429	218431	-	XM_043051798.1	LOC107437942	123	60S ribosomal protein L35 isoform X2
107437955	OP	62.4374812542382	PR	19.3767554611056	3.22228772404994	XP_015905591.1	NW_024969693.1	Gnomon	CDS	154072	154095	-	XM_016050105.2	LOC107437955	448	homogentisate 1,2-dioxygenase isoform X2
107437955	OP	62.4374812542382	PR	19.3767554611056	3.22228772404994	XP_015905590.1	NW_024969693.1	Gnomon	CDS	143362	143540	-	XM_016050104.3	LOC107437955	640	homogentisate 1,2-dioxygenase isoform X1
107437962	OP	43.1032949401506	PR	19.1790245759958	2.2474185154389	XP_042905083.1	NW_024970324.1	Gnomon	CDS	410292	410523	-	XM_043049149.1	LOC107437962	298	calcium homeostasis modulator protein 6 isoform X2
107437962	OP	43.1032949401506	PR	19.1790245759958	2.2474185154389	XP_042905084.1	NW_024970324.1	Gnomon	CDS	348620	348851	-	XM_043049150.1	LOC107437962	288	calcium homeostasis modulator protein isoform X3
107437962	OP	43.1032949401506	PR	19.1790245759958	2.2474185154389	XP_015905602.2	NW_024970324.1	Gnomon	CDS	348620	348851	-	XM_016050116.2	LOC107437962	288	calcium homeostasis modulator protein isoform X3
107437962	OP	43.1032949401506	PR	19.1790245759958	2.2474185154389	XP_042905082.1	NW_024970324.1	Gnomon	CDS	361389	361430	-	XM_043049148.1	LOC107437962	315	calcium homeostasis modulator protein isoform X1
107437969	VG	2.53740279876171	PR	1.210478573987	2.0961980272019	XP_015905606.1	NW_024970810.1	Gnomon	CDS	93381	93389	-	XM_016050120.2	LOC107437969	148	cuticle protein 10.9
107437971	OP	64.3106994937479	PR	0.948263356764759	67.8194501927821	XP_042905085.1	NW_024970324.1	Gnomon	CDS	353070	353114	+	XM_043049151.1	LOC107437971	103	toxin CSTX-20-like isoform X2
107437971	OP	64.3106994937479	PR	0.948263356764759	67.8194501927821	XP_015905613.1	NW_024970324.1	Gnomon	CDS	353070	353114	+	XM_016050127.2	LOC107437971	103	toxin CSTX-20-like isoform X1
107437971	OP	64.3106994937479	PR	0.948263356764759	67.8194501927821	XP_042905086.1	NW_024970324.1	Gnomon	CDS	353070	353114	+	XM_043049152.1	LOC107437971	103	toxin CSTX-20-like isoform X3
107437978	VG	33.8411012341141	PR	13.1389378904756	2.57563446270992	XP_015905617.2	NW_024970524.1	Gnomon	CDS	239203	239257	+	XM_016050131.3	LOC107437978	326	elongation of very long chain fatty acids protein AAEL008004-like
107437981	OP	8.40002636163994	PR	0.523028045414047	16.0603746496809	XP_042897542.1	NW_024969781.1	Gnomon	CDS	5294232	5294325	-	XM_043041608.1	LOC107437981	684	uncharacterized protein LOC107437981 isoform X2
107437981	OP	8.40002636163994	PR	0.523028045414047	16.0603746496809	XP_042897543.1	NW_024969781.1	Gnomon	CDS	5312468	5312561	-	XM_043041609.1	LOC107437981	588	uncharacterized protein LOC107437981 isoform X3
107437981	OP	8.40002636163994	PR	0.523028045414047	16.0603746496809	XP_042897541.1	NW_024969781.1	Gnomon	CDS	5312468	5312561	-	XM_043041607.1	LOC107437981	684	uncharacterized protein LOC107437981 isoform X1
107437987	OP	137.030414636866	PR	3.63246198310887	37.7238399944897	XP_015905629.1	NW_024970324.1	Gnomon	CDS	327749	327793	+	XM_016050143.2	LOC107437987	103	toxin CSTX-20-like
107437996	OP	2.51151683925858	VG	0.113711724071773	22.0867009075805	XP_042901995.1	NW_024970037.1	Gnomon	CDS	65848	66031	-	XM_043046061.1	LOC107437996	437	monocarboxylate transporter 2-like
107437997	OP	9.30379488781806	PR	1.13231566836829	8.21660880240681	XP_015905671.2	NW_024969612.1	Gnomon	CDS	1555912	1555969	+	XM_016050185.2	LOC107437997	539	dentin sialophosphoprotein
107437999	PR	7.79132249210714	OP	1.67252809474714	4.65841053228171	XP_042898887.1	NW_024969839.1	Gnomon	CDS	170675	170846	-	XM_043042953.1	LOC107437999	198	uncharacterized protein LOC107437999
107438005	OP	11.430619093199	PR	5.65572436224151	2.02107075258327	XP_015905645.2	NW_024969744.1	Gnomon	CDS	691252	691869	-	XM_016050159.3	LOC107438005	205	protein lethal(2)essential for life
107438006	OP	70.0325108110825	VG	17.7008613686803	3.95644648881309	XP_015905647.1	NW_024969744.1	Gnomon	CDS	266483	266507	+	XM_016050161.2	LOC107438006	280	BTB/POZ domain-containing protein 9 isoform X2
107438006	OP	70.0325108110825	VG	17.7008613686803	3.95644648881309	XP_015905648.1	NW_024969744.1	Gnomon	CDS	264724	264748	+	XM_016050162.3	LOC107438006	280	BTB/POZ domain-containing protein 9 isoform X3
107438006	OP	70.0325108110825	VG	17.7008613686803	3.95644648881309	XP_015905646.1	NW_024969744.1	Gnomon	CDS	262395	262419	+	XM_016050160.3	LOC107438006	280	BTB/POZ domain-containing protein 9 isoform X1
107438008	OP	7.8382138860952	PR	3.47760239937078	2.2539131809644	XP_015905649.1	NW_024969744.1	Gnomon	CDS	292772	292897	-	XM_016050163.3	LOC107438008	347	arginase, hepatic isoform X1
107438008	OP	7.8382138860952	PR	3.47760239937078	2.2539131809644	XP_042896749.1	NW_024969744.1	Gnomon	CDS	292772	292897	-	XM_043040815.1	LOC107438008	327	arginase, hepatic isoform X2
107438013	OP	26.1637360494394	PR	2.55977538438328	10.2211061990281	XP_015905657.2	NW_024969744.1	Gnomon	CDS	608473	608479	-	XM_016050171.3	LOC107438013	490	uncharacterized protein LOC107438013 isoform X2
107438013	OP	26.1637360494394	PR	2.55977538438328	10.2211061990281	XP_015905656.2	NW_024969744.1	Gnomon	CDS	608473	608479	-	XM_016050170.3	LOC107438013	491	kelch-like protein 41b isoform X1
107438013	OP	26.1637360494394	PR	2.55977538438328	10.2211061990281	XP_015905658.2	NW_024969744.1	Gnomon	CDS	608473	608479	-	XM_016050172.3	LOC107438013	488	uncharacterized protein LOC107438013 isoform X3
107438016	PR	6.18090469280297	VG	3.05066438052867	2.02608478738387	XP_015905660.1	NW_024969744.1	Gnomon	CDS	630537	632573	-	XM_016050174.3	LOC107438016	678	kanadaptin
107438032	OP	52.5640041851634	PR	24.920365725573	2.10927900352693	XP_015905676.2	NW_024971573.1	Gnomon	CDS	25273	25403	-	XM_016050190.2	LOC107438032	292	spermidine synthase
107438039	PR	3.38409710345125	VG	1.24808695926063	2.7114273395309	XP_042904618.1	NW_024970277.1	Gnomon	CDS	230495	230552	-	XM_043048684.1	LOC107438039	2981	uncharacterized protein LOC107438039 isoform X4
107438039	PR	3.38409710345125	VG	1.24808695926063	2.7114273395309	XP_042904622.1	NW_024970277.1	Gnomon	CDS	230495	230552	-	XM_043048688.1	LOC107438039	2916	uncharacterized protein LOC107438039 isoform X8
107438039	PR	3.38409710345125	VG	1.24808695926063	2.7114273395309	XP_042904621.1	NW_024970277.1	Gnomon	CDS	170061	170076	-	XM_043048687.1	LOC107438039	2963	uncharacterized protein LOC107438039 isoform X7
107438039	PR	3.38409710345125	VG	1.24808695926063	2.7114273395309	XP_042904615.1	NW_024970277.1	Gnomon	CDS	230495	230552	-	XM_043048681.1	LOC107438039	3049	uncharacterized protein LOC107438039 isoform X1
107438039	PR	3.38409710345125	VG	1.24808695926063	2.7114273395309	XP_042904619.1	NW_024970277.1	Gnomon	CDS	230495	230552	-	XM_043048685.1	LOC107438039	2979	uncharacterized protein LOC107438039 isoform X5
107438039	PR	3.38409710345125	VG	1.24808695926063	2.7114273395309	XP_042904616.1	NW_024970277.1	Gnomon	CDS	170061	170076	-	XM_043048682.1	LOC107438039	3035	uncharacterized protein LOC107438039 isoform X2
107438039	PR	3.38409710345125	VG	1.24808695926063	2.7114273395309	XP_042904623.1	NW_024970277.1	Gnomon	CDS	230495	230552	-	XM_043048689.1	LOC107438039	2848	uncharacterized protein LOC107438039 isoform X9
107438039	PR	3.38409710345125	VG	1.24808695926063	2.7114273395309	XP_042904617.1	NW_024970277.1	Gnomon	CDS	230495	230552	-	XM_043048683.1	LOC107438039	2991	uncharacterized protein LOC107438039 isoform X3
107438039	PR	3.38409710345125	VG	1.24808695926063	2.7114273395309	XP_042904620.1	NW_024970277.1	Gnomon	CDS	230495	230552	-	XM_043048686.1	LOC107438039	2977	uncharacterized protein LOC107438039 isoform X6
107438041	VG	1276.6663731953	PR	230.45130129596	5.53985317512147	XP_015905687.2	NW_024970277.1	Gnomon	CDS	35904	35958	-	XM_016050201.2	LOC107438041	442	keratin-associated protein 9-1
107438048	OP	30.9313988633714	VG	2.09695936877889	14.7505952303613	XP_042895551.1	NW_024969695.1	Gnomon	CDS	470121	470246	-	XM_043039617.1	LOC107438048	678	urocanate hydratase isoform X1
107438048	OP	30.9313988633714	VG	2.09695936877889	14.7505952303613	XP_042895553.1	NW_024969695.1	Gnomon	CDS	462564	462665	-	XM_043039619.1	LOC107438048	575	urocanate hydratase isoform X3
107438048	OP	30.9313988633714	VG	2.09695936877889	14.7505952303613	XP_042895552.1	NW_024969695.1	Gnomon	CDS	470121	470246	-	XM_043039618.1	LOC107438048	678	urocanate hydratase isoform X2
107438054	PR	5.21464390446392	OP	0.91274827804218	5.71312379317678	XP_042895555.1	NW_024969695.1	Gnomon	CDS	611572	611628	-	XM_043039621.1	LOC107438054	562	proteoglycan 4 isoform X2
107438054	PR	5.21464390446392	OP	0.91274827804218	5.71312379317678	XP_015905704.1	NW_024969695.1	Gnomon	CDS	603937	603960	-	XM_016050218.2	LOC107438054	506	proteoglycan 4 isoform X4
107438054	PR	5.21464390446392	OP	0.91274827804218	5.71312379317678	XP_015905703.1	NW_024969695.1	Gnomon	CDS	611572	611628	-	XM_016050217.2	LOC107438054	556	proteoglycan 4 isoform X3
107438054	PR	5.21464390446392	OP	0.91274827804218	5.71312379317678	XP_015905701.1	NW_024969695.1	Gnomon	CDS	611572	611628	-	XM_016050215.2	LOC107438054	617	proteoglycan 4 isoform X1
107438075	PR	2.73972874011592	VG	0.894490369483045	3.06289350180404	XP_015905731.1	NW_024970782.1	Gnomon	CDS	150074	150102	+	XM_016050245.2	LOC107438075	369	uncharacterized protein LOC107438075
107438083	PR	3.32591939675223	VG	0.676283822446158	4.91793428493112	XP_042905166.1	NW_024970334.1	Gnomon	CDS	238928	238982	+	XM_043049232.1	LOC107438083	1192	LOW QUALITY PROTEIN: plasma membrane calcium-transporting ATPase 2
107438087	PR	5.22497781321229	OP	2.0112028382001	2.59793677393988	XP_042897302.1	NW_024969772.1	Gnomon	CDS	18542	18640	-	XM_043041368.1	LOC107438087	400	zinc metalloproteinase nas-36, partial
107438092	PR	9.8645632021748	VG	4.90665568020338	2.01044537157454	XP_042904992.1	NW_024970316.1	Gnomon	CDS	24450	24563	+	XM_043049058.1	LOC107438092	869	uncharacterized protein LOC107438092
107438094	PR	8.87374685795926	VG	4.31874338220124	2.05470574948502	XP_015905758.1	NW_024969772.1	Gnomon	CDS	47059	47350	+	XM_016050272.3	LOC107438094	358	retinal homeobox protein Rax
107438099	OP	10.8093654893565	PR	4.32993026956459	2.49642946107846	XP_042904771.1	NW_024969629.1	Gnomon	CDS	1540190	1541629	+	XM_043048837.1	LOC107438099	479	speckle-type POZ protein-like isoform X2
107438099	OP	10.8093654893565	PR	4.32993026956459	2.49642946107846	XP_015905763.2	NW_024969629.1	Gnomon	CDS	1535250	1536708	+	XM_016050277.2	LOC107438099	490	TD and POZ domain-containing protein 3-like isoform X1
107438107	OP	111.468324377786	PR	22.9728836710558	4.8521694522063	XP_015905786.2	NW_024969966.1	Gnomon	CDS	237132	237203	+	XM_016050300.2	LOC107438107	526	serine palmitoyltransferase 2 isoform X2
107438107	OP	111.468324377786	PR	22.9728836710558	4.8521694522063	XP_015905777.2	NW_024969966.1	Gnomon	CDS	196988	197086	+	XM_016050291.2	LOC107438107	535	serine palmitoyltransferase 2 isoform X1
107438109	OP	3.75726467751291	VG	0.278989059791058	13.4674265733818	XP_015905776.1	NW_024969629.1	Gnomon	CDS	1441427	1442878	+	XM_016050290.3	LOC107438109	483	speckle-type POZ protein-like B
107438110	OP	8.37737802137001	PR	0.443617845466709	18.8842223255392	XP_015905778.1	NW_024969629.1	Gnomon	CDS	1446609	1448045	+	XM_016050292.3	LOC107438110	478	speckle-type POZ protein-like
107438111	OP	2.92347893321444	PR	0.193532659956529	15.1058686108645	XP_015905779.2	NW_024969629.1	Gnomon	CDS	1461022	1462618	-	XM_016050293.2	LOC107438111	548	uncharacterized protein LOC107438111
107438114	OP	4.76985901047819	PR	0.574707669694179	8.29962650927625	XP_015905784.2	NW_024969629.1	Gnomon	CDS	1496337	1497780	+	XM_016050298.3	LOC107438114	768	uncharacterized protein LOC107438114
107438118	VG	623.449260644579	PR	268.654456358269	2.32063621462198	XP_042904565.1	NW_024970272.1	Gnomon	CDS	69842	69882	-	XM_043048631.1	LOC107438118	610	signal transducer and activator of transcription C isoform X3
107438118	VG	623.449260644579	PR	268.654456358269	2.32063621462198	XP_021000256.1	NW_024970272.1	Gnomon	CDS	107228	107341	-	XM_021144597.2	LOC107438118	685	altered inheritance of mitochondria protein 3 isoform X2
107438118	VG	623.449260644579	PR	268.654456358269	2.32063621462198	XP_042904564.1	NW_024970272.1	Gnomon	CDS	107228	107341	-	XM_043048630.1	LOC107438118	685	altered inheritance of mitochondria protein 3 isoform X1
107438127	OP	20.8819544001717	VG	10.3282911028865	2.0218208600197	XP_015905803.2	NW_024969966.1	Gnomon	CDS	272800	272847	+	XM_016050317.2	LOC107438127	394	SEC14-like protein 4
107438127	OP	20.8819544001717	VG	10.3282911028865	2.0218208600197	XP_015905821.2	NW_024969966.1	Gnomon	CDS	272800	272847	+	XM_016050335.2	LOC107438127	394	SEC14-like protein 4
107438132	OP	20.2079410427397	PR	1.16245103755241	17.3839072700115	XP_015905808.1	NW_024969793.1	Gnomon	CDS	428226	428298	-	XM_016050322.2	LOC107438132	369	uncharacterized protein LOC107438132 isoform X1
107438132	OP	20.2079410427397	PR	1.16245103755241	17.3839072700115	XP_015905809.1	NW_024969793.1	Gnomon	CDS	428226	428246	-	XM_016050323.3	LOC107438132	276	uncharacterized protein LOC107438132 isoform X2
107438136	OP	103.884334012961	PR	35.3583272964694	2.93804435775257	XP_015905822.1	NW_024969793.1	Gnomon	CDS	624252	624358	+	XM_016050336.3	LOC107438136	827	heat shock 70 kDa protein 4
107438138	PR	25.7536638248994	VG	10.1798412731335	2.52986889813973	XP_015905827.1	NW_024969793.1	Gnomon	CDS	857834	858202	-	XM_016050341.3	LOC107438138	1454	uncharacterized protein LOC107438138 isoform X2
107438138	PR	25.7536638248994	VG	10.1798412731335	2.52986889813973	XP_015905825.1	NW_024969793.1	Gnomon	CDS	857834	858202	-	XM_016050339.3	LOC107438138	1460	uncharacterized protein LOC107438138 isoform X1
107438138	PR	25.7536638248994	VG	10.1798412731335	2.52986889813973	XP_015905824.1	NW_024969793.1	Gnomon	CDS	857834	858202	-	XM_016050338.3	LOC107438138	1460	uncharacterized protein LOC107438138 isoform X1
107438156	OP	1332.28973600504	PR	63.6415554992756	20.9342736134129	XP_042900923.1	NW_024969963.1	Gnomon	CDS	15670	15789	-	XM_043044989.1	LOC107438156	184	apolipoprotein D
107438163	OP	1495.31015823451	VG	159.770375673711	9.35912024947785	XP_015905860.1	NW_024970812.1	Gnomon	CDS	156993	157058	+	XM_016050374.2	LOC107438163	369	galectin-4 isoform X1
107438163	OP	1495.31015823451	VG	159.770375673711	9.35912024947785	XP_042908624.1	NW_024970812.1	Gnomon	CDS	151380	151403	+	XM_043052690.1	LOC107438163	355	galectin-4 isoform X2
107438174	OP	7.35016459370012	VG	2.34525637402581	3.13405590753518	XP_042911232.1	NW_024971542.1	Gnomon	CDS	31803	31926	-	XM_043055298.1	LOC107438174	550	putative inorganic phosphate cotransporter isoform X2
107438174	OP	7.35016459370012	VG	2.34525637402581	3.13405590753518	XP_042911231.1	NW_024971542.1	Gnomon	CDS	31803	31926	-	XM_043055297.1	LOC107438174	550	putative inorganic phosphate cotransporter isoform X1
107438189	OP	6.84966808985569	PR	0.558768023523992	12.2585183859605	XP_042908925.1	NW_024970880.1	Gnomon	CDS	31126	31258	+	XM_043052991.1	LOC107438189	511	synaptic vesicle 2-related protein
107438200	OP	6.92459729060444	VG	0.651092532781228	10.635350494691	XP_015905911.1	NW_024969657.1	Gnomon	CDS	348444	349316	+	XM_016050425.3	LOC107438200	290	bis(5\\'-nucleosyl)-tetraphosphatase PrpE
107438205	OP	5.0325687906122	VG	0.877101936494435	5.7377239534166	XP_015905918.2	NW_024969657.1	Gnomon	CDS	182607	182652	+	XM_016050432.3	LOC107438205	78	hemolymph trypsin inhibitor B-like isoform X1
107438205	OP	5.0325687906122	VG	0.877101936494435	5.7377239534166	XP_021002619.1	NW_024969657.1	Gnomon	CDS	135967	136012	+	XM_021146960.2	LOC107438205	78	hemolymph trypsin inhibitor B-like isoform X2
107438213	PR	5.65898305803263	OP	1.26703038511194	4.46633571264566	XP_015905927.1	NW_024969658.1	Gnomon	CDS	345726	345749	+	XM_016050441.2	LOC107438213	557	formin-binding protein 1-like isoform X2
107438213	PR	5.65898305803263	OP	1.26703038511194	4.46633571264566	XP_015905926.1	NW_024969658.1	Gnomon	CDS	345726	345749	+	XM_016050440.2	LOC107438213	564	formin-binding protein 1 homolog isoform X1
107438224	OP	114.416614280574	PR	7.09568536232756	16.124815072556	XP_015905972.2	NW_024969612.1	Gnomon	CDS	1589308	1589368	+	XM_016050486.2	LOC107438224	334	cell wall protein IFF6 isoform X1
107438224	OP	114.416614280574	PR	7.09568536232756	16.124815072556	XP_015906048.2	NW_024969612.1	Gnomon	CDS	1589308	1589368	+	XM_016050562.2	LOC107438224	309	cell wall protein IFF6 isoform X2
107438240	OP	3.93359415307308	PR	1.05294825314628	3.73579056835818	XP_015905954.2	NW_024970132.1	Gnomon	CDS	769288	769399	-	XM_016050468.2	LOC107438240	603	L-sorbose 1-dehydrogenase
107438245	OP	145.9650568321	PR	13.8803817928545	10.5159252108787	XP_015905963.3	NW_024970132.1	Gnomon	CDS	495026	495118	+	XM_016050477.3	LOC107438245	245	15-hydroxyprostaglandin dehydrogenase
107438265	VG	1180.91024852584	PR	574.906618840969	2.0540905424025	XP_015905987.2	NW_024970619.1	Gnomon	CDS	28205	28286	+	XM_016050501.3	LOC107438265	152	NPC intracellular cholesterol transporter 2
107438279	OP	2.96341612250471	PR	0.310508526603599	9.54375119717037	XP_015906001.1	NW_024969753.1	Gnomon	CDS	850794	851257	+	XM_016050515.2	LOC107438279	1314	phospholipid-transporting ATPase VA
107438289	OP	2.31662335045708	PR	0.281359185441905	8.23368658399608	XP_021001951.1	NW_024969904.1	Gnomon	CDS	644356	644737	-	XM_021146292.2	LOC107438289	585	proton myo-inositol cotransporter isoform X2
107438289	OP	2.31662335045708	PR	0.281359185441905	8.23368658399608	XP_021001952.1	NW_024969904.1	Gnomon	CDS	644356	644737	-	XM_021146293.2	LOC107438289	568	proton myo-inositol cotransporter isoform X3
107438289	OP	2.31662335045708	PR	0.281359185441905	8.23368658399608	XP_021001950.1	NW_024969904.1	Gnomon	CDS	644356	644737	-	XM_021146291.2	LOC107438289	587	proton myo-inositol cotransporter isoform X1
107438299	PR	6.35144542425876	VG	2.61729990486645	2.42671671383522	XP_042902548.1	NW_024970082.1	Gnomon	CDS	481620	481807	-	XM_043046614.1	LOC107438299	275	isatin hydrolase-like
107438309	PR	20.6469560287177	VG	8.58248066373168	2.40570958883353	XP_015906056.1	NW_024969657.1	Gnomon	CDS	1043718	1044543	-	XM_016050570.2	LOC107438309	554	slit homolog 1 protein
107438315	OP	152.590711400243	PR	5.60069238693504	27.2449727387631	XP_021002695.2	NW_024974636.1	Gnomon	CDS	581	862	+	XM_021147036.2	LOC107438315	497	cytochrome P450 3A41
107438316	PR	3.38261568722585	VG	1.02154362834354	3.31127872894754	XP_042909490.1	NW_024970997.1	Gnomon	CDS	188786	191447	-	XM_043053556.1	LOC107438316	1018	uncharacterized protein LOC107438316
107438326	VG	268.410653726619	PR	93.1838898302542	2.8804405376891	XP_021003549.1	NW_024969996.1	Gnomon	CDS	161481	161528	-	XM_021147890.2	LOC107438326	410	SEC14-like protein 2
107438327	PR	2.55755497862293	VG	1.18088859046146	2.16578854201944	XP_015906079.2	NW_024973545.1	Gnomon	CDS	757	1784	+	XM_016050593.2	LOC107438327	341	uncharacterized protein LOC107438327, partial
107438329	PR	13.0371656991907	VG	3.26919572616333	3.98788166607904	XP_042900168.1	NW_024969913.1	Gnomon	CDS	830500	831897	+	XM_043044234.1	LOC107438329	465	uncharacterized protein LOC107438329 isoform X1
107438329	PR	13.0371656991907	VG	3.26919572616333	3.98788166607904	XP_042900169.1	NW_024969913.1	Gnomon	CDS	814425	814445	+	XM_043044235.1	LOC107438329	347	uncharacterized protein LOC107438329 isoform X2
107438333	OP	2.98506425435481	PR	0.214563633106207	13.9122562903156	XP_015906091.1	NW_024970632.1	Gnomon	CDS	228534	228640	+	XM_016050605.2	LOC107438333	359	cell-death-related nuclease 7-like
107438335	OP	45.0171693802364	PR	2.38367759117157	18.885594908878	XP_015906093.1	NW_024970632.1	Gnomon	CDS	197550	197815	+	XM_016050607.2	LOC107438335	514	cytochrome P450 2J4
107438337	PR	49.4462194445191	VG	23.8211046552196	2.07573159012526	XP_015906115.1	NW_024970464.1	Gnomon	CDS	295846	296041	-	XM_016050629.2	LOC107438337	290	uncharacterized protein LOC107438337
107438341	VG	32.2916781799771	PR	13.7311119332694	2.35171618561617	XP_042899530.1	NW_024969880.1	Gnomon	CDS	38791	38799	+	XM_043043596.1	LOC107438341	384	opsin, ultraviolet-sensitive isoform X2
107438341	VG	32.2916781799771	PR	13.7311119332694	2.35171618561617	XP_042899531.1	NW_024969880.1	Gnomon	CDS	45955	46190	+	XM_043043597.1	LOC107438341	377	opsin, ultraviolet-sensitive isoform X3
107438341	VG	32.2916781799771	PR	13.7311119332694	2.35171618561617	XP_042899529.1	NW_024969880.1	Gnomon	CDS	38791	38799	+	XM_043043595.1	LOC107438341	384	opsin, ultraviolet-sensitive isoform X1
107438353	PR	101.614247940322	VG	49.0944811582678	2.06976926006702	XP_015906120.2	NW_024969880.1	Gnomon	CDS	169015	169035	+	XM_016050634.2	LOC107438353	748	vesicle-fusing ATPase 1
107438357	OP	24.9970232254142	PR	1.276808954463	19.5777317648336	XP_042909944.1	NW_024971104.1	Gnomon	CDS	100956	101097	-	XM_043054010.1	LOC107438357	669	neurogenic locus Notch protein
107438358	OP	130.348847725237	PR	34.4117318422303	3.78791885054945	XP_042899631.1	NW_024969612.1	Gnomon	CDS	1508924	1510198	-	XM_043043697.1	LOC107438358	424	phosphatidylinositol 4-kinase type 2-beta isoform X2
107438358	OP	130.348847725237	PR	34.4117318422303	3.78791885054945	XP_042899623.1	NW_024969612.1	Gnomon	CDS	1516538	1516550	-	XM_043043689.1	LOC107438358	429	phosphatidylinositol 4-kinase type 2-beta isoform X1
107438367	VG	51.5411776000552	OP	13.6785221735675	3.76803699595954	XP_015906136.2	NW_024970464.1	Gnomon	CDS	327841	328941	-	XM_016050650.3	LOC107438367	366	uncharacterized protein LOC107438367 isoform X2
107438367	VG	51.5411776000552	OP	13.6785221735675	3.76803699595954	XP_042906327.1	NW_024970464.1	Gnomon	CDS	333272	333293	-	XM_043050393.1	LOC107438367	381	uncharacterized protein LOC107438367 isoform X1
107438367	VG	51.5411776000552	OP	13.6785221735675	3.76803699595954	XP_015906143.2	NW_024970464.1	Gnomon	CDS	327841	328941	-	XM_016050657.3	LOC107438367	366	uncharacterized protein LOC107438367 isoform X2
107438371	PR	3.0566179319125	OP	0.767128200781309	3.98449428504829	XP_042907857.1	NW_024970676.1	Gnomon	CDS	86388	87863	-	XM_043051923.1	LOC107438371	491	zinc finger protein 391
107438375	OP	148.712955571905	VG	1.5817786068658	94.0162895909758	XP_042911469.1	NW_024971616.1	Gnomon	CDS	55690	55828	-	XM_043055535.1	LOC107438375	360	neurogenic locus notch homolog protein 1-like isoform X2
107438375	OP	148.712955571905	VG	1.5817786068658	94.0162895909758	XP_042911468.1	NW_024971616.1	Gnomon	CDS	55690	55828	-	XM_043055534.1	LOC107438375	394	neurogenic locus notch homolog protein 1-like isoform X1
107438383	OP	203.761244011119	PR	28.2471078673531	7.21352589326919	XP_042906319.1	NW_024970464.1	Gnomon	CDS	340741	341319	-	XM_043050385.1	LOC107438383	192	isatin hydrolase-like
107438388	OP	13.8231922880458	VG	0.664763326123457	20.7941559722544	XP_042904057.1	NW_024970222.1	Gnomon	CDS	454812	455241	-	XM_043048123.1	LOC107438388	331	uncharacterized protein LOC107438388
107438392	OP	35.0267832986658	PR	1.13853611158683	30.7647539170693	XP_042912106.1	NW_024972029.1	Gnomon	CDS	23807	23913	-	XM_043056172.1	LOC107438392	244	isatin hydrolase isoform X2
107438392	OP	35.0267832986658	PR	1.13853611158683	30.7647539170693	XP_015906173.1	NW_024972029.1	Gnomon	CDS	26617	26798	-	XM_016050687.2	LOC107438392	269	isatin hydrolase isoform X1
107438401	PR	527.988261370388	VG	6.21554290221853	84.9464430825393	XP_042909204.1	NW_024970928.1	Gnomon	CDS	205513	205518	+	XM_043053270.1	LOC107438401	169	cuticle protein 14
107438402	OP	11.053819753055	PR	1.08849471337082	10.1551432609386	XP_015906174.1	NW_024970159.1	Gnomon	CDS	341487	342275	-	XM_016050688.2	LOC107438402	262	speckle-type POZ protein
107438406	OP	8.24604674912465	VG	0.937804846533323	8.79292400717152	XP_015906179.1	NW_024970159.1	Gnomon	CDS	354800	355936	-	XM_016050693.3	LOC107438406	378	uncharacterized protein LOC107438406 isoform X2
107438406	OP	8.24604674912465	VG	0.937804846533323	8.79292400717152	XP_015906178.2	NW_024970159.1	Gnomon	CDS	347364	348518	-	XM_016050692.3	LOC107438406	384	TD and POZ domain-containing protein 1-like isoform X1
107438407	OP	5.44998558206681	PR	0.201060539655295	27.1061919529831	XP_015906182.2	NW_024970159.1	Gnomon	CDS	328401	329558	-	XM_016050696.2	LOC107438407	385	uncharacterized protein LOC107438407 isoform X1
107438407	OP	5.44998558206681	PR	0.201060539655295	27.1061919529831	XP_015906184.2	NW_024970159.1	Gnomon	CDS	332253	333392	-	XM_016050698.2	LOC107438407	379	TD and POZ domain-containing protein 1 isoform X2
107438407	OP	5.44998558206681	PR	0.201060539655295	27.1061919529831	XP_015906181.2	NW_024970159.1	Gnomon	CDS	328401	329558	-	XM_016050695.2	LOC107438407	385	uncharacterized protein LOC107438407 isoform X1
107438407	OP	5.44998558206681	PR	0.201060539655295	27.1061919529831	XP_015906183.2	NW_024970159.1	Gnomon	CDS	332253	333392	-	XM_016050697.2	LOC107438407	379	TD and POZ domain-containing protein 1 isoform X2
107438409	OP	3.34749269697325	PR	0.28705829301923	11.6613690611928	XP_042903450.1	NW_024970159.1	Gnomon	CDS	287219	288382	-	XM_043047516.1	LOC107438409	387	TD and POZ domain-containing protein 3 isoform X2
107438409	OP	3.34749269697325	PR	0.28705829301923	11.6613690611928	XP_042903451.1	NW_024970159.1	Gnomon	CDS	296014	297147	-	XM_043047517.1	LOC107438409	377	protein maternal effect lethal 26 isoform X4
107438409	OP	3.34749269697325	PR	0.28705829301923	11.6613690611928	XP_015906186.1	NW_024970159.1	Gnomon	CDS	280097	281257	-	XM_016050700.2	LOC107438409	386	BTB and MATH domain-containing protein 43 isoform X3
107438409	OP	3.34749269697325	PR	0.28705829301923	11.6613690611928	XP_042903449.1	NW_024970159.1	Gnomon	CDS	305145	306338	-	XM_043047515.1	LOC107438409	397	uncharacterized protein LOC107438409 isoform X1
107438412	OP	243.30930112712	PR	17.407897078059	13.9769496588872	XP_015906188.1	NW_024970159.1	Gnomon	CDS	203751	203753	-	XM_016050702.3	LOC107438412	170	myosin regulatory light polypeptide 9-like
107438414	OP	1297.74514737333	PR	60.0484899979718	21.6116199993898	XP_015906190.1	NW_024970159.1	Gnomon	CDS	92475	93524	+	XM_016050704.3	LOC107438414	349	zinc transporter ZIP1
107438416	OP	13.8781859201834	VG	3.49445608816215	3.97148671210873	XP_015906193.2	NW_024969843.1	Gnomon	CDS	477059	477119	+	XM_016050707.2	LOC107438416	332	uncharacterized protein LOC107438416
107438418	VG	30.6574160640015	OP	12.4867487439174	2.45519603963645	XP_015906196.1	NW_024969843.1	Gnomon	CDS	33318	33474	+	XM_016050710.2	LOC107438418	533	uncharacterized protein LOC107438418
107438421	OP	3.68783786192762	VG	0.741065915488948	4.97639654563578	XP_015906200.1	NW_024969843.1	Gnomon	CDS	460533	460593	+	XM_016050714.2	LOC107438421	330	uncharacterized protein LOC107438421
107438439	OP	881.798940057742	VG	391.181578599443	2.25419341885901	XP_042903058.1	NW_024970129.1	Gnomon	CDS	279653	279673	-	XM_043047124.1	LOC107438439	113	60S ribosomal protein L30
107438458	OP	56.5248952228781	PR	1.22911879235149	45.9881466092771	XP_015906245.1	NW_024970530.1	Gnomon	CDS	40915	41080	-	XM_016050759.2	LOC107438458	113	uncharacterized protein LOC107438458
107438461	OP	7.25123229958724	PR	0.299025407420448	24.2495524448582	XP_015906248.2	NW_024970530.1	Gnomon	CDS	125121	125289	-	XM_016050762.2	LOC107438461	144	uncharacterized protein LOC107438461
107438461	OP	7.25123229958724	PR	0.299025407420448	24.2495524448582	XP_042906798.1	NW_024970530.1	Gnomon	CDS	125121	125289	-	XM_043050864.1	LOC107438461	144	uncharacterized protein LOC107438461
107438465	OP	7.99868598043302	VG	1.51141586243021	5.29218078178158	XP_015906256.2	NW_024970530.1	Gnomon	CDS	105984	106188	-	XM_016050770.2	LOC107438465	112	uncharacterized protein LOC107438465
107438465	OP	7.99868598043302	VG	1.51141586243021	5.29218078178158	XP_042906800.1	NW_024970530.1	Gnomon	CDS	105984	106188	-	XM_043050866.1	LOC107438465	112	uncharacterized protein LOC107438465
107438465	OP	7.99868598043302	VG	1.51141586243021	5.29218078178158	XP_015906257.2	NW_024970530.1	Gnomon	CDS	105984	106188	-	XM_016050771.2	LOC107438465	112	uncharacterized protein LOC107438465
107438465	OP	7.99868598043302	VG	1.51141586243021	5.29218078178158	XP_042906801.1	NW_024970530.1	Gnomon	CDS	105984	106188	-	XM_043050867.1	LOC107438465	112	uncharacterized protein LOC107438465
107438488	PR	47.6735613273655	OP	22.9690337472385	2.07555798175869	XP_042910144.1	NW_024971163.1	Gnomon	CDS	47601	47615	+	XM_043054210.1	LOC107438488	203	uncharacterized protein LOC107438488 isoform X4
107438488	PR	47.6735613273655	OP	22.9690337472385	2.07555798175869	XP_042910142.1	NW_024971163.1	Gnomon	CDS	46399	46474	+	XM_043054208.1	LOC107438488	242	uncharacterized protein LOC107438488 isoform X3
107438488	PR	47.6735613273655	OP	22.9690337472385	2.07555798175869	XP_042910143.1	NW_024971163.1	Gnomon	CDS	47601	47615	+	XM_043054209.1	LOC107438488	203	uncharacterized protein LOC107438488 isoform X4
107438488	PR	47.6735613273655	OP	22.9690337472385	2.07555798175869	XP_042910141.1	NW_024971163.1	Gnomon	CDS	41087	41162	+	XM_043054207.1	LOC107438488	243	uncharacterized protein LOC107438488 isoform X2
107438488	PR	47.6735613273655	OP	22.9690337472385	2.07555798175869	XP_042910140.1	NW_024971163.1	Gnomon	CDS	46399	46474	+	XM_043054206.1	LOC107438488	243	uncharacterized protein LOC107438488 isoform X1
107438502	OP	284.812855175625	PR	11.7938616541919	24.1492450502328	XP_042912559.1	NW_024972548.1	Gnomon	CDS	3883	4260	+	XM_043056625.1	LOC107438502	321	sulfotransferase ssu-1
107438505	OP	674.011531349617	PR	14.7100833208885	45.8196950110074	XP_042903676.1	NW_024970181.1	Gnomon	CDS	24004	24073	-	XM_043047742.1	LOC107438505	245	astacin-like metalloprotease toxin 5 isoform X1
107438505	OP	674.011531349617	PR	14.7100833208885	45.8196950110074	XP_015906299.1	NW_024970181.1	Gnomon	CDS	24004	24073	-	XM_016050813.2	LOC107438505	245	astacin-like metalloprotease toxin 5 isoform X2
107438521	PR	55.1982173901223	VG	14.1649455815781	3.89681817499595	XP_015906315.1	NW_024970072.1	Gnomon	CDS	3532340	3532403	+	XM_016050829.3	LOC107438521	188	frequenin-1
107438524	OP	8.94927566372636	PR	0.981072929417583	9.12192702028699	XP_042896573.1	NW_024969735.1	Gnomon	CDS	37277	37397	-	XM_043040639.1	LOC107438524	692	proton channel OtopLc-like isoform X3
107438524	OP	8.94927566372636	PR	0.981072929417583	9.12192702028699	XP_042896575.1	NW_024969735.1	Gnomon	CDS	46670	46686	-	XM_043040641.1	LOC107438524	684	proton channel OtopLc-like isoform X4
107438524	OP	8.94927566372636	PR	0.981072929417583	9.12192702028699	XP_042896571.1	NW_024969735.1	Gnomon	CDS	48684	48727	-	XM_043040637.1	LOC107438524	708	proton channel OtopLc-like isoform X1
107438524	OP	8.94927566372636	PR	0.981072929417583	9.12192702028699	XP_042896572.1	NW_024969735.1	Gnomon	CDS	64153	64190	-	XM_043040638.1	LOC107438524	706	proton channel OtopLc-like isoform X2
107438524	OP	8.94927566372636	PR	0.981072929417583	9.12192702028699	XP_042896574.1	NW_024969735.1	Gnomon	CDS	46670	46686	-	XM_043040640.1	LOC107438524	684	proton channel OtopLc-like isoform X4
107438529	PR	2.52673456371333	VG	0.882165033133507	2.86424248163431	XP_042896576.1	NW_024969735.1	Gnomon	CDS	206498	206553	-	XM_043040642.1	LOC107438529	410	serine proteinase stubble isoform X1
107438529	PR	2.52673456371333	VG	0.882165033133507	2.86424248163431	XP_042896577.1	NW_024969735.1	Gnomon	CDS	205079	205086	-	XM_043040643.1	LOC107438529	394	serine proteinase stubble isoform X2
107438536	OP	3.27139891025726	PR	1.13818713158164	2.87421885161474	XP_042904146.1	NW_024970229.1	Gnomon	CDS	65136	65318	+	XM_043048212.1	LOC107438536	335	uncharacterized protein LOC107438536
107438537	OP	2.70046313277967	VG	0.95231705733918	2.8356765343728	XP_042904144.1	NW_024970229.1	Gnomon	CDS	91977	92110	+	XM_043048210.1	LOC107438537	396	uncharacterized protein LOC107438537
107438555	OP	147.673233504409	PR	7.04501329229434	20.9613846528764	XP_042899096.1	NW_024969850.1	Gnomon	CDS	855405	855891	+	XM_043043162.1	LOC107438555	335	2-acylglycerol O-acyltransferase 1
107438559	PR	10.5881348308834	VG	3.28225028563951	3.22587673377882	XP_042900598.1	NW_024969942.1	Gnomon	CDS	1272919	1273017	+	XM_043044664.1	LOC107438559	550	excitatory amino acid transporter
107438561	OP	352.025808313377	PR	121.899066633612	2.88784662618828	XP_042910211.1	NW_024971172.1	Gnomon	CDS	45552	45602	+	XM_043054277.1	LOC107438561	316	syntenin-1
107438567	OP	5.32981726890965	VG	0.163326525945585	32.6328943694387	XP_042903514.1	NW_024969595.1	Gnomon	CDS	2357886	2357916	-	XM_043047580.1	LOC107438567	840	uncharacterized protein LOC107438567 isoform X1
107438567	OP	5.32981726890965	VG	0.163326525945585	32.6328943694387	XP_015906368.2	NW_024969595.1	Gnomon	CDS	2336683	2336701	-	XM_016050882.3	LOC107438567	836	uncharacterized protein LOC107438567 isoform X2
107438588	OP	13.3353609254321	VG	5.41134579170538	2.46433353896416	XP_015906390.2	NW_024970978.1	Gnomon	CDS	111680	112687	+	XM_016050904.2	LOC107438588	477	synaptotagmin-C
107438593	PR	8.32434915373632	VG	3.99965989676308	2.08126424961113	XP_042909794.1	NW_024969644.1	Gnomon	CDS	1224611	1224731	-	XM_043053860.1	LOC107438593	719	neuroligin-3-like
107438594	OP	2.46814900108349	PR	0.121775969324274	20.2679478946386	XP_042908894.1	NW_024970874.1	Gnomon	CDS	7456	7510	+	XM_043052960.1	LOC107438594	4701	MAM and LDL-receptor class A domain-containing protein 2
107438613	PR	11.3755890492783	VG	4.71260749553466	2.41386303868019	XP_015906419.2	NW_024969729.1	Gnomon	CDS	1209076	1209215	-	XM_016050933.2	LOC107438613	697	uncharacterized protein LOC107438613
107438616	OP	4.59794506461462	VG	1.04755042679982	4.38923506399685	XP_042906520.1	NW_024970494.1	Gnomon	CDS	23373	23610	-	XM_043050586.1	LOC107438616	404	ectonucleoside triphosphate diphosphohydrolase 5-like, partial
107438619	OP	5.5197099560283	VG	2.29504359678377	2.40505668988751	XP_042911519.1	NW_024971631.1	Gnomon	CDS	86700	86910	-	XM_043055585.1	LOC107438619	701	ectonucleoside triphosphate diphosphohydrolase 5
107438622	OP	9.30142646699463	VG	3.42378994748794	2.71670476567032	XP_042906524.1	NW_024970494.1	Gnomon	CDS	75125	75163	+	XM_043050590.1	LOC107438622	338	ectonucleoside triphosphate diphosphohydrolase 6-like isoform X2
107438622	OP	9.30142646699463	VG	3.42378994748794	2.71670476567032	XP_042906523.1	NW_024970494.1	Gnomon	CDS	73244	73472	+	XM_043050589.1	LOC107438622	428	ectonucleoside triphosphate diphosphohydrolase 6-like isoform X1
107438628	PR	12.1521993856715	VG	4.51003960066713	2.69447731320893	XP_015906444.1	NW_024970218.1	Gnomon	CDS	418708	419211	-	XM_016050958.3	LOC107438628	167	uncharacterized protein C16orf52 homolog A-like
107438658	OP	64.9125620667675	VG	27.5649377075435	2.35489601882914	XP_042906750.1	NW_024970524.1	Gnomon	CDS	184734	184754	-	XM_043050816.1	LOC107438658	377	alcohol dehydrogenase class-3
107438659	PR	7.08613691813596	VG	1.90079587166917	3.72798416902774	XP_021002156.1	NW_024969646.1	Gnomon	CDS	3050326	3050330	+	XM_021146497.2	LOC107438659	951	protein O-mannosyl-transferase TMTC2
107438663	PR	402.992425317731	VG	169.739492096098	2.37418187330016	XP_015906480.1	NW_024970388.1	Gnomon	CDS	319746	319872	+	XM_016050994.2	LOC107438663	180	uncharacterized protein LOC107438663
107438668	PR	269.128086446238	VG	108.630919405251	2.47745382180047	XP_042905669.1	NW_024970388.1	Gnomon	CDS	242295	242397	-	XM_043049735.1	LOC107438668	137	uncharacterized protein LOC107438668
107438670	PR	16.2204890119454	VG	7.66588337393652	2.11593213994018	XP_042895037.1	NW_024969676.1	Gnomon	CDS	875594	875713	+	XM_043039103.1	LOC107438670	2287	teneurin-m-like
107438673	OP	35.5254385752051	VG	2.5786286592123	13.7768726211463	XP_042895039.1	NW_024969676.1	Gnomon	CDS	1293125	1294081	-	XM_043039105.1	LOC107438673	531	flavin-containing monooxygenase 5
107438674	PR	11.3006287331473	VG	3.63790013264829	3.10636035105251	XP_042895038.1	NW_024969676.1	Gnomon	CDS	1309816	1310454	-	XM_043039104.1	LOC107438674	531	dimethylaniline monooxygenase
107438674	PR	11.3006287331473	VG	3.63790013264829	3.10636035105251	XP_015906489.2	NW_024969676.1	Gnomon	CDS	1309816	1310454	-	XM_016051003.3	LOC107438674	531	dimethylaniline monooxygenase
107438675	VG	24.7770388770699	PR	9.32413766813522	2.65730084206545	XP_042895041.1	NW_024969676.1	Gnomon	CDS	1330943	1330945	-	XM_043039107.1	LOC107438675	535	dimethylaniline monooxygenase
107438675	VG	24.7770388770699	PR	9.32413766813522	2.65730084206545	XP_042895042.1	NW_024969676.1	Gnomon	CDS	1330943	1330945	-	XM_043039108.1	LOC107438675	531	dimethylaniline monooxygenase
107438675	VG	24.7770388770699	PR	9.32413766813522	2.65730084206545	XP_015906490.3	NW_024969676.1	Gnomon	CDS	1336642	1336644	-	XM_016051004.3	LOC107438675	531	dimethylaniline monooxygenase
107438675	VG	24.7770388770699	PR	9.32413766813522	2.65730084206545	XP_042895040.1	NW_024969676.1	Gnomon	CDS	1336642	1336644	-	XM_043039106.1	LOC107438675	535	dimethylaniline monooxygenase
107438676	OP	72.9755671724082	PR	4.13644868635942	17.642082062581	XP_042904371.1	NW_024970255.1	Gnomon	CDS	264121	264218	+	XM_043048437.1	LOC107438676	361	EMI domain-containing protein 1 isoform X1
107438676	OP	72.9755671724082	PR	4.13644868635942	17.642082062581	XP_042904372.1	NW_024970255.1	Gnomon	CDS	264121	264218	+	XM_043048438.1	LOC107438676	361	EMI domain-containing protein 1 isoform X2
107438676	OP	72.9755671724082	PR	4.13644868635942	17.642082062581	XP_042904373.1	NW_024970255.1	Gnomon	CDS	264121	264218	+	XM_043048439.1	LOC107438676	358	EMI domain-containing protein 1 isoform X3
107438679	OP	124.255289349552	PR	6.14642354907664	20.2158683594492	XP_015906495.1	NW_024970255.1	Gnomon	CDS	257408	257537	-	XM_016051009.2	LOC107438679	158	lysozyme C
107438687	OP	9.53017306541585	PR	0	Inf	XP_042896294.1	NW_024969723.1	Gnomon	CDS	479566	479611	-	XM_043040360.1	LOC107438687	112	uncharacterized protein LOC107438687
107438691	PR	2.12428259674506	VG	0.854872668798212	2.48491111516221	XP_015906540.2	NW_024969612.1	Gnomon	CDS	1399616	1402660	-	XM_016051054.2	LOC107438691	1014	uncharacterized protein LOC107438691
107438693	OP	186.070993157656	PR	7.21580528233106	25.7865873422717	XP_042895971.1	NW_024969707.1	Gnomon	CDS	644517	644543	+	XM_043040037.1	LOC107438693	733	uncharacterized protein LOC107438693
107438694	PR	5.75192460980073	VG	2.48052241334432	2.31883597538061	XP_021000567.1	NW_024969844.1	Gnomon	CDS	311297	311366	-	XM_021144908.2	LOC107438694	543	alkaline phosphatase
107438703	PR	160.875805426843	OP	51.2054864541285	3.14176891124666	XP_015906518.1	NW_024970352.1	Gnomon	CDS	293659	293709	-	XM_016051032.2	LOC107438703	407	retinal-binding protein isoform X1
107438703	PR	160.875805426843	OP	51.2054864541285	3.14176891124666	XP_042905284.1	NW_024970352.1	Gnomon	CDS	293659	293709	-	XM_043049350.1	LOC107438703	407	retinal-binding protein isoform X2
107438703	PR	160.875805426843	OP	51.2054864541285	3.14176891124666	XP_015906517.1	NW_024970352.1	Gnomon	CDS	293659	293709	-	XM_016051031.2	LOC107438703	407	retinal-binding protein isoform X1
107438703	PR	160.875805426843	OP	51.2054864541285	3.14176891124666	XP_015906516.1	NW_024970352.1	Gnomon	CDS	293659	293709	-	XM_016051030.2	LOC107438703	407	retinal-binding protein isoform X1
107438704	OP	11.7024891933325	PR	2.19044437305099	5.34251832062394	XP_042905291.1	NW_024970352.1	Gnomon	CDS	502102	502131	-	XM_043049357.1	LOC107438704	338	SEC14-like protein 2 isoform X2
107438704	OP	11.7024891933325	PR	2.19044437305099	5.34251832062394	XP_042905293.1	NW_024970352.1	Gnomon	CDS	502102	502131	-	XM_043049359.1	LOC107438704	323	SEC14-like protein 2 isoform X3
107438704	OP	11.7024891933325	PR	2.19044437305099	5.34251832062394	XP_042905290.1	NW_024970352.1	Gnomon	CDS	502102	502131	-	XM_043049356.1	LOC107438704	350	SEC14-like protein 2 isoform X1
107438704	OP	11.7024891933325	PR	2.19044437305099	5.34251832062394	XP_042905294.1	NW_024970352.1	Gnomon	CDS	502102	502131	-	XM_043049360.1	LOC107438704	271	SEC14-like protein 2 isoform X4
107438707	OP	63.2766546515253	VG	3.82923092483037	16.5246379478481	XP_015906524.2	NW_024970854.1	Gnomon	CDS	106396	106637	+	XM_016051038.2	LOC107438707	506	vitamin D 25-hydroxylase
107438709	OP	8.87718610617108	PR	0.672860660539681	13.1932012477159	XP_015906526.1	NW_024970854.1	Gnomon	CDS	99661	99724	-	XM_016051040.2	LOC107438709	175	uncharacterized protein LOC107438709
107438712	OP	11.3150974011402	PR	0.641184231874105	17.6471860015452	XP_015906533.2	NW_024970854.1	Gnomon	CDS	134827	135077	+	XM_016051047.2	LOC107438712	1036	uncharacterized protein LOC107438712
107438736	OP	26.6483130079158	PR	12.6913311364912	2.09972560965605	XP_042903151.1	NW_024969622.1	Gnomon	CDS	1184038	1184094	+	XM_043047217.1	LOC107438736	487	uncharacterized protein LOC107438736 isoform X3
107438736	OP	26.6483130079158	PR	12.6913311364912	2.09972560965605	XP_042903148.1	NW_024969622.1	Gnomon	CDS	1184038	1184094	+	XM_043047214.1	LOC107438736	494	uncharacterized protein LOC107438736 isoform X2
107438736	OP	26.6483130079158	PR	12.6913311364912	2.09972560965605	XP_042903147.1	NW_024969622.1	Gnomon	CDS	1184038	1184094	+	XM_043047213.1	LOC107438736	502	uncharacterized protein LOC107438736 isoform X1
107438741	OP	17.4272969282955	VG	0.870907111539064	20.010511680744	XP_015906578.2	NW_024969887.1	Gnomon	CDS	543306	543506	-	XM_016051092.3	LOC107438741	323	uncharacterized protein C1683.06c
107438741	OP	17.4272969282955	VG	0.870907111539064	20.010511680744	XP_015906579.2	NW_024969887.1	Gnomon	CDS	543306	543506	-	XM_016051093.3	LOC107438741	323	uncharacterized protein C1683.06c
107438741	OP	17.4272969282955	VG	0.870907111539064	20.010511680744	XP_015906580.2	NW_024969887.1	Gnomon	CDS	543306	543506	-	XM_016051094.3	LOC107438741	323	uncharacterized protein C1683.06c
107438746	PR	12.8638117690957	VG	5.29105342082415	2.43123830851287	XP_015906585.1	NW_024969887.1	Gnomon	CDS	466064	466064	-	XM_016051099.2	LOC107438746	531	uncharacterized protein LOC107438746 isoform X2
107438746	PR	12.8638117690957	VG	5.29105342082415	2.43123830851287	XP_015906584.1	NW_024969887.1	Gnomon	CDS	466102	466105	-	XM_016051098.2	LOC107438746	532	uncharacterized protein LOC107438746 isoform X1
107438749	PR	30.5434885745669	VG	14.3026945578837	2.13550589722488	XP_015906592.1	NW_024969887.1	Gnomon	CDS	364098	364115	+	XM_016051106.2	LOC107438749	513	3-phosphoinositide-dependent protein kinase 1 isoform X1
107438749	PR	30.5434885745669	VG	14.3026945578837	2.13550589722488	XP_015906591.1	NW_024969887.1	Gnomon	CDS	364098	364115	+	XM_016051105.2	LOC107438749	513	3-phosphoinositide-dependent protein kinase 1 isoform X2
107438749	PR	30.5434885745669	VG	14.3026945578837	2.13550589722488	XP_042899643.1	NW_024969887.1	Gnomon	CDS	364098	364115	+	XM_043043709.1	LOC107438749	492	3-phosphoinositide-dependent protein kinase 1 isoform X3
107438771	OP	564.951807040396	VG	35.7638473440666	15.7967290712677	XP_021002374.1	NW_024969950.1	Gnomon	CDS	294128	294347	-	XM_021146715.2	LOC107438771	518	solute carrier family 41 member 1
107438771	OP	564.951807040396	VG	35.7638473440666	15.7967290712677	XP_015906626.1	NW_024969950.1	Gnomon	CDS	294128	294347	-	XM_016051140.2	LOC107438771	518	solute carrier family 41 member 1
107438774	PR	6.33184803634424	VG	0.86692420879482	7.30380807469506	XP_015906629.2	NW_024969684.1	Gnomon	CDS	1144424	1145092	-	XM_016051143.2	LOC107438774	222	uncharacterized protein LOC107438774
107438793	PR	4.44837309214434	OP	1.87272726198729	2.37534486865099	XP_042902185.1	NW_024970053.1	Gnomon	CDS	152456	152635	-	XM_043046251.1	LOC107438793	330	leucine-rich repeat protein 1
107438793	PR	4.44837309214434	OP	1.87272726198729	2.37534486865099	XP_042902186.1	NW_024970053.1	Gnomon	CDS	152456	152635	-	XM_043046252.1	LOC107438793	330	leucine-rich repeat protein 1
107438793	PR	4.44837309214434	OP	1.87272726198729	2.37534486865099	XP_042902184.1	NW_024970053.1	Gnomon	CDS	152456	152635	-	XM_043046250.1	LOC107438793	330	leucine-rich repeat protein 1
107438793	PR	4.44837309214434	OP	1.87272726198729	2.37534486865099	XP_042902188.1	NW_024970053.1	Gnomon	CDS	152456	152635	-	XM_043046254.1	LOC107438793	330	leucine-rich repeat protein 1
107438793	PR	4.44837309214434	OP	1.87272726198729	2.37534486865099	XP_042902183.1	NW_024970053.1	Gnomon	CDS	152456	152635	-	XM_043046249.1	LOC107438793	330	leucine-rich repeat protein 1
107438793	PR	4.44837309214434	OP	1.87272726198729	2.37534486865099	XP_042902187.1	NW_024970053.1	Gnomon	CDS	152456	152635	-	XM_043046253.1	LOC107438793	330	leucine-rich repeat protein 1
107438793	PR	4.44837309214434	OP	1.87272726198729	2.37534486865099	XP_042902180.1	NW_024970053.1	Gnomon	CDS	152456	152635	-	XM_043046246.1	LOC107438793	330	leucine-rich repeat protein 1
107438793	PR	4.44837309214434	OP	1.87272726198729	2.37534486865099	XP_042902189.1	NW_024970053.1	Gnomon	CDS	152456	152635	-	XM_043046255.1	LOC107438793	330	leucine-rich repeat protein 1
107438793	PR	4.44837309214434	OP	1.87272726198729	2.37534486865099	XP_042902190.1	NW_024970053.1	Gnomon	CDS	152456	152635	-	XM_043046256.1	LOC107438793	330	leucine-rich repeat protein 1
107438793	PR	4.44837309214434	OP	1.87272726198729	2.37534486865099	XP_042902181.1	NW_024970053.1	Gnomon	CDS	152456	152635	-	XM_043046247.1	LOC107438793	330	leucine-rich repeat protein 1
107438793	PR	4.44837309214434	OP	1.87272726198729	2.37534486865099	XP_042902182.1	NW_024970053.1	Gnomon	CDS	152456	152635	-	XM_043046248.1	LOC107438793	330	leucine-rich repeat protein 1
107438803	OP	2601.73028204276	VG	127.921577060395	20.338478791693	XP_015906670.2	NW_024969723.1	Gnomon	CDS	164576	164621	-	XM_016051184.3	LOC107438803	102	ctenidin-1
107438807	OP	2.68554354776407	PR	0	Inf	XP_042896285.1	NW_024969723.1	Gnomon	CDS	381292	381337	-	XM_043040351.1	LOC107438807	101	uncharacterized protein LOC107438807
107438815	PR	13.9472002372143	VG	0.990009350253272	14.087947991245	XP_015906679.2	NW_024969723.1	Gnomon	CDS	273392	273414	-	XM_016051193.2	LOC107438815	293	protein ABHD11
107438826	OP	43.6037599913798	PR	2.89211511619048	15.0767719262901	XP_042902545.1	NW_024969620.1	Gnomon	CDS	1943666	1943810	+	XM_043046611.1	LOC107438826	520	glucose dehydrogenase
107438826	OP	43.6037599913798	PR	2.89211511619048	15.0767719262901	XP_042902541.1	NW_024969620.1	Gnomon	CDS	1943666	1943810	+	XM_043046607.1	LOC107438826	545	glucose dehydrogenase
107438827	OP	827.643553222797	VG	390.376783684441	2.12011468871524	XP_015906689.1	NW_024969620.1	Gnomon	CDS	1892443	1892688	-	XM_016051203.2	LOC107438827	214	60S ribosomal protein L13
107438832	VG	76.033915699061	PR	13.7883316995594	5.51436659313112	XP_015906698.2	NW_024969620.1	Gnomon	CDS	1636416	1636583	+	XM_016051212.3	LOC107438832	177	histidine triad nucleotide-binding protein 3
107438838	VG	466.84125479938	OP	226.650730274947	2.05973858647207	XP_015906710.1	NW_024969620.1	Gnomon	CDS	1275953	1276077	-	XM_016051224.2	LOC107438838	656	endoplasmic reticulum chaperone BiP
107438854	OP	433.356699900618	PR	136.208432796286	3.18157026700946	XP_042902279.1	NW_024969620.1	Gnomon	CDS	795151	795502	-	XM_043046345.1	LOC107438854	498	cytochrome P450 2A9
107438855	OP	79.3845203328483	PR	11.6277759528967	6.82714567724983	XP_042902285.1	NW_024969620.1	Gnomon	CDS	851323	851677	+	XM_043046351.1	LOC107438855	497	cytochrome P450 2C70
107438855	OP	79.3845203328483	PR	11.6277759528967	6.82714567724983	XP_015906741.2	NW_024969620.1	Gnomon	CDS	851323	851677	+	XM_016051255.3	LOC107438855	497	cytochrome P450 2C70
107438855	OP	79.3845203328483	PR	11.6277759528967	6.82714567724983	XP_015906742.2	NW_024969620.1	Gnomon	CDS	851323	851677	+	XM_016051256.3	LOC107438855	497	cytochrome P450 2C70
107438857	OP	100.663751695101	PR	12.5878773731575	7.99688054713316	XP_042902606.1	NW_024969620.1	Gnomon	CDS	837124	837475	-	XM_043046672.1	LOC107438857	496	cytochrome P450 2J1-like
107438861	PR	12.4826991783201	VG	5.52019184288852	2.26127995794225	XP_042902242.1	NW_024969620.1	Gnomon	CDS	665111	665726	-	XM_043046308.1	LOC107438861	373	TGF-beta-activated kinase 1 and MAP3K7-binding protein 2 isoform X1
107438861	PR	12.4826991783201	VG	5.52019184288852	2.26127995794225	XP_042902229.1	NW_024969620.1	Gnomon	CDS	665111	665726	-	XM_043046295.1	LOC107438861	373	TGF-beta-activated kinase 1 and MAP3K7-binding protein 2 isoform X1
107438861	PR	12.4826991783201	VG	5.52019184288852	2.26127995794225	XP_042902226.1	NW_024969620.1	Gnomon	CDS	665111	665726	-	XM_043046292.1	LOC107438861	373	TGF-beta-activated kinase 1 and MAP3K7-binding protein 2 isoform X1
107438861	PR	12.4826991783201	VG	5.52019184288852	2.26127995794225	XP_042902255.1	NW_024969620.1	Gnomon	CDS	665111	665726	-	XM_043046321.1	LOC107438861	312	uncharacterized protein LOC107438861 isoform X3
107438861	PR	12.4826991783201	VG	5.52019184288852	2.26127995794225	XP_042902251.1	NW_024969620.1	Gnomon	CDS	665111	665726	-	XM_043046317.1	LOC107438861	317	uncharacterized protein LOC107438861 isoform X2
107438861	PR	12.4826991783201	VG	5.52019184288852	2.26127995794225	XP_042902232.1	NW_024969620.1	Gnomon	CDS	665111	665726	-	XM_043046298.1	LOC107438861	373	TGF-beta-activated kinase 1 and MAP3K7-binding protein 2 isoform X1
107438861	PR	12.4826991783201	VG	5.52019184288852	2.26127995794225	XP_042902235.1	NW_024969620.1	Gnomon	CDS	665111	665726	-	XM_043046301.1	LOC107438861	373	TGF-beta-activated kinase 1 and MAP3K7-binding protein 2 isoform X1
107438868	PR	35.5491102130301	VG	6.48041859344184	5.48561943961547	XP_015906755.1	NW_024969936.1	Gnomon	CDS	132829	132886	-	XM_016051269.2	LOC107438868	141	uncharacterized protein LOC107438868
107438872	OP	51.9568208141623	PR	9.08186592132683	5.72094118810461	XP_015906759.2	NW_024969936.1	Gnomon	CDS	207280	207416	-	XM_016051273.3	LOC107438872	412	P2X purinoceptor 4
107438880	PR	4.58188282232896	VG	1.26823548286893	3.61280131664831	XP_042898422.1	NW_024969817.1	Gnomon	CDS	446521	446602	+	XM_043042488.1	LOC107438880	1347	uncharacterized protein LOC107438880
107438881	PR	25.0048374333594	VG	11.2049648493373	2.23158553101916	XP_042895120.1	NW_024969679.1	Gnomon	CDS	142939	143182	+	XM_043039186.1	LOC107438881	536	cytochrome P450 4C1
107438884	OP	31.9112456727838	PR	12.0816437800252	2.64129999640805	XP_015906776.2	NW_024969679.1	Gnomon	CDS	463182	463431	+	XM_016051290.2	LOC107438884	340	4-hydroxy-2-oxoglutarate aldolase, mitochondrial
107438888	OP	17.9014930177208	PR	1.48168487569	12.0818490567263	XP_042909526.1	NW_024971012.1	Gnomon	CDS	83936	84098	+	XM_043053592.1	LOC107438888	937	neurogenic locus Notch protein-like isoform X1
107438888	OP	17.9014930177208	PR	1.48168487569	12.0818490567263	XP_042909528.1	NW_024971012.1	Gnomon	CDS	83936	84098	+	XM_043053594.1	LOC107438888	888	neurogenic locus notch homolog protein 1-like isoform X3
107438888	OP	17.9014930177208	PR	1.48168487569	12.0818490567263	XP_042909527.1	NW_024971012.1	Gnomon	CDS	83936	84098	+	XM_043053593.1	LOC107438888	935	neurogenic locus Notch protein-like isoform X2
107438890	OP	4.73012283932592	VG	0.358927620553074	13.1784866041717	XP_042911033.1	NW_024971453.1	Gnomon	CDS	73701	73926	-	XM_043055099.1	LOC107438890	586	neurogenic locus Notch protein-like
107438893	OP	2.17768251798862	PR	0.0911960718790965	23.8791262947782	XP_015906792.1	NW_024969940.1	Gnomon	CDS	904630	904729	-	XM_016051306.2	LOC107438893	85	H-2 class II histocompatibility antigen gamma chain-like
107438912	PR	21.8576372609952	VG	4.85292521612547	4.50401279384358	XP_042908799.1	NW_024970849.1	Gnomon	CDS	501632	501707	+	XM_043052865.1	LOC107438912	6157	mucin-17
107438919	VG	115.519913498744	PR	43.345992695173	2.66506558774944	XP_042902491.1	NW_024970078.1	Gnomon	CDS	399766	399786	-	XM_043046557.1	LOC107438919	529	fatty-acid amide hydrolase 2 isoform X1
107438919	VG	115.519913498744	PR	43.345992695173	2.66506558774944	XP_042902492.1	NW_024970078.1	Gnomon	CDS	393457	393465	-	XM_043046558.1	LOC107438919	525	fatty-acid amide hydrolase 2 isoform X2
107438920	PR	21.6739151810982	OP	10.8276672045078	2.00171604573097	XP_042902495.1	NW_024970078.1	Gnomon	CDS	457092	457139	-	XM_043046561.1	LOC107438920	548	fatty-acid amide hydrolase 2 isoform X1
107438920	PR	21.6739151810982	OP	10.8276672045078	2.00171604573097	XP_042902496.1	NW_024970078.1	Gnomon	CDS	456030	456047	-	XM_043046562.1	LOC107438920	538	fatty-acid amide hydrolase 2 isoform X2
107438932	PR	6.74247821080348	OP	3.01489264136555	2.23639081481508	XP_015906839.2	NW_024970078.1	Gnomon	CDS	283266	283814	-	XM_016051353.2	LOC107438932	465	extracellular tyrosine-protein kinase PKDCC isoform X1
107438932	PR	6.74247821080348	OP	3.01489264136555	2.23639081481508	XP_015906840.1	NW_024970078.1	Gnomon	CDS	284097	284183	-	XM_016051354.3	LOC107438932	311	extracellular tyrosine-protein kinase PKDCC isoform X2
107438934	OP	813.993395065466	VG	132.287952595818	6.15319368916741	XP_042910220.1	NW_024971177.1	Gnomon	CDS	74940	75134	-	XM_043054286.1	LOC107438934	452	cathepsin L
107438937	OP	51.28942032068	PR	16.5069346784705	3.10714383498319	XP_042909372.1	NW_024970961.1	Gnomon	CDS	116143	116148	+	XM_043053438.1	LOC107438937	526	fatty-acid amide hydrolase 2-A isoform X4
107438937	OP	51.28942032068	PR	16.5069346784705	3.10714383498319	XP_042909371.1	NW_024970961.1	Gnomon	CDS	128080	128088	+	XM_043053437.1	LOC107438937	527	fatty-acid amide hydrolase 2-A isoform X3
107438937	OP	51.28942032068	PR	16.5069346784705	3.10714383498319	XP_042909369.1	NW_024970961.1	Gnomon	CDS	133091	133108	+	XM_043053435.1	LOC107438937	530	fatty-acid amide hydrolase 2-A isoform X1
107438937	OP	51.28942032068	PR	16.5069346784705	3.10714383498319	XP_042909370.1	NW_024970961.1	Gnomon	CDS	133439	133456	+	XM_043053436.1	LOC107438937	530	fatty-acid amide hydrolase 2-A isoform X2
107438938	PR	18.5337400098007	VG	7.56115124854951	2.45117964190389	XP_021003078.2	NW_024969622.1	Gnomon	CDS	2020534	2020708	-	XM_021147419.2	LOC107438938	1028	uncharacterized protein LOC107438938
107438939	OP	7.18101765902081	PR	2.05639605577973	3.49204018303661	XP_042909312.1	NW_024970948.1	Gnomon	CDS	35637	35739	+	XM_043053378.1	LOC107438939	473	lysophospholipid acyltransferase 5
107438980	VG	38.1586414281954	PR	7.12744402413241	5.35376234439671	XP_042901091.1	NW_024969974.1	Gnomon	CDS	1305397	1305405	-	XM_043045157.1	LOC107438980	409	hornerin
107438985	VG	115.63629684257	PR	30.9788001431757	3.73275583005572	XP_042894764.1	NW_024969598.1	Gnomon	CDS	583179	583230	+	XM_043038830.1	LOC107438985	488	protein amnionless isoform X2
107438985	VG	115.63629684257	PR	30.9788001431757	3.73275583005572	XP_042894761.1	NW_024969598.1	Gnomon	CDS	583179	583230	+	XM_043038827.1	LOC107438985	491	protein amnionless isoform X1
107438986	VG	152.177172523658	PR	30.844046497491	4.9337616105603	XP_042901081.1	NW_024969974.1	Gnomon	CDS	1404830	1404888	-	XM_043045147.1	LOC107438986	768	neprilysin-2-like isoform X2
107438986	VG	152.177172523658	PR	30.844046497491	4.9337616105603	XP_042901082.1	NW_024969974.1	Gnomon	CDS	1414273	1414325	-	XM_043045148.1	LOC107438986	766	neprilysin-2-like isoform X3
107438986	VG	152.177172523658	PR	30.844046497491	4.9337616105603	XP_042901080.1	NW_024969974.1	Gnomon	CDS	1388540	1388622	-	XM_043045146.1	LOC107438986	776	neprilysin-2-like isoform X1
107438986	VG	152.177172523658	PR	30.844046497491	4.9337616105603	XP_015906906.2	NW_024969974.1	Gnomon	CDS	1371488	1371575	-	XM_016051420.3	LOC107438986	733	neprilysin-2-like isoform X5
107438986	VG	152.177172523658	PR	30.844046497491	4.9337616105603	XP_042901083.1	NW_024969974.1	Gnomon	CDS	1415240	1415265	-	XM_043045149.1	LOC107438986	757	neprilysin-2-like isoform X4
107438988	PR	8.53320917262379	VG	1.8510848109972	4.60984235942536	XP_015906908.1	NW_024969974.1	Gnomon	CDS	1207921	1207929	-	XM_016051422.2	LOC107438988	156	cuticle protein 10.9
107438995	PR	21.8891741800367	VG	9.6925332943884	2.25835429347554	XP_015906919.1	NW_024969598.1	Gnomon	CDS	21312	21363	+	XM_016051433.2	LOC107438995	506	protein numb
107439006	OP	328.40419366325	PR	78.7850304570714	4.1683577674339	XP_042895226.1	NW_024969598.1	Gnomon	CDS	351134	351139	+	XM_043039292.1	LOC107439006	222	methylthioribulose-1-phosphate dehydratase
107439015	PR	28.9916733613623	VG	14.0319054345361	2.06612519565635	XP_020999932.1	NW_024969598.1	Gnomon	CDS	572650	573159	-	XM_021144273.1	LOC107439015	169	N-alpha-acetyltransferase 50
107439020	OP	53.6262938546001	PR	3.75278357196756	14.2897379574928	XP_015906969.1	NW_024970055.1	Gnomon	CDS	393596	393660	-	XM_016051483.2	LOC107439020	1825	murinoglobulin-2 isoform X2
107439020	OP	53.6262938546001	PR	3.75278357196756	14.2897379574928	XP_042902230.1	NW_024970055.1	Gnomon	CDS	377184	377219	-	XM_043046296.1	LOC107439020	1686	murinoglobulin-2 isoform X3
107439020	OP	53.6262938546001	PR	3.75278357196756	14.2897379574928	XP_015906963.1	NW_024970055.1	Gnomon	CDS	393596	393660	-	XM_016051477.1	LOC107439020	1830	murinoglobulin-2 isoform X1
107439021	OP	49.6258755225719	VG	14.953560415789	3.31866620006922	XP_015906962.1	NW_024969752.1	Gnomon	CDS	4744104	4744140	-	XM_016051476.2	LOC107439021	487	alanine--glyoxylate aminotransferase 2, mitochondrial
107439024	OP	18.5579134017656	VG	7.04930844708136	2.63258637937019	XP_042910255.1	NW_024971184.1	Gnomon	CDS	48532	48672	-	XM_043054321.1	LOC107439024	185	protein D2-like
107439027	PR	9.53743456362454	VG	1.70500339186441	5.59379213503816	XP_042910680.1	NW_024971329.1	Gnomon	CDS	62831	62863	-	XM_043054746.1	LOC107439027	689	tyrosine-protein phosphatase non-receptor type 9
107439037	PR	36.9913514895886	VG	10.5442705205854	3.50819446611989	XP_015906986.2	NW_024970115.1	Gnomon	CDS	259394	259498	+	XM_016051500.2	LOC107439037	127	uncharacterized protein LOC107439037
107439037	PR	36.9913514895886	VG	10.5442705205854	3.50819446611989	XP_015906988.2	NW_024970115.1	Gnomon	CDS	259394	259498	+	XM_016051502.2	LOC107439037	127	uncharacterized protein LOC107439037
107439037	PR	36.9913514895886	VG	10.5442705205854	3.50819446611989	XP_042902945.1	NW_024970115.1	Gnomon	CDS	259394	259498	+	XM_043047011.1	LOC107439037	127	uncharacterized protein LOC107439037
107439040	OP	61.9187559115108	PR	9.02757887766831	6.85884407664168	XP_042909565.1	NW_024971023.1	Gnomon	CDS	104788	104839	+	XM_043053631.1	LOC107439040	214	elongation of very long chain fatty acids protein AAEL008004
107439041	OP	10.0907443406985	PR	0.466802952479345	21.6167106208374	XP_042909563.1	NW_024971023.1	Gnomon	CDS	102292	102372	-	XM_043053629.1	LOC107439041	177	Golgi-associated plant pathogenesis-related protein 1 isoform X2
107439041	OP	10.0907443406985	PR	0.466802952479345	21.6167106208374	XP_042909562.1	NW_024971023.1	Gnomon	CDS	102292	102372	-	XM_043053628.1	LOC107439041	206	Golgi-associated plant pathogenesis-related protein 1 isoform X1
107439051	PR	2.22064148445661	OP	0	Inf	XP_015907002.2	NW_024970141.1	Gnomon	CDS	123959	124164	-	XM_016051516.2	LOC107439051	109	crustacean hyperglycemic hormone-like
107439052	PR	46.5235317609407	VG	20.0130287934764	2.32466221085465	XP_042903216.1	NW_024970141.1	Gnomon	CDS	354449	354524	+	XM_043047282.1	LOC107439052	307	uncharacterized protein LOC107439052
107439055	PR	3.1809147510392	VG	1.24563526026571	2.553648610076	XP_042903223.1	NW_024970141.1	Gnomon	CDS	194145	194208	-	XM_043047289.1	LOC107439055	426	membrane frizzled-related protein-like
107439067	OP	114.875250201298	VG	28.5958600287984	4.01719864643376	XP_015907027.1	NW_024970141.1	Gnomon	CDS	25486	25630	-	XM_016051541.3	LOC107439067	155	microtubule-associated proteins 1A/1B light chain 3C
107439070	PR	2.27242774531691	VG	0.701005176328249	3.24167042135055	XP_015907030.1	NW_024970141.1	Gnomon	CDS	458125	458301	+	XM_016051544.2	LOC107439070	674	dihydroxyacetone phosphate acyltransferase
107439072	OP	10.2910903665215	VG	0.843799236369542	12.1961361458432	XP_042902240.1	NW_024970055.1	Gnomon	CDS	411353	411377	+	XM_043046306.1	LOC107439072	1040	solute carrier family 12 member 1-like
107439087	PR	184.948121337107	VG	72.6290789178767	2.54647482926546	XP_042909827.1	NW_024971071.1	Gnomon	CDS	12177	12336	+	XM_043053893.1	LOC107439087	361	retinaldehyde-binding protein 1
107439091	PR	9.0783157019452	VG	3.45562496804127	2.62711254430223	XP_015907056.1	NW_024970055.1	Gnomon	CDS	503204	503959	+	XM_016051570.2	LOC107439091	251	nucleoside diphosphate kinase homolog 5
107439092	OP	51.0151157662733	PR	4.99903085759767	10.2050011731252	XP_015907053.2	NW_024970454.1	Gnomon	CDS	19776	20196	-	XM_016051567.2	LOC107439092	244	insulin-like growth factor-binding protein-related protein 1
107439094	OP	14.7117251045067	VG	6.01498111641198	2.445847263654	XP_042903267.1	NW_024970144.1	Gnomon	CDS	770584	770671	-	XM_043047333.1	LOC107439094	494	synaptic vesicle 2-related protein isoform X1
107439094	OP	14.7117251045067	VG	6.01498111641198	2.445847263654	XP_042903268.1	NW_024970144.1	Gnomon	CDS	770584	770671	-	XM_043047334.1	LOC107439094	494	synaptic vesicle 2-related protein isoform X2
107439096	OP	6.94856396766279	PR	0.0552543071057786	125.756060144967	XP_015907057.2	NW_024970144.1	Gnomon	CDS	658629	659284	+	XM_016051571.2	LOC107439096	316	slit homolog 2 protein
107439098	VG	73.2911099936699	OP	10.4894990377513	6.98709344744666	XP_042903266.1	NW_024970144.1	Gnomon	CDS	702636	703285	+	XM_043047332.1	LOC107439098	314	leucine-rich repeat and immunoglobulin-like domain-containing nogo receptor-interacting protein 3
107439099	VG	57.7009276532849	OP	8.88044274474027	6.4975282552731	XP_015907063.2	NW_024970144.1	Gnomon	CDS	683670	684319	+	XM_016051577.3	LOC107439099	314	leucine-rich repeat and immunoglobulin-like domain-containing nogo receptor-interacting protein 3
107439103	OP	25.6702555507609	VG	9.13958190316188	2.80869035616171	XP_042902577.1	NW_024970085.1	Gnomon	CDS	255282	273449	+	XM_043046643.1	LOC107439103	6055	mesocentin isoform X1
107439103	OP	25.6702555507609	VG	9.13958190316188	2.80869035616171	XP_042902578.1	NW_024970085.1	Gnomon	CDS	255282	256083	+	XM_043046644.1	LOC107439103	6045	mesocentin isoform X2
107439118	OP	6.79085102399303	PR	2.60396935938261	2.60788438217381	XP_042910042.1	NW_024971135.1	Gnomon	CDS	135088	135240	-	XM_043054108.1	LOC107439118	641	glucose dehydrogenase
107439124	VG	38.3509706549229	OP	19.1420045375558	2.00349814877956	XP_015907101.2	NW_024969706.1	Gnomon	CDS	156241	156430	+	XM_016051615.2	LOC107439124	334	retinol dehydrogenase 11
107439129	PR	3.94042277676324	VG	1.87546002879056	2.10104332604963	XP_042910375.1	NW_024971213.1	Gnomon	CDS	54468	55556	-	XM_043054441.1	LOC107439129	362	alpha-1,3-mannosyl-glycoprotein 4-beta-N-acetylglucosaminyltransferase C
107439158	OP	3.07838593640253	PR	0.500187385971134	6.15446535187152	XP_042913570.1	NW_024977662.1	Gnomon	CDS	2252	2932	-	XM_043057636.1	LOC107439158	226	flavin-containing monooxygenase 5-like
107439168	OP	3.31116274988226	PR	0.282197862864266	11.7334791846914	XP_042902832.1	NW_024970106.1	Gnomon	CDS	1342009	1342143	+	XM_043046898.1	LOC107439168	329	uncharacterized protein LOC107439168
107439178	OP	10.0617073587451	PR	0.390802386724576	25.7462791951583	XP_015907156.1	NW_024971337.1	Gnomon	CDS	44650	44682	+	XM_016051670.2	LOC107439178	508	MFS-type transporter SLC18B1 isoform X1
107439178	OP	10.0617073587451	PR	0.390802386724576	25.7462791951583	XP_015907159.1	NW_024971337.1	Gnomon	CDS	48504	48719	+	XM_016051673.2	LOC107439178	484	MFS-type transporter SLC18B1 isoform X4
107439178	OP	10.0617073587451	PR	0.390802386724576	25.7462791951583	XP_015907157.1	NW_024971337.1	Gnomon	CDS	47851	47874	+	XM_016051671.2	LOC107439178	505	MFS-type transporter SLC18B1 isoform X2
107439178	OP	10.0617073587451	PR	0.390802386724576	25.7462791951583	XP_015907158.1	NW_024971337.1	Gnomon	CDS	37536	37550	+	XM_016051672.2	LOC107439178	502	MFS-type transporter SLC18B1 isoform X3
107439178	OP	10.0617073587451	PR	0.390802386724576	25.7462791951583	XP_015907160.1	NW_024971337.1	Gnomon	CDS	48504	48719	+	XM_016051674.2	LOC107439178	484	MFS-type transporter SLC18B1 isoform X4
107439212	PR	118.789896988787	VG	49.1847722121734	2.41517631669312	XP_042909148.1	NW_024970918.1	Gnomon	CDS	55187	55337	-	XM_043053214.1	LOC107439212	794	annulin
107439213	OP	309.296500410057	PR	4.85583312925678	63.6958668424005	XP_015907215.1	NW_024971111.1	Gnomon	CDS	149075	149227	-	XM_016051729.3	LOC107439213	208	uncharacterized protein LOC107439213
107439218	VG	16.33778576247	OP	7.92201701684607	2.06232651706351	XP_015907230.1	NW_024970055.1	Gnomon	CDS	121040	121073	+	XM_016051744.2	LOC107439218	1190	uncharacterized protein LOC107439218 isoform X2
107439218	VG	16.33778576247	OP	7.92201701684607	2.06232651706351	XP_015907224.1	NW_024970055.1	Gnomon	CDS	164638	164680	+	XM_016051738.2	LOC107439218	1193	uncharacterized protein LOC107439218 isoform X1
107439218	VG	16.33778576247	OP	7.92201701684607	2.06232651706351	XP_042902225.1	NW_024970055.1	Gnomon	CDS	167526	168985	+	XM_043046291.1	LOC107439218	1156	uncharacterized protein LOC107439218 isoform X3
107439218	VG	16.33778576247	OP	7.92201701684607	2.06232651706351	XP_015907245.1	NW_024970055.1	Gnomon	CDS	167526	168985	+	XM_016051759.2	LOC107439218	1156	uncharacterized protein LOC107439218 isoform X3
107439218	VG	16.33778576247	OP	7.92201701684607	2.06232651706351	XP_015907237.1	NW_024970055.1	Gnomon	CDS	167526	168985	+	XM_016051751.2	LOC107439218	1156	uncharacterized protein LOC107439218 isoform X3
107439218	VG	16.33778576247	OP	7.92201701684607	2.06232651706351	XP_042902224.1	NW_024970055.1	Gnomon	CDS	167526	168985	+	XM_043046290.1	LOC107439218	1156	uncharacterized protein LOC107439218 isoform X3
107439240	PR	4.44699061879172	VG	1.89928546041942	2.34140191743989	XP_015907249.2	NW_024970052.1	Gnomon	CDS	252504	252647	-	XM_016051763.2	LOC107439240	653	transcription factor 25 isoform X1
107439240	PR	4.44699061879172	VG	1.89928546041942	2.34140191743989	XP_042902172.1	NW_024970052.1	Gnomon	CDS	252504	252647	-	XM_043046238.1	LOC107439240	595	transcription factor 25 isoform X2
107439248	OP	2.57419348619883	PR	0.0705582416897304	36.483243127266	XP_015907257.1	NW_024970052.1	Gnomon	CDS	446003	446102	+	XM_016051771.2	LOC107439248	86	saxiphilin
107439273	OP	117.032780471082	PR	6.2361599063591	18.7668023637017	XP_042907143.1	NW_024970572.1	Gnomon	CDS	262059	262173	+	XM_043051209.1	LOC107439273	431	hepatocyte nuclear factor 4-gamma isoform X2
107439273	OP	117.032780471082	PR	6.2361599063591	18.7668023637017	XP_042907142.1	NW_024970572.1	Gnomon	CDS	262059	262173	+	XM_043051208.1	LOC107439273	432	hepatocyte nuclear factor 4-gamma isoform X1
107439274	VG	33.8069360727512	PR	5.99282972268991	5.64123087708502	XP_015907293.2	NW_024970572.1	Gnomon	CDS	353712	353729	+	XM_016051807.2	LOC107439274	247	putative glycine-rich cell wall structural protein 1 isoform X2
107439274	VG	33.8069360727512	PR	5.99282972268991	5.64123087708502	XP_015907292.2	NW_024970572.1	Gnomon	CDS	353712	353729	+	XM_016051806.2	LOC107439274	332	ATP-dependent RNA helicase A isoform X1
107439286	OP	20.0948989836761	VG	1.62205344006482	12.3885554491182	XP_015907305.1	NW_024971437.1	Gnomon	CDS	4581	4999	+	XM_016051819.3	LOC107439286	316	uncharacterized protein LOC107439286
107439293	OP	38.768047557208	PR	7.98709327062436	4.85383683946606	XP_042897688.1	NW_024969786.1	Gnomon	CDS	94236	94265	-	XM_043041754.1	LOC107439293	615	bifunctional 3\\'-phosphoadenosine 5\\'-phosphosulfate synthase isoform X3
107439293	OP	38.768047557208	PR	7.98709327062436	4.85383683946606	XP_042897689.1	NW_024969786.1	Gnomon	CDS	80719	80742	-	XM_043041755.1	LOC107439293	613	bifunctional 3\\'-phosphoadenosine 5\\'-phosphosulfate synthase isoform X4
107439293	OP	38.768047557208	PR	7.98709327062436	4.85383683946606	XP_042897686.1	NW_024969786.1	Gnomon	CDS	84557	84619	-	XM_043041752.1	LOC107439293	626	bifunctional 3\\'-phosphoadenosine 5\\'-phosphosulfate synthase isoform X1
107439293	OP	38.768047557208	PR	7.98709327062436	4.85383683946606	XP_042897687.1	NW_024969786.1	Gnomon	CDS	76153	76188	-	XM_043041753.1	LOC107439293	617	bifunctional 3\\'-phosphoadenosine 5\\'-phosphosulfate synthase isoform X2
107439300	OP	61.4864342114582	PR	16.5390746424434	3.7176465758047	XP_015907338.1	NW_024970780.1	Gnomon	CDS	139985	140182	+	XM_016051852.3	LOC107439300	210	high affinity copper uptake protein 1 isoform X1
107439300	OP	61.4864342114582	PR	16.5390746424434	3.7176465758047	XP_015907341.1	NW_024970780.1	Gnomon	CDS	139985	140182	+	XM_016051855.3	LOC107439300	210	high affinity copper uptake protein 1 isoform X1
107439300	OP	61.4864342114582	PR	16.5390746424434	3.7176465758047	XP_015907340.1	NW_024970780.1	Gnomon	CDS	139985	140182	+	XM_016051854.3	LOC107439300	210	high affinity copper uptake protein 1 isoform X1
107439300	OP	61.4864342114582	PR	16.5390746424434	3.7176465758047	XP_015907339.1	NW_024970780.1	Gnomon	CDS	139985	140182	+	XM_016051853.3	LOC107439300	210	high affinity copper uptake protein 1 isoform X1
107439300	OP	61.4864342114582	PR	16.5390746424434	3.7176465758047	XP_015907342.1	NW_024970780.1	Gnomon	CDS	144722	144742	+	XM_016051856.3	LOC107439300	151	high affinity copper uptake protein 1 isoform X2
107439300	OP	61.4864342114582	PR	16.5390746424434	3.7176465758047	XP_042908411.1	NW_024970780.1	Gnomon	CDS	139985	140182	+	XM_043052477.1	LOC107439300	210	high affinity copper uptake protein 1 isoform X1
107439320	PR	37.4762820554041	VG	18.3225696638682	2.04536169014036	XP_042898631.1	NW_024969824.1	Gnomon	CDS	234883	234983	-	XM_043042697.1	LOC107439320	604	carboxylesterase
107439328	PR	25.1427334315785	VG	2.73693657730592	9.18645088090695	XP_015907372.1	NW_024969710.1	Gnomon	CDS	768954	769025	+	XM_016051886.2	LOC107439328	497	fatty acyl-CoA reductase 1 isoform X3
107439328	PR	25.1427334315785	VG	2.73693657730592	9.18645088090695	XP_015907370.1	NW_024969710.1	Gnomon	CDS	762234	762234	+	XM_016051884.2	LOC107439328	512	fatty acyl-CoA reductase 1 isoform X1
107439328	PR	25.1427334315785	VG	2.73693657730592	9.18645088090695	XP_015907371.1	NW_024969710.1	Gnomon	CDS	766444	766464	+	XM_016051885.2	LOC107439328	507	fatty acyl-CoA reductase 1 isoform X2
107439330	VG	5.05571130638813	PR	0.249728762803342	20.2448098073886	XP_015907373.1	NW_024969710.1	Gnomon	CDS	806419	807846	-	XM_016051887.2	LOC107439330	475	potential E3 ubiquitin-protein ligase ariadne-2
107439330	VG	5.05571130638813	PR	0.249728762803342	20.2448098073886	XP_042896064.1	NW_024969710.1	Gnomon	CDS	806419	807846	-	XM_043040130.1	LOC107439330	475	potential E3 ubiquitin-protein ligase ariadne-2
107439335	PR	11.6697175940798	VG	2.00139442260487	5.83079350190821	XP_042896067.1	NW_024969710.1	Gnomon	CDS	966353	966448	-	XM_043040133.1	LOC107439335	473	fatty acyl-CoA reductase 1 isoform X2
107439335	PR	11.6697175940798	VG	2.00139442260487	5.83079350190821	XP_015907381.1	NW_024969710.1	Gnomon	CDS	966353	966448	-	XM_016051895.2	LOC107439335	502	fatty acyl-CoA reductase 1 isoform X1
107439349	VG	180.053847020405	PR	45.6048249401368	3.94813152460849	XP_042899937.1	NW_024969900.1	Gnomon	CDS	153948	153950	+	XM_043044003.1	LOC107439349	75	cold and drought-regulated protein CORA
107439357	OP	19.4620087643695	PR	5.39144841118356	3.60979226361496	XP_042898358.1	NW_024969814.1	Gnomon	CDS	31902	31907	+	XM_043042424.1	LOC107439357	528	uncharacterized protein LOC107439357
107439371	PR	14.7448590068387	OP	7.28201370820255	2.02483263526816	XP_042905523.1	NW_024969632.1	Gnomon	CDS	857244	857391	+	XM_043049589.1	LOC107439371	611	protein phosphatase 1D isoform X2
107439371	PR	14.7448590068387	OP	7.28201370820255	2.02483263526816	XP_015907426.1	NW_024969632.1	Gnomon	CDS	856729	857032	+	XM_016051940.3	LOC107439371	663	protein phosphatase 1D isoform X1
107439395	PR	14.1760728050507	VG	5.02321546876615	2.82211123396877	XP_015907469.1	NW_024969985.1	Gnomon	CDS	380788	380905	+	XM_016051983.2	LOC107439395	868	pikachurin
107439398	OP	2659.9001049401	PR	48.7944366071912	54.512364316306	XP_042913331.1	NW_024975394.1	Gnomon	CDS	3253	3450	-	XM_043057397.1	LOC107439398	146	BPTI/Kunitz domain-containing protein-like, partial
107439408	PR	3.1026519729111	VG	1.29239362809871	2.40070200398274	XP_042907101.1	NW_024970568.1	Gnomon	CDS	268940	269401	-	XM_043051167.1	LOC107439408	153	uncharacterized protein LOC107439408
107439409	OP	7.81458653552254	VG	3.54455628963027	2.20467271415167	XP_015907483.2	NW_024969836.1	Gnomon	CDS	79272	79549	+	XM_016051997.2	LOC107439409	642	organic cation transporter protein-like
107439410	OP	20.6353465829497	PR	1.89974192975842	10.8621840996971	XP_015907484.2	NW_024970568.1	Gnomon	CDS	239684	239890	+	XM_016051998.3	LOC107439410	647	snake venom 5\\'-nucleotidase
107439411	OP	466.267749774035	VG	113.858570709867	4.09514845362122	XP_042907107.1	NW_024970568.1	Gnomon	CDS	225116	225247	+	XM_043051173.1	LOC107439411	334	LOW QUALITY PROTEIN: cathepsin B-like
107439412	VG	5.78824343567361	PR	0.610626096268104	9.47919434011907	XP_015907489.2	NW_024969979.1	Gnomon	CDS	466965	467022	-	XM_016052003.2	LOC107439412	231	uncharacterized protein LOC107439412
107439412	VG	5.78824343567361	PR	0.610626096268104	9.47919434011907	XP_015907488.2	NW_024969979.1	Gnomon	CDS	466965	467022	-	XM_016052002.2	LOC107439412	231	uncharacterized protein LOC107439412
107439415	OP	49.1587818251544	PR	1.38402904716919	35.5186055709602	XP_042901153.1	NW_024969979.1	Gnomon	CDS	434319	434400	-	XM_043045219.1	LOC107439415	464	uncharacterized protein LOC107439415
107439415	OP	49.1587818251544	PR	1.38402904716919	35.5186055709602	XP_042901154.1	NW_024969979.1	Gnomon	CDS	434319	434400	-	XM_043045220.1	LOC107439415	464	uncharacterized protein LOC107439415
107439415	OP	49.1587818251544	PR	1.38402904716919	35.5186055709602	XP_015907491.1	NW_024969979.1	Gnomon	CDS	434319	434400	-	XM_016052005.3	LOC107439415	464	uncharacterized protein LOC107439415
107439415	OP	49.1587818251544	PR	1.38402904716919	35.5186055709602	XP_042901155.1	NW_024969979.1	Gnomon	CDS	434319	434400	-	XM_043045221.1	LOC107439415	464	uncharacterized protein LOC107439415
107439416	OP	54.1783900793608	PR	3.35249691761169	16.1606084690922	XP_015907494.1	NW_024969979.1	Gnomon	CDS	479125	479185	-	XM_016052008.3	LOC107439416	254	uncharacterized protein LOC107439416
107439425	PR	9.0602871253633	VG	3.57958352684987	2.53110091087513	XP_042906332.1	NW_024970465.1	Gnomon	CDS	251779	251787	+	XM_043050398.1	LOC107439425	1110	thrombospondin type-1 domain-containing protein 7B
107439432	OP	55.4171509098928	VG	22.199167994439	2.49636161696578	XP_042910222.1	NW_024971178.1	Gnomon	CDS	2649	2677	+	XM_043054288.1	LOC107439432	390	zinc transporter 2
107439440	OP	78.063665176374	VG	5.09052547546789	15.3350897766009	XP_015907525.2	NW_024969680.1	Gnomon	CDS	259412	259459	-	XM_016052039.2	LOC107439440	109	uncharacterized protein LOC107439440
107439443	OP	51.1980693834733	PR	19.2488975984634	2.65979228792616	XP_042895160.1	NW_024969680.1	Gnomon	CDS	274642	274793	-	XM_043039226.1	LOC107439443	221	vesicle-associated membrane protein 7
107439443	OP	51.1980693834733	PR	19.2488975984634	2.65979228792616	XP_042895162.1	NW_024969680.1	Gnomon	CDS	274642	274793	-	XM_043039228.1	LOC107439443	221	vesicle-associated membrane protein 7
107439443	OP	51.1980693834733	PR	19.2488975984634	2.65979228792616	XP_042895161.1	NW_024969680.1	Gnomon	CDS	274642	274793	-	XM_043039227.1	LOC107439443	221	vesicle-associated membrane protein 7
107439443	OP	51.1980693834733	PR	19.2488975984634	2.65979228792616	XP_042895163.1	NW_024969680.1	Gnomon	CDS	274642	274793	-	XM_043039229.1	LOC107439443	221	vesicle-associated membrane protein 7
107439451	PR	5.62156449115145	VG	0.925985047569637	6.07090201500116	XP_042903436.1	NW_024970158.1	Gnomon	CDS	105994	106085	+	XM_043047502.1	LOC107439451	217	uncharacterized protein LOC107439451
107439455	PR	2.99988199452874	VG	0.506840393804211	5.91879027638743	XP_015907543.2	NW_024969977.1	Gnomon	CDS	111032	112583	+	XM_016052057.3	LOC107439455	1006	uncharacterized protein LOC107439455 isoform X1
107439455	PR	2.99988199452874	VG	0.506840393804211	5.91879027638743	XP_042901107.1	NW_024969977.1	Gnomon	CDS	111032	112583	+	XM_043045173.1	LOC107439455	1006	uncharacterized protein LOC107439455 isoform X1
107439455	PR	2.99988199452874	VG	0.506840393804211	5.91879027638743	XP_042901110.1	NW_024969977.1	Gnomon	CDS	111032	112583	+	XM_043045176.1	LOC107439455	1005	uncharacterized protein LOC107439455 isoform X2
107439455	PR	2.99988199452874	VG	0.506840393804211	5.91879027638743	XP_042901109.1	NW_024969977.1	Gnomon	CDS	111032	112583	+	XM_043045175.1	LOC107439455	1006	uncharacterized protein LOC107439455 isoform X1
107439455	PR	2.99988199452874	VG	0.506840393804211	5.91879027638743	XP_042901108.1	NW_024969977.1	Gnomon	CDS	111032	112583	+	XM_043045174.1	LOC107439455	1006	uncharacterized protein LOC107439455 isoform X1
107439461	OP	137.435209164467	PR	1.92362730116607	71.4458612025085	XP_015907547.1	NW_024969767.1	Gnomon	CDS	7911	8355	+	XM_016052061.3	LOC107439461	325	carboxypeptidase N subunit 2
107439469	OP	14.3279074331106	PR	1.47085704020723	9.74119648711201	XP_015907612.2	NW_024969612.1	Gnomon	CDS	756762	756789	-	XM_016052126.2	LOC107439469	177	uncharacterized protein LOC107439469
107439471	PR	3.36038685504131	VG	0.978345361146275	3.43476546063869	XP_042897225.1	NW_024969767.1	Gnomon	CDS	314423	314610	+	XM_043041291.1	LOC107439471	256	uncharacterized protein LOC107439471 isoform X2
107439471	PR	3.36038685504131	VG	0.978345361146275	3.43476546063869	XP_042897224.1	NW_024969767.1	Gnomon	CDS	314423	314610	+	XM_043041290.1	LOC107439471	297	uncharacterized protein LOC107439471 isoform X1
107439473	OP	2.15547132030328	PR	0	Inf	XP_015907581.1	NW_024970025.1	Gnomon	CDS	1014295	1015161	+	XM_016052095.1	LOC107439473	288	speckle-type POZ protein B-like
107439474	OP	4.99101342427435	VG	0.472305015919651	10.567352147544	XP_015907582.1	NW_024970025.1	Gnomon	CDS	995257	996216	+	XM_016052096.2	LOC107439474	319	speckle-type POZ protein
107439475	OP	15.3689408244542	PR	1.22161778469685	12.580809658291	XP_042901794.1	NW_024970025.1	Gnomon	CDS	1025326	1026328	+	XM_043045860.1	LOC107439475	419	kelch-like protein 8
107439476	OP	14.7597554708319	VG	1.0984552728883	13.4368288223718	XP_015907586.1	NW_024970025.1	Gnomon	CDS	1028060	1028936	+	XM_016052100.3	LOC107439476	293	speckle-type POZ protein B
107439478	VG	292.61983641434	PR	139.088139186569	2.10384464215046	XP_042908308.1	NW_024970760.1	Gnomon	CDS	196809	196856	+	XM_043052374.1	LOC107439478	382	arrestin homolog
107439478	VG	292.61983641434	PR	139.088139186569	2.10384464215046	XP_015907591.1	NW_024970760.1	Gnomon	CDS	196809	196856	+	XM_016052105.2	LOC107439478	382	arrestin homolog
107439482	VG	23.1048436728686	PR	5.55217400898337	4.16140481827212	XP_042898323.1	NW_024969813.1	Gnomon	CDS	75479	75611	-	XM_043042389.1	LOC107439482	342	dehydrogenase/reductase SDR family member on chromosome X
107439486	OP	20.3080470638013	PR	6.62495501093154	3.06538641097062	XP_015907602.2	NW_024969670.1	Gnomon	CDS	1259137	1259140	+	XM_016052116.3	LOC107439486	165	uncharacterized protein LOC107439486
107439493	OP	62.050317328498	PR	2.0204535530596	30.711083278571	XP_015907607.2	NW_024970235.1	Gnomon	CDS	492196	492285	+	XM_016052121.2	LOC107439493	329	trans-1,2-dihydrobenzene-1,2-diol dehydrogenase
107439504	OP	2.2870603456267	PR	0	Inf	XP_042912932.1	NW_024973457.1	Gnomon	CDS	4926	5088	+	XM_043056998.1	LOC107439504	129	prolyl 4-hydroxylase subunit alpha-1-like, partial
107439513	PR	4.75472034099221	OP	1.63971221005989	2.89972856933141	XP_015907631.1	NW_024970335.1	Gnomon	CDS	217366	217513	+	XM_016052145.3	LOC107439513	317	sorting nexin-21
107439515	OP	20.2878736251881	PR	0.814394184107309	24.9116140821001	XP_015907633.1	NW_024970335.1	Gnomon	CDS	184675	184755	+	XM_016052147.2	LOC107439515	541	solute carrier family 13 member 5
107439522	OP	34.1679056855996	PR	3.99176669647994	8.55959485701653	XP_042909246.1	NW_024970937.1	Gnomon	CDS	138807	138903	+	XM_043053312.1	LOC107439522	489	tyrosine-protein kinase SRK3
107439522	OP	34.1679056855996	PR	3.99176669647994	8.55959485701653	XP_042909245.1	NW_024970937.1	Gnomon	CDS	138807	138903	+	XM_043053311.1	LOC107439522	489	tyrosine-protein kinase SRK3
107439526	PR	5.415219969796	VG	1.96680137903157	2.75331308363348	XP_042900237.1	NW_024969917.1	Gnomon	CDS	372454	372558	+	XM_043044303.1	LOC107439526	1077	A disintegrin and metalloproteinase with thrombospondin motifs 18
107439531	PR	30.3175314261564	VG	8.81109963331496	3.44083402615551	XP_042908890.1	NW_024970873.1	Gnomon	CDS	17787	17999	-	XM_043052956.1	LOC107439531	210	uncharacterized protein LOC107439531
107439549	PR	19.7330977409722	VG	9.23616058956731	2.13650440024416	XP_015907670.1	NW_024969636.1	Gnomon	CDS	2006410	2006473	+	XM_016052184.2	LOC107439549	516	acetylcholine receptor subunit beta-like 1
107439550	OP	40.2087355691851	PR	2.43972633194817	16.4808384623523	XP_042895380.1	NW_024969687.1	Gnomon	CDS	2442896	2443847	-	XM_043039446.1	LOC107439550	477	solute carrier family 46 member 3 isoform X4
107439550	OP	40.2087355691851	PR	2.43972633194817	16.4808384623523	XP_042895378.1	NW_024969687.1	Gnomon	CDS	2448477	2448796	-	XM_043039444.1	LOC107439550	506	solute carrier family 46 member 3 isoform X2
107439550	OP	40.2087355691851	PR	2.43972633194817	16.4808384623523	XP_042895374.1	NW_024969687.1	Gnomon	CDS	2448477	2448796	-	XM_043039440.1	LOC107439550	506	solute carrier family 46 member 3 isoform X2
107439550	OP	40.2087355691851	PR	2.43972633194817	16.4808384623523	XP_015907676.2	NW_024969687.1	Gnomon	CDS	2442896	2443847	-	XM_016052190.2	LOC107439550	506	solute carrier family 46 member 3 isoform X1
107439550	OP	40.2087355691851	PR	2.43972633194817	16.4808384623523	XP_042895379.1	NW_024969687.1	Gnomon	CDS	2448477	2448796	-	XM_043039445.1	LOC107439550	506	solute carrier family 46 member 3 isoform X2
107439550	OP	40.2087355691851	PR	2.43972633194817	16.4808384623523	XP_042895375.1	NW_024969687.1	Gnomon	CDS	2448490	2448796	-	XM_043039441.1	LOC107439550	506	solute carrier family 46 member 3 isoform X3
107439550	OP	40.2087355691851	PR	2.43972633194817	16.4808384623523	XP_042895377.1	NW_024969687.1	Gnomon	CDS	2442896	2443847	-	XM_043039443.1	LOC107439550	506	solute carrier family 46 member 3 isoform X1
107439551	OP	2.92378112425837	PR	1.06530019451177	2.74456077199756	XP_015907674.2	NW_024969636.1	Gnomon	CDS	2018945	2019877	-	XM_016052188.2	LOC107439551	310	sulfotransferase ssu-1-like isoform X2
107439551	OP	2.92378112425837	PR	1.06530019451177	2.74456077199756	XP_015907673.2	NW_024969636.1	Gnomon	CDS	2016131	2017075	-	XM_016052187.2	LOC107439551	314	sulfotransferase family cytosolic 1B member 1-like isoform X1
107439551	OP	2.92378112425837	PR	1.06530019451177	2.74456077199756	XP_015907672.2	NW_024969636.1	Gnomon	CDS	2016131	2017075	-	XM_016052186.2	LOC107439551	314	sulfotransferase family cytosolic 1B member 1-like isoform X1
107439551	OP	2.92378112425837	PR	1.06530019451177	2.74456077199756	XP_015907675.2	NW_024969636.1	Gnomon	CDS	2018945	2019877	-	XM_016052189.2	LOC107439551	310	sulfotransferase ssu-1-like isoform X2
107439553	OP	23.9493497882873	VG	2.56888660295096	9.32285207170138	XP_015907678.1	NW_024972397.1	Gnomon	CDS	13676	13759	-	XM_016052192.3	LOC107439553	188	cuticle protein 14-like
107439554	OP	1379.08172070004	VG	132.214792925258	10.4306158954516	XP_042912454.1	NW_024972397.1	Gnomon	CDS	17361	17366	+	XM_043056520.1	LOC107439554	111	homeobox protein Hox-A10
107439558	OP	9.05095690202471	VG	0.875359438374221	10.3397033324217	XP_015907688.2	NW_024969687.1	Gnomon	CDS	2422248	2423229	-	XM_016052202.2	LOC107439558	524	proton-coupled folate transporter
107439567	OP	29.0421953793859	VG	1.66654137835873	17.4266272392154	XP_015907699.1	NW_024969687.1	Gnomon	CDS	2390277	2391252	-	XM_016052213.3	LOC107439567	523	proton-coupled folate transporter
107439572	PR	6.67928502073521	VG	2.70844196231791	2.46609863296426	XP_015907701.1	NW_024969593.1	Gnomon	CDS	451463	451855	-	XM_016052215.2	LOC107439572	210	achaete-scute complex protein T3
107439592	PR	3.33443990414349	OP	1.08752367130686	3.06608489738576	XP_042905879.1	NW_024970410.1	Gnomon	CDS	206968	206986	-	XM_043049945.1	LOC107439592	497	septin-7 isoform X1
107439592	PR	3.33443990414349	OP	1.08752367130686	3.06608489738576	XP_015907727.2	NW_024970410.1	Gnomon	CDS	206968	206986	-	XM_016052241.2	LOC107439592	483	septin-7 isoform X2
107439593	VG	26.8981753479713	OP	12.875813628132	2.08904665171623	XP_042905876.1	NW_024970410.1	Gnomon	CDS	308948	308954	-	XM_043049942.1	LOC107439593	455	b(0,+)-type amino acid transporter 1
107439607	PR	32.4687992663835	VG	16.0812257438872	2.01905002662658	XP_042904575.1	NW_024970272.1	Gnomon	CDS	418432	418443	-	XM_043048641.1	LOC107439607	458	BTB/POZ domain-containing protein 6
107439613	OP	628.919048104344	VG	301.56072693729	2.08554692944194	XP_015907755.1	NW_024970091.1	Gnomon	CDS	264083	264099	+	XM_016052269.3	LOC107439613	400	nucleosome assembly protein 1-like 1
107439614	OP	3.17544389925806	PR	0	Inf	XP_042902638.1	NW_024970091.1	Gnomon	CDS	321074	321097	-	XM_043046704.1	LOC107439614	75	zinc metalloproteinase nas-8-like
107439623	PR	1317.73725807339	VG	168.135880321456	7.83733522882822	XP_042897339.1	NW_024969775.1	Gnomon	CDS	789301	789312	+	XM_043041405.1	LOC107439623	222	adult-specific rigid cuticular protein 15.7-like
107439637	PR	6.37685748645202	VG	1.71100423650972	3.72696767803462	XP_015907788.1	NW_024969708.1	Gnomon	CDS	5460480	5462069	+	XM_016052302.2	LOC107439637	529	uncharacterized protein LOC107439637
107439637	PR	6.37685748645202	VG	1.71100423650972	3.72696767803462	XP_015907789.1	NW_024969708.1	Gnomon	CDS	5460480	5462069	+	XM_016052303.2	LOC107439637	529	uncharacterized protein LOC107439637
107439646	OP	11.4395265819838	VG	5.06185121802822	2.25994919432656	XP_015907799.1	NW_024969708.1	Gnomon	CDS	5154574	5154900	-	XM_016052313.3	LOC107439646	108	c-Myc-binding protein homolog
107439655	PR	2.55832329711581	VG	1.20272809409048	2.12710030611737	XP_015907811.1	NW_024969751.1	Gnomon	CDS	1375174	1375175	-	XM_016052325.2	LOC107439655	1486	metacaspase-2
107439658	OP	348.51093637888	VG	5.78280169194175	60.2667971243982	XP_042908072.1	NW_024969639.1	Gnomon	CDS	172632	172659	-	XM_043052138.1	LOC107439658	961	uncharacterized protein LOC107439658 isoform X2
107439658	OP	348.51093637888	VG	5.78280169194175	60.2667971243982	XP_042908069.1	NW_024969639.1	Gnomon	CDS	172632	172659	-	XM_043052135.1	LOC107439658	962	uncharacterized protein LOC107439658 isoform X1
107439679	OP	8.5425816995752	PR	1.38935888710762	6.14857815273291	XP_042908097.1	NW_024970715.1	Gnomon	CDS	175604	175643	-	XM_043052163.1	LOC107439679	1143	uncharacterized protein LOC107439679
107439681	OP	8.73403899472639	PR	0.659452293612649	13.2443833759059	XP_042908103.1	NW_024970715.1	Gnomon	CDS	295435	295909	+	XM_043052169.1	LOC107439681	344	GATA-binding factor 1-A isoform X2
107439681	OP	8.73403899472639	PR	0.659452293612649	13.2443833759059	XP_042908102.1	NW_024970715.1	Gnomon	CDS	295435	295909	+	XM_043052168.1	LOC107439681	383	GATA-binding factor 1-A isoform X1
107439685	OP	144.295526276317	PR	59.5441019095865	2.42333869600418	XP_015907848.1	NW_024970262.1	Gnomon	CDS	72396	72911	-	XM_016052362.3	LOC107439685	240	phospholipase A and acyltransferase 1-like
107439691	PR	3.30630967629467	VG	0.484895413458514	6.81860373294198	XP_042901130.1	NW_024969978.1	Gnomon	CDS	293261	294673	-	XM_043045196.1	LOC107439691	497	uncharacterized protein LOC107439691
107439692	OP	2.64224740908291	PR	0.285045496420855	9.26956377932654	XP_015907854.2	NW_024969978.1	Gnomon	CDS	257391	258848	-	XM_016052368.3	LOC107439692	487	TD and POZ domain-containing protein 3 isoform X1
107439692	OP	2.64224740908291	PR	0.285045496420855	9.26956377932654	XP_015907855.2	NW_024969978.1	Gnomon	CDS	265252	266676	-	XM_016052369.3	LOC107439692	474	speckle-type POZ protein-like isoform X2
107439693	OP	69.7775914182656	PR	5.2119512789577	13.3879976391913	XP_015907856.2	NW_024969978.1	Gnomon	CDS	270870	270877	+	XM_016052370.2	LOC107439693	288	protein ABHD11
107439693	OP	69.7775914182656	PR	5.2119512789577	13.3879976391913	XP_042901129.1	NW_024969978.1	Gnomon	CDS	270870	270877	+	XM_043045195.1	LOC107439693	288	protein ABHD11
107439693	OP	69.7775914182656	PR	5.2119512789577	13.3879976391913	XP_015907857.2	NW_024969978.1	Gnomon	CDS	270870	270877	+	XM_016052371.3	LOC107439693	288	protein ABHD11
107439695	VG	72.7922072638328	PR	0.313417028127968	232.253517617146	XP_042901124.1	NW_024969978.1	Gnomon	CDS	139250	139526	+	XM_043045190.1	LOC107439695	809	H(+)/Cl(-) exchange transporter 5 isoform X2
107439695	VG	72.7922072638328	PR	0.313417028127968	232.253517617146	XP_042901123.1	NW_024969978.1	Gnomon	CDS	139250	139526	+	XM_043045189.1	LOC107439695	839	H(+)/Cl(-) exchange transporter 5 isoform X1
107439700	OP	108.402655947998	PR	7.23814836178183	14.9765728097499	XP_015907864.3	NW_024971149.1	Gnomon	CDS	104064	104308	+	XM_016052378.3	LOC107439700	676	long-chain fatty acid transport protein 4, partial
107439703	OP	11.6525819772591	VG	4.17421912727485	2.7915597197856	XP_015907868.2	NW_024970944.1	Gnomon	CDS	97652	98632	-	XM_016052382.3	LOC107439703	326	speckle-type POZ protein B-like
107439707	OP	2.27256787874206	PR	0.745093305258471	3.05004468930735	XP_015907873.2	NW_024971736.1	Gnomon	CDS	4074	5585	+	XM_016052387.3	LOC107439707	503	uncharacterized protein LOC107439707 isoform X2
107439707	OP	2.27256787874206	PR	0.745093305258471	3.05004468930735	XP_015907872.2	NW_024971736.1	Gnomon	CDS	865	876	+	XM_016052386.2	LOC107439707	509	uncharacterized protein LOC107439707 isoform X1
107439709	VG	57.9843584401755	PR	20.5003546079271	2.82845636327451	XP_042904942.1	NW_024970310.1	Gnomon	CDS	142824	142956	-	XM_043049008.1	LOC107439709	2501	fatty acid synthase
107439709	VG	57.9843584401755	PR	20.5003546079271	2.82845636327451	XP_042904943.1	NW_024970310.1	Gnomon	CDS	142824	142956	-	XM_043049009.1	LOC107439709	2501	fatty acid synthase
107439709	VG	57.9843584401755	PR	20.5003546079271	2.82845636327451	XP_042904941.1	NW_024970310.1	Gnomon	CDS	142824	142956	-	XM_043049007.1	LOC107439709	2501	fatty acid synthase
107439718	OP	13.3334499023329	VG	3.67214516829063	3.63097026159769	XP_042909594.1	NW_024971027.1	Gnomon	CDS	149073	149263	+	XM_043053660.1	LOC107439718	482	prolyl 4-hydroxylase subunit alpha-1
107439718	OP	13.3334499023329	VG	3.67214516829063	3.63097026159769	XP_042909593.1	NW_024971027.1	Gnomon	CDS	149073	149263	+	XM_043053659.1	LOC107439718	482	prolyl 4-hydroxylase subunit alpha-1
107439722	OP	624.235375012636	PR	2.47513374355099	252.202684658594	XP_015907887.1	NW_024970257.1	Gnomon	CDS	41484	41591	-	XM_016052401.2	LOC107439722	172	soma ferritin
107439727	PR	23.1996186594931	VG	7.75454119185085	2.99174613758882	XP_042910022.1	NW_024971127.1	Gnomon	CDS	119338	119421	-	XM_043054088.1	LOC107439727	476	regulator of G-protein signaling 7 isoform X1
107439727	PR	23.1996186594931	VG	7.75454119185085	2.99174613758882	XP_042910023.1	NW_024971127.1	Gnomon	CDS	98518	98614	-	XM_043054089.1	LOC107439727	448	regulator of G-protein signaling 7 isoform X2
107439727	PR	23.1996186594931	VG	7.75454119185085	2.99174613758882	XP_042910021.1	NW_024971127.1	Gnomon	CDS	119338	119421	-	XM_043054087.1	LOC107439727	476	regulator of G-protein signaling 7 isoform X1
107439735	OP	2.58055525478255	PR	0.12718999650039	20.2889796822555	XP_042900250.1	NW_024969918.1	Gnomon	CDS	43302	43541	+	XM_043044316.1	LOC107439735	411	intracellular coagulation inhibitor 1
107439748	OP	116.549994558907	VG	32.0192770973628	3.63999456341587	XP_042900248.1	NW_024969918.1	Gnomon	CDS	84080	84343	+	XM_043044314.1	LOC107439748	837	uncharacterized protein LOC107439748
107439755	PR	11.014188018064	VG	3.62507133402661	3.03833690517471	XP_042900269.1	NW_024969918.1	Gnomon	CDS	735097	735178	-	XM_043044335.1	LOC107439755	107	uncharacterized protein LOC107439755 isoform X2
107439755	PR	11.014188018064	VG	3.62507133402661	3.03833690517471	XP_042900267.1	NW_024969918.1	Gnomon	CDS	735097	735178	-	XM_043044333.1	LOC107439755	122	uncharacterized protein LOC107439755 isoform X1
107439755	PR	11.014188018064	VG	3.62507133402661	3.03833690517471	XP_042900268.1	NW_024969918.1	Gnomon	CDS	735097	735178	-	XM_043044334.1	LOC107439755	122	uncharacterized protein LOC107439755 isoform X1
107439757	OP	38.5762497756484	VG	6.84130961399036	5.63872298613129	XP_042911821.1	NW_024971812.1	Gnomon	CDS	48922	49119	-	XM_043055887.1	LOC107439757	404	thymidine phosphorylase-like
107439773	PR	20.9188854486374	VG	1.91050540802312	10.9493987092573	XP_042897295.1	NW_024969772.1	Gnomon	CDS	309989	309996	+	XM_043041361.1	LOC107439773	294	protein ABHD11-like
107439782	VG	16.2883473544581	PR	6.22741201578003	2.61558851625428	XP_021003182.2	NW_024970310.1	Gnomon	CDS	317961	319289	-	XM_021147523.2	LOC107439782	442	dopamine receptor 2
107439782	VG	16.2883473544581	PR	6.22741201578003	2.61558851625428	XP_021003183.2	NW_024970310.1	Gnomon	CDS	317961	319289	-	XM_021147524.2	LOC107439782	442	dopamine receptor 2
107439789	OP	1746.94302786855	VG	640.350861660543	2.72810287681727	XP_015907976.1	NW_024970518.1	Gnomon	CDS	130916	130932	+	XM_016052490.1	LOC107439789	136	40S ribosomal protein S12
107439796	OP	525.34333036286	PR	10.1938254330972	51.5354450407969	XP_042902943.1	NW_024970115.1	Gnomon	CDS	54256	54369	+	XM_043047009.1	LOC107439796	560	uncharacterized protein LOC107439796 isoform X2
107439796	OP	525.34333036286	PR	10.1938254330972	51.5354450407969	XP_042902942.1	NW_024970115.1	Gnomon	CDS	54256	54369	+	XM_043047008.1	LOC107439796	560	uncharacterized protein LOC107439796 isoform X1
107439805	OP	150.806926140785	VG	2.34354182691681	64.3500040872698	XP_015907998.1	NW_024971857.1	Gnomon	CDS	14520	14577	+	XM_016052512.1	LOC107439805	607	macrophage mannose receptor 1
107439809	PR	14.2400511650261	VG	6.76048236635692	2.10636614273128	XP_015908005.2	NW_024969806.1	Gnomon	CDS	172136	174818	+	XM_016052519.3	LOC107439809	1080	chaoptin
107439825	PR	3.25372039931704	VG	1.03971718465656	3.12942831698201	XP_015908028.1	NW_024970099.1	Gnomon	CDS	321794	321796	-	XM_016052542.1	LOC107439825	106	uncharacterized protein LOC107439825
107439832	PR	15.1575503999005	VG	7.54095462671737	2.01003071231827	XP_042900346.1	NW_024969615.1	Gnomon	CDS	951354	951386	+	XM_043044412.1	LOC107439832	2541	1-phosphatidylinositol 4,5-bisphosphate phosphodiesterase epsilon-1
107439833	OP	47.5722100584728	PR	2.77580550387259	17.1381640363865	XP_042905942.1	NW_024970418.1	Gnomon	CDS	349255	349393	+	XM_043050008.1	LOC107439833	353	uncharacterized protein LOC107439833
107439836	OP	26.3231467471045	PR	4.7019345092289	5.59836524635503	XP_015908041.1	NW_024970418.1	Gnomon	CDS	365808	365888	+	XM_016052555.3	LOC107439836	353	uncharacterized protein LOC107439836
107439844	OP	73.7703922922436	VG	3.20488630885796	23.0180996088224	XP_015908058.2	NW_024969754.1	Gnomon	CDS	484203	484409	+	XM_016052572.3	LOC107439844	382	ileal sodium/bile acid cotransporter
107439844	OP	73.7703922922436	VG	3.20488630885796	23.0180996088224	XP_015908053.2	NW_024969754.1	Gnomon	CDS	484203	484409	+	XM_016052567.2	LOC107439844	382	ileal sodium/bile acid cotransporter
107439844	OP	73.7703922922436	VG	3.20488630885796	23.0180996088224	XP_015908050.2	NW_024969754.1	Gnomon	CDS	484203	484409	+	XM_016052564.3	LOC107439844	382	ileal sodium/bile acid cotransporter
107439844	OP	73.7703922922436	VG	3.20488630885796	23.0180996088224	XP_015908054.2	NW_024969754.1	Gnomon	CDS	484203	484409	+	XM_016052568.3	LOC107439844	382	ileal sodium/bile acid cotransporter
107439844	OP	73.7703922922436	VG	3.20488630885796	23.0180996088224	XP_015908057.2	NW_024969754.1	Gnomon	CDS	484203	484409	+	XM_016052571.3	LOC107439844	382	ileal sodium/bile acid cotransporter
107439844	OP	73.7703922922436	VG	3.20488630885796	23.0180996088224	XP_015908055.2	NW_024969754.1	Gnomon	CDS	484203	484409	+	XM_016052569.3	LOC107439844	382	ileal sodium/bile acid cotransporter
107439844	OP	73.7703922922436	VG	3.20488630885796	23.0180996088224	XP_042897030.1	NW_024969754.1	Gnomon	CDS	484203	484409	+	XM_043041096.1	LOC107439844	382	ileal sodium/bile acid cotransporter
107439844	OP	73.7703922922436	VG	3.20488630885796	23.0180996088224	XP_042897029.1	NW_024969754.1	Gnomon	CDS	484203	484409	+	XM_043041095.1	LOC107439844	382	ileal sodium/bile acid cotransporter
107439844	OP	73.7703922922436	VG	3.20488630885796	23.0180996088224	XP_015908051.2	NW_024969754.1	Gnomon	CDS	484203	484409	+	XM_016052565.2	LOC107439844	382	ileal sodium/bile acid cotransporter
107439844	OP	73.7703922922436	VG	3.20488630885796	23.0180996088224	XP_015908056.2	NW_024969754.1	Gnomon	CDS	484203	484409	+	XM_016052570.2	LOC107439844	382	ileal sodium/bile acid cotransporter
107439860	PR	48.5212950920557	VG	24.1948440189132	2.0054394669429	XP_015908077.1	NW_024969618.1	Gnomon	CDS	1362256	1362430	-	XM_016052591.2	LOC107439860	437	polyadenylate-binding protein-interacting protein 1 isoform X1
107439860	PR	48.5212950920557	VG	24.1948440189132	2.0054394669429	XP_015908078.1	NW_024969618.1	Gnomon	CDS	1362310	1362430	-	XM_016052592.2	LOC107439860	419	polyadenylate-binding protein-interacting protein 1 isoform X2
107439860	PR	48.5212950920557	VG	24.1948440189132	2.0054394669429	XP_015908079.1	NW_024969618.1	Gnomon	CDS	1357789	1357959	-	XM_016052593.2	LOC107439860	378	polyadenylate-binding protein-interacting protein 1 isoform X3
107439866	PR	3.00276125713749	VG	1.15165520803583	2.60734396561168	XP_042897116.1	NW_024969761.1	Gnomon	CDS	1364045	1364181	+	XM_043041182.1	LOC107439866	814	glutamate receptor ionotropic, NMDA 3A-like
107439872	OP	117.759867565504	PR	5.08934991056535	23.1384891262905	XP_015908100.1	NW_024969615.1	Gnomon	CDS	401040	401086	-	XM_016052614.2	LOC107439872	525	cytochrome P450 3A24 isoform X2
107439872	OP	117.759867565504	PR	5.08934991056535	23.1384891262905	XP_015908094.1	NW_024969615.1	Gnomon	CDS	401040	401086	-	XM_016052608.2	LOC107439872	525	cytochrome P450 3A24 isoform X1
107439878	PR	79.3073895342266	VG	35.108417991627	2.25892803125281	XP_042897110.1	NW_024969761.1	Gnomon	CDS	917011	917066	-	XM_043041176.1	LOC107439878	861	uncharacterized protein LOC107439878 isoform X2
107439878	PR	79.3073895342266	VG	35.108417991627	2.25892803125281	XP_042897109.1	NW_024969761.1	Gnomon	CDS	919377	919432	-	XM_043041175.1	LOC107439878	861	uncharacterized protein LOC107439878 isoform X1
107439878	PR	79.3073895342266	VG	35.108417991627	2.25892803125281	XP_042897111.1	NW_024969761.1	Gnomon	CDS	919377	919432	-	XM_043041177.1	LOC107439878	861	uncharacterized protein LOC107439878 isoform X1
107439878	PR	79.3073895342266	VG	35.108417991627	2.25892803125281	XP_042897112.1	NW_024969761.1	Gnomon	CDS	919377	919432	-	XM_043041178.1	LOC107439878	840	uncharacterized protein LOC107439878 isoform X3
107439885	OP	328.183969045599	PR	24.5076750522202	13.3910690567879	XP_015908114.2	NW_024969615.1	Gnomon	CDS	470095	470139	-	XM_016052628.2	LOC107439885	787	uncharacterized protein LOC107439885 isoform X1
107439885	OP	328.183969045599	PR	24.5076750522202	13.3910690567879	XP_015908138.2	NW_024969615.1	Gnomon	CDS	466079	466118	-	XM_016052652.2	LOC107439885	770	uncharacterized protein LOC107439885 isoform X2
107439885	OP	328.183969045599	PR	24.5076750522202	13.3910690567879	XP_015908129.2	NW_024969615.1	Gnomon	CDS	466079	466118	-	XM_016052643.3	LOC107439885	770	uncharacterized protein LOC107439885 isoform X2
107439885	OP	328.183969045599	PR	24.5076750522202	13.3910690567879	XP_015908121.2	NW_024969615.1	Gnomon	CDS	466079	466118	-	XM_016052635.3	LOC107439885	770	uncharacterized protein LOC107439885 isoform X2
107439885	OP	328.183969045599	PR	24.5076750522202	13.3910690567879	XP_042900482.1	NW_024969615.1	Gnomon	CDS	466079	466118	-	XM_043044548.1	LOC107439885	770	uncharacterized protein LOC107439885 isoform X2
107439891	OP	129.627217425943	VG	8.14648738267707	15.9120380768755	XP_015908118.1	NW_024970094.1	Gnomon	CDS	482694	482748	+	XM_016052632.2	LOC107439891	100	uncharacterized protein LOC107439891
107439896	OP	156.755573166936	PR	9.72640339617915	16.1164992630796	XP_042896174.1	NW_024969716.1	Gnomon	CDS	548433	548547	+	XM_043040240.1	LOC107439896	447	gamma-butyrobetaine dioxygenase
107439907	PR	6.5042483278073	VG	3.07783434950157	2.11325483740235	XP_042896820.1	NW_024969746.1	Gnomon	CDS	2797593	2797687	-	XM_043040886.1	LOC107439907	2825	LOW QUALITY PROTEIN: inositol 1,4,5-trisphosphate receptor
107439913	OP	785.635020798725	VG	233.239668109431	3.36835936685573	XP_015908144.1	NW_024969630.1	Gnomon	CDS	12870	12872	-	XM_016052658.2	LOC107439913	99	probable 60S ribosomal protein L37-A
107439918	PR	6.5325066632722	OP	3.22834563806234	2.02348428441294	XP_042904913.1	NW_024969630.1	Gnomon	CDS	156141	156155	-	XM_043048979.1	LOC107439918	614	glycine-rich cell wall structural protein isoform X1
107439918	PR	6.5325066632722	OP	3.22834563806234	2.02348428441294	XP_042904916.1	NW_024969630.1	Gnomon	CDS	156141	156155	-	XM_043048982.1	LOC107439918	603	glycine-rich cell wall structural protein isoform X2
107439918	PR	6.5325066632722	OP	3.22834563806234	2.02348428441294	XP_042904915.1	NW_024969630.1	Gnomon	CDS	156141	156155	-	XM_043048981.1	LOC107439918	614	glycine-rich cell wall structural protein isoform X1
107439922	OP	3.92011066619631	PR	1.367930014538	2.86572457986476	XP_015908160.2	NW_024969630.1	Gnomon	CDS	135518	135541	-	XM_016052674.3	LOC107439922	165	cuticle protein 10.9
107439925	OP	3.75364971896735	PR	0.231781502775614	16.1947768653533	XP_042905206.1	NW_024969631.1	Gnomon	CDS	814677	814728	-	XM_043049272.1	LOC107439925	2754	uncharacterized protein LOC107439925 isoform X2
107439925	OP	3.75364971896735	PR	0.231781502775614	16.1947768653533	XP_042905201.1	NW_024969631.1	Gnomon	CDS	814677	814728	-	XM_043049267.1	LOC107439925	2754	uncharacterized protein LOC107439925 isoform X1
107439925	OP	3.75364971896735	PR	0.231781502775614	16.1947768653533	XP_042905209.1	NW_024969631.1	Gnomon	CDS	814677	814728	-	XM_043049275.1	LOC107439925	2754	uncharacterized protein LOC107439925 isoform X1
107439929	OP	5.99796305634266	VG	1.81834016754808	3.29859239947965	XP_015908167.2	NW_024972147.1	Gnomon	CDS	20834	21349	-	XM_016052681.3	LOC107439929	171	protein lethal(2)essential for life-like
107439931	OP	3.08498452391689	VG	0.248295120405382	12.4246683498256	XP_015908170.1	NW_024972147.1	Gnomon	CDS	36704	37213	+	XM_016052684.3	LOC107439931	169	protein lethal(2)essential for life
107439953	OP	17.477668646361	VG	0.280205565684681	62.3744521407145	XP_042907754.1	NW_024970656.1	Gnomon	CDS	327563	327605	+	XM_043051820.1	LOC107439953	762	uncharacterized protein LOC107439953
107439954	OP	147.353024196667	PR	4.04759514433194	36.4050797923833	XP_042913231.1	NW_024974822.1	Gnomon	CDS	7639	7762	-	XM_043057297.1	LOC107439954	287	uncharacterized protein LOC107439954
107439963	OP	219.107471795933	PR	12.4230823036838	17.6371263137298	XP_042908644.1	NW_024970817.1	Gnomon	CDS	139182	139252	+	XM_043052710.1	LOC107439963	285	glyoxylate reductase/hydroxypyruvate reductase isoform X1
107439963	OP	219.107471795933	PR	12.4230823036838	17.6371263137298	XP_042908645.1	NW_024970817.1	Gnomon	CDS	139182	139252	+	XM_043052711.1	LOC107439963	285	glyoxylate reductase/hydroxypyruvate reductase isoform X2
107439967	OP	383.973177163571	PR	20.0399777855625	19.1603594211666	XP_015908212.2	NW_024970444.1	Gnomon	CDS	462567	462751	+	XM_016052726.3	LOC107439967	277	isatin hydrolase-like
107439968	OP	13.4698490470741	VG	1.77927439248257	7.57041696546869	XP_042894550.1	NW_025008623.1	Gnomon	CDS	259743	259988	-	XM_043038616.1	LOC107439968	490	prostatic acid phosphatase-like
107439969	OP	33.4147440027014	PR	1.93760820429489	17.2453563773288	XP_042894551.1	NW_025008623.1	Gnomon	CDS	281714	281809	-	XM_043038617.1	LOC107439969	347	lysosomal acid phosphatase, partial
107439974	OP	3.77029041275277	PR	1.60390675005992	2.35069177968852	XP_015908217.1	NW_024971780.1	Gnomon	CDS	35736	35787	-	XM_016052731.2	LOC107439974	350	phospholipase A1 member A-like
107439981	PR	3.3957530283236	VG	1.21366600927185	2.79793040456074	XP_042900520.1	NW_024969615.1	Gnomon	CDS	781706	781900	-	XM_043044586.1	LOC107439981	1105	disheveled-associated activator of morphogenesis 1 isoform X2
107439981	PR	3.3957530283236	VG	1.21366600927185	2.79793040456074	XP_042900528.1	NW_024969615.1	Gnomon	CDS	800352	800372	-	XM_043044594.1	LOC107439981	1100	disheveled-associated activator of morphogenesis 1 isoform X3
107439981	PR	3.3957530283236	VG	1.21366600927185	2.79793040456074	XP_042900514.1	NW_024969615.1	Gnomon	CDS	781706	781900	-	XM_043044580.1	LOC107439981	1105	disheveled-associated activator of morphogenesis 1 isoform X2
107439981	PR	3.3957530283236	VG	1.21366600927185	2.79793040456074	XP_015908233.2	NW_024969615.1	Gnomon	CDS	800352	800372	-	XM_016052747.2	LOC107439981	1093	disheveled-associated activator of morphogenesis 1 isoform X4
107439981	PR	3.3957530283236	VG	1.21366600927185	2.79793040456074	XP_042900512.1	NW_024969615.1	Gnomon	CDS	800352	800372	-	XM_043044578.1	LOC107439981	1119	disheveled-associated activator of morphogenesis 1 isoform X1
107439982	PR	4.35776318025364	OP	1.84537480657163	2.3614515407575	XP_042899463.1	NW_024969873.1	Gnomon	CDS	880195	880294	+	XM_043043529.1	LOC107439982	497	glucosidase 2 subunit beta
107439983	OP	73.8353335028343	PR	4.27068399021893	17.2888777703848	XP_042899464.1	NW_024969873.1	Gnomon	CDS	928019	928100	-	XM_043043530.1	LOC107439983	303	acetoacetyl-CoA synthetase
107439984	PR	3.49973606922735	OP	1.12552337095615	3.10942994124971	XP_042899462.1	NW_024969873.1	Gnomon	CDS	845053	845312	+	XM_043043528.1	LOC107439984	206	twist-related protein
107439993	PR	20.0437684597117	VG	9.68014447312421	2.07060633396133	XP_042911070.1	NW_024971471.1	Gnomon	CDS	19265	19403	+	XM_043055136.1	LOC107439993	894	Na(+)/H(+) exchanger beta
107440011	OP	6.60042956895465	VG	0.433716038201376	15.2183202547148	XP_042907961.1	NW_024970687.1	Gnomon	CDS	172325	172375	-	XM_043052027.1	LOC107440011	387	SEC14-like protein 2
107440015	VG	87.627550641914	OP	41.3602217903622	2.11864315153003	XP_015908271.2	NW_024969883.1	Gnomon	CDS	746248	746485	+	XM_016052785.2	LOC107440015	369	retinol dehydrogenase 7 isoform X1
107440015	VG	87.627550641914	OP	41.3602217903622	2.11864315153003	XP_015908272.2	NW_024969883.1	Gnomon	CDS	746248	746485	+	XM_016052786.2	LOC107440015	364	short-chain dehydrogenase/reductase family 9C member 7 isoform X2
107440018	VG	41.9380436600045	PR	10.1450280239171	4.13385192836676	XP_015908276.1	NW_024969883.1	Gnomon	CDS	553399	553609	+	XM_016052790.2	LOC107440018	362	retinol dehydrogenase 7
107440022	PR	4.48542396392033	OP	1.03999371464036	4.31293372332683	XP_042899576.1	NW_024969883.1	Gnomon	CDS	488257	488640	-	XM_043043642.1	LOC107440022	1060	solute carrier family 12 member 2
107440033	OP	43.3262592558275	PR	4.29232664045911	10.0938868089483	XP_042899567.1	NW_024969883.1	Gnomon	CDS	634158	634472	-	XM_043043633.1	LOC107440033	314	uncharacterized protein LOC107440033 isoform X1
107440033	OP	43.3262592558275	PR	4.29232664045911	10.0938868089483	XP_015908296.2	NW_024969883.1	Gnomon	CDS	634158	634472	-	XM_016052810.2	LOC107440033	310	uncharacterized protein LOC107440033 isoform X2
107440033	OP	43.3262592558275	PR	4.29232664045911	10.0938868089483	XP_015908295.2	NW_024969883.1	Gnomon	CDS	634158	634472	-	XM_016052809.2	LOC107440033	314	uncharacterized protein LOC107440033 isoform X1
107440033	OP	43.3262592558275	PR	4.29232664045911	10.0938868089483	XP_042899569.1	NW_024969883.1	Gnomon	CDS	634158	634472	-	XM_043043635.1	LOC107440033	314	uncharacterized protein LOC107440033 isoform X1
107440035	OP	59.1036048750455	VG	1.4407925641339	41.021592105852	XP_015908299.1	NW_024971185.1	Gnomon	CDS	49693	49759	+	XM_016052813.2	LOC107440035	455	chymotrypsin-like elastase family member 2A
107440039	OP	17.439414031019	PR	0.312437588488508	55.8172725483718	XP_015908306.2	NW_024971720.1	Gnomon	CDS	52151	52316	-	XM_016052820.3	LOC107440039	388	serine--pyruvate aminotransferase
107440043	VG	11.845425864038	PR	0.0964760890235274	122.780950014975	XP_015908305.2	NW_024969696.1	Gnomon	CDS	1287401	1289968	+	XM_016052819.3	LOC107440043	855	alpha-latrocrustotoxin-Lt1a-like
107440045	VG	34.73643551902	PR	0.170744601942164	203.440900174321	XP_015908308.2	NW_024969696.1	Gnomon	CDS	1260058	1263111	+	XM_016052822.2	LOC107440045	1017	delta-latroinsectotoxin-Lt1a-like
107440056	PR	1187.18590547769	VG	165.493128934361	7.17362656155087	XP_015908320.1	NW_024970118.1	Gnomon	CDS	250025	250117	-	XM_016052834.1	LOC107440056	253	heterogeneous nuclear ribonucleoprotein U-like protein 1
107440057	PR	739.252125575926	VG	256.896249987771	2.87762910362108	XP_015908321.1	NW_024970118.1	Gnomon	CDS	169153	169164	+	XM_016052835.2	LOC107440057	289	protein HAIKU1-like
107440068	OP	2.13750926381225	PR	0.175205930044553	12.1999824050973	XP_015908334.2	NW_024970149.1	Gnomon	CDS	22419	23882	+	XM_016052848.2	LOC107440068	487	speckle-type POZ protein B-like
107440074	OP	5.687046663965	VG	2.22136799182025	2.56015513184057	XP_042899442.1	NW_024969612.1	Gnomon	CDS	568334	568992	+	XM_043043508.1	LOC107440074	377	uncharacterized protein LOC107440074
107440076	OP	42.32518428996	PR	18.8182758740718	2.24915314097804	XP_015908349.1	NW_024970228.1	Gnomon	CDS	290809	290944	-	XM_016052863.1	LOC107440076	144	uncharacterized protein LOC107440076
107440081	OP	1545.02343531963	VG	715.757259630682	2.15858576986957	XP_042908483.1	NW_024970791.1	Gnomon	CDS	34021	34023	-	XM_043052549.1	LOC107440081	262	40S ribosomal protein S4 isoform X1
107440081	OP	1545.02343531963	VG	715.757259630682	2.15858576986957	XP_042908484.1	NW_024970791.1	Gnomon	CDS	33811	33813	-	XM_043052550.1	LOC107440081	262	40S ribosomal protein S4 isoform X2
107440083	VG	86.4449367291551	PR	19.5202063905671	4.42848477108974	XP_042908485.1	NW_024970791.1	Gnomon	CDS	83635	84213	+	XM_043052551.1	LOC107440083	192	uncharacterized protein LOC107440083
107440083	VG	86.4449367291551	PR	19.5202063905671	4.42848477108974	XP_015908358.1	NW_024970791.1	Gnomon	CDS	83635	84213	+	XM_016052872.2	LOC107440083	192	uncharacterized protein LOC107440083
107440088	PR	3.34926400018372	OP	0.953594360262253	3.51225231581972	XP_015908364.1	NW_024969735.1	Gnomon	CDS	2084052	2084125	-	XM_016052878.2	LOC107440088	707	TBC1 domain family member 5
107440091	OP	354.884704667382	PR	97.7390220864067	3.63094183972543	XP_042905062.1	NW_024970322.1	Gnomon	CDS	92219	92359	-	XM_043049128.1	LOC107440091	214	glutathione S-transferase 1 isoform X2
107440091	OP	354.884704667382	PR	97.7390220864067	3.63094183972543	XP_042905061.1	NW_024970322.1	Gnomon	CDS	78739	78879	-	XM_043049127.1	LOC107440091	214	glutathione S-transferase 1 isoform X1
107440091	OP	354.884704667382	PR	97.7390220864067	3.63094183972543	XP_042905063.1	NW_024970322.1	Gnomon	CDS	92984	93124	-	XM_043049129.1	LOC107440091	214	glutathione S-transferase 1 isoform X3
107440095	VG	16.2104251222795	PR	7.97779505233522	2.03194303888948	XP_015908389.2	NW_024970990.1	Gnomon	CDS	70285	70425	+	XM_016052903.3	LOC107440095	171	glutathione S-transferase 2
107440100	OP	78.1287474695723	PR	3.42161790375506	22.8338609591182	XP_042898322.1	NW_024969813.1	Gnomon	CDS	23996	24070	+	XM_043042388.1	LOC107440100	361	long-chain-fatty-acid--CoA ligase 5-like isoform X2
107440100	OP	78.1287474695723	PR	3.42161790375506	22.8338609591182	XP_042898321.1	NW_024969813.1	Gnomon	CDS	21467	21475	+	XM_043042387.1	LOC107440100	384	long-chain-fatty-acid--CoA ligase 5-like isoform X1
107440108	PR	7.86966350814355	VG	1.33838990565576	5.87994834307101	XP_015908398.1	NW_024969675.1	Gnomon	CDS	808029	808188	-	XM_016052912.2	LOC107440108	246	N-acylneuraminate cytidylyltransferase A-like
107440123	OP	3.33404954297574	PR	0.897898095431758	3.71317141659884	XP_015908436.1	NW_024969887.1	Gnomon	CDS	209709	209756	+	XM_016052950.3	LOC107440123	406	G2/mitotic-specific cyclin-B3 isoform X3
107440123	OP	3.33404954297574	PR	0.897898095431758	3.71317141659884	XP_015908437.1	NW_024969887.1	Gnomon	CDS	209709	209756	+	XM_016052951.2	LOC107440123	406	G2/mitotic-specific cyclin-B3 isoform X3
107440123	OP	3.33404954297574	PR	0.897898095431758	3.71317141659884	XP_042899640.1	NW_024969887.1	Gnomon	CDS	208578	208597	+	XM_043043706.1	LOC107440123	409	G2/mitotic-specific cyclin-B3 isoform X2
107440123	OP	3.33404954297574	PR	0.897898095431758	3.71317141659884	XP_015908438.1	NW_024969887.1	Gnomon	CDS	209709	209756	+	XM_016052952.2	LOC107440123	398	G2/mitotic-specific cyclin-B3 isoform X4
107440123	OP	3.33404954297574	PR	0.897898095431758	3.71317141659884	XP_015908434.1	NW_024969887.1	Gnomon	CDS	209709	209756	+	XM_016052948.3	LOC107440123	406	G2/mitotic-specific cyclin-B3 isoform X3
107440123	OP	3.33404954297574	PR	0.897898095431758	3.71317141659884	XP_042899639.1	NW_024969887.1	Gnomon	CDS	208578	208597	+	XM_043043705.1	LOC107440123	417	G2/mitotic-specific cyclin-B3 isoform X1
107440123	OP	3.33404954297574	PR	0.897898095431758	3.71317141659884	XP_015908435.1	NW_024969887.1	Gnomon	CDS	209709	209756	+	XM_016052949.2	LOC107440123	406	G2/mitotic-specific cyclin-B3 isoform X3
107440127	PR	33.0996786521438	VG	16.1328365645078	2.0516961490184	XP_015908445.2	NW_024969887.1	Gnomon	CDS	54039	54048	-	XM_016052959.2	LOC107440127	336	glycogenin-1
107440127	PR	33.0996786521438	VG	16.1328365645078	2.0516961490184	XP_042899630.1	NW_024969887.1	Gnomon	CDS	54039	54048	-	XM_043043696.1	LOC107440127	336	glycogenin-1
107440128	OP	1481.509892177	VG	567.726914220359	2.60954669413816	XP_015908446.1	NW_024969887.1	Gnomon	CDS	14776	14855	-	XM_016052960.2	LOC107440128	224	elongation factor 1-beta
107440133	VG	9.57783345958651	PR	2.86971022707865	3.33756118273192	NP_001310736.1	NW_024969727.1	BestRefSeq	CDS	1169177	1169508	+	NM_001323807.1	LOC107440133	221	twist-related protein 2-like
107440144	OP	47.1530499145094	VG	20.0662009246648	2.34987430313978	XP_042899283.1	NW_024969864.1	Gnomon	CDS	838884	839016	-	XM_043043349.1	LOC107440144	721	dynamin-1 isoform X1
107440144	OP	47.1530499145094	VG	20.0662009246648	2.34987430313978	XP_042899292.1	NW_024969864.1	Gnomon	CDS	819956	819968	-	XM_043043358.1	LOC107440144	681	dynamin-1 isoform X9
107440144	OP	47.1530499145094	VG	20.0662009246648	2.34987430313978	XP_042899293.1	NW_024969864.1	Gnomon	CDS	811143	811164	-	XM_043043359.1	LOC107440144	680	dynamin-1 isoform X10
107440144	OP	47.1530499145094	VG	20.0662009246648	2.34987430313978	XP_042899289.1	NW_024969864.1	Gnomon	CDS	811143	811164	-	XM_043043355.1	LOC107440144	684	dynamin-1 isoform X7
107440144	OP	47.1530499145094	VG	20.0662009246648	2.34987430313978	XP_042899288.1	NW_024969864.1	Gnomon	CDS	834117	834234	-	XM_043043354.1	LOC107440144	712	dynamin-1 isoform X6
107440144	OP	47.1530499145094	VG	20.0662009246648	2.34987430313978	XP_042899296.1	NW_024969864.1	Gnomon	CDS	811143	811164	-	XM_043043362.1	LOC107440144	669	dynamin-1 isoform X13
107440144	OP	47.1530499145094	VG	20.0662009246648	2.34987430313978	XP_042899286.1	NW_024969864.1	Gnomon	CDS	834117	834234	-	XM_043043352.1	LOC107440144	716	dynamin-1 isoform X4
107440144	OP	47.1530499145094	VG	20.0662009246648	2.34987430313978	XP_042899291.1	NW_024969864.1	Gnomon	CDS	814068	814080	-	XM_043043357.1	LOC107440144	681	dynamin-1 isoform X8
107440144	OP	47.1530499145094	VG	20.0662009246648	2.34987430313978	XP_042899285.1	NW_024969864.1	Gnomon	CDS	838884	839016	-	XM_043043351.1	LOC107440144	717	dynamin-1 isoform X3
107440144	OP	47.1530499145094	VG	20.0662009246648	2.34987430313978	XP_042899295.1	NW_024969864.1	Gnomon	CDS	819956	819968	-	XM_043043361.1	LOC107440144	677	dynamin-1 isoform X12
107440144	OP	47.1530499145094	VG	20.0662009246648	2.34987430313978	XP_042899294.1	NW_024969864.1	Gnomon	CDS	814068	814080	-	XM_043043360.1	LOC107440144	677	dynamin-1 isoform X11
107440144	OP	47.1530499145094	VG	20.0662009246648	2.34987430313978	XP_042899287.1	NW_024969864.1	Gnomon	CDS	812929	813052	-	XM_043043353.1	LOC107440144	714	dynamin-1 isoform X5
107440144	OP	47.1530499145094	VG	20.0662009246648	2.34987430313978	XP_042899284.1	NW_024969864.1	Gnomon	CDS	812929	813052	-	XM_043043350.1	LOC107440144	718	dynamin-1 isoform X2
107440146	OP	9.74545751445795	PR	0.720264952575603	13.5303786191582	XP_015908467.1	NW_024969864.1	Gnomon	CDS	752132	753625	-	XM_016052981.2	LOC107440146	497	speckle-type POZ protein
107440150	OP	1488.53935850323	VG	607.795603701541	2.44907885058376	XP_015908475.1	NW_024969864.1	Gnomon	CDS	632717	632719	+	XM_016052989.2	LOC107440150	188	60S ribosomal protein L18
107440154	OP	25.4133626641755	VG	7.15677436312329	3.55095205950922	XP_042894534.1	NW_025004238.1	Gnomon	CDS	647	815	-	XM_043038600.1	LOC107440154	177	uncharacterized protein LOC107440154
107440159	OP	182.52712330389	VG	31.3652837224651	5.81939971973396	XP_015908490.2	NW_024970990.1	Gnomon	CDS	120281	120421	+	XM_016053004.3	LOC107440159	216	glutathione S-transferase D7
107440171	PR	64.2300757625028	VG	22.3384211472555	2.87531850792391	XP_042897537.1	NW_024969781.1	Gnomon	CDS	5074307	5074331	-	XM_043041603.1	LOC107440171	250	uncharacterized protein LOC107440171
107440174	OP	24.3327114689918	VG	1.60882302879873	15.1245419996011	XP_042909461.1	NW_024970990.1	Gnomon	CDS	139596	139769	+	XM_043053527.1	LOC107440174	108	glutathione S-transferase 2
107440179	OP	3.13753353840733	VG	0.590341092847711	5.31478085537358	XP_042898857.1	NW_024969837.1	Gnomon	CDS	878252	878354	-	XM_043042923.1	LOC107440179	1670	NACHT and WD repeat domain-containing protein 2 isoform X2
107440179	OP	3.13753353840733	VG	0.590341092847711	5.31478085537358	XP_042898856.1	NW_024969837.1	Gnomon	CDS	890870	890904	-	XM_043042922.1	LOC107440179	1682	NACHT and WD repeat domain-containing protein 2 isoform X1
107440186	OP	132.113551380033	PR	25.1171200990872	5.2599004527129	XP_015908525.1	NW_024969763.1	Gnomon	CDS	318896	319122	-	XM_016053039.3	LOC107440186	228	cysteine dioxygenase type 1
107440188	PR	47.4682033886146	VG	16.6223241855788	2.85568990585547	XP_015908527.1	NW_024969763.1	Gnomon	CDS	544790	544913	+	XM_016053041.3	LOC107440188	207	GTP-binding protein ypt2
107440192	PR	3.04173273676996	VG	1.24933291533807	2.43468550250024	XP_015908530.1	NW_024971298.1	Gnomon	CDS	4429	5157	-	XM_016053044.1	LOC107440192	242	uncharacterized protein LOC107440192
107440195	OP	22.0945644427642	VG	8.21242099539473	2.69038380462402	XP_042909602.1	NW_024971029.1	Gnomon	CDS	130787	131280	-	XM_043053668.1	LOC107440195	457	N-acetylgalactosamine kinase
107440195	OP	22.0945644427642	VG	8.21242099539473	2.69038380462402	XP_015908536.1	NW_024971029.1	Gnomon	CDS	130787	131280	-	XM_016053050.2	LOC107440195	457	N-acetylgalactosamine kinase
107440195	OP	22.0945644427642	VG	8.21242099539473	2.69038380462402	XP_042909603.1	NW_024971029.1	Gnomon	CDS	130787	131280	-	XM_043053669.1	LOC107440195	457	N-acetylgalactosamine kinase
107440195	OP	22.0945644427642	VG	8.21242099539473	2.69038380462402	XP_015908534.1	NW_024971029.1	Gnomon	CDS	130787	131280	-	XM_016053048.2	LOC107440195	457	N-acetylgalactosamine kinase
107440197	PR	190.994215385095	VG	12.5715716808884	15.1925487308361	XP_015908540.2	NW_024971029.1	Gnomon	CDS	56650	56694	-	XM_016053054.2	LOC107440197	108	uncharacterized protein LOC107440197
107440198	PR	15.5411715829842	VG	1.37635390367745	11.2915519340339	XP_015908541.1	NW_024971029.1	Gnomon	CDS	89170	89214	-	XM_016053055.2	LOC107440198	110	uncharacterized protein LOC107440198 isoform X1
107440198	PR	15.5411715829842	VG	1.37635390367745	11.2915519340339	XP_015908543.1	NW_024971029.1	Gnomon	CDS	89170	89214	-	XM_016053057.2	LOC107440198	95	uncharacterized protein LOC107440198 isoform X2
107440199	PR	53.9883943128047	VG	5.66723340820637	9.52641093529471	XP_015908544.1	NW_024971029.1	Gnomon	CDS	44672	44719	-	XM_016053058.2	LOC107440199	106	uncharacterized protein LOC107440199
107440214	PR	10.3003084683596	VG	0.416786051752603	24.7136592624593	XP_015908557.1	NW_024969738.1	Gnomon	CDS	243607	243666	+	XM_016053071.2	LOC107440214	254	synaptophysin-like protein 1
107440219	PR	23.4096122554595	VG	11.1934878875308	2.0913599488089	XP_021003813.1	NW_024969782.1	Gnomon	CDS	999514	1002832	+	XM_021148154.2	LOC107440219	1342	protein artichoke
107440224	PR	61.4492183163443	VG	26.4401373439495	2.32408846886743	XP_015908569.1	NW_024969624.1	Gnomon	CDS	821561	822293	+	XM_016053083.3	LOC107440224	316	uncharacterized protein LOC107440224
107440224	PR	61.4492183163443	VG	26.4401373439495	2.32408846886743	XP_015908568.1	NW_024969624.1	Gnomon	CDS	821561	822293	+	XM_016053082.3	LOC107440224	316	uncharacterized protein LOC107440224
107440234	PR	254.944560668105	VG	124.19506807321	2.0527752399783	XP_015908588.1	NW_024969623.1	Gnomon	CDS	1594682	1595053	-	XM_016053102.2	LOC107440234	193	uncharacterized protein LOC107440234
107440235	PR	8.35208111770513	VG	3.11021174151114	2.68537379826338	XP_042909098.1	NW_024970906.1	Gnomon	CDS	44502	44550	+	XM_043053164.1	LOC107440235	366	dual specificity mitogen-activated protein kinase kinase 4 isoform X1
107440235	PR	8.35208111770513	VG	3.11021174151114	2.68537379826338	XP_042909099.1	NW_024970906.1	Gnomon	CDS	53744	53782	+	XM_043053165.1	LOC107440235	310	dual specificity mitogen-activated protein kinase kinase 4 isoform X2
107440249	PR	2.24544737230813	OP	0.92220365987056	2.43487146063083	XP_015908609.1	NW_024973290.1	Gnomon	CDS	4006	4075	-	XM_016053123.3	LOC107440249	162	uncharacterized protein LOC107440249
107440269	PR	5.14611369390872	VG	2.34918057690828	2.19059945603732	XP_042897400.1	NW_024969779.1	Gnomon	CDS	963058	963999	+	XM_043041466.1	LOC107440269	313	retinol dehydrogenase 12-like
107440274	PR	35.2156171422526	VG	16.9350582830608	2.0794506020376	XP_042910340.1	NW_024971208.1	Gnomon	CDS	133393	133445	-	XM_043054406.1	LOC107440274	132	uncharacterized protein LOC107440274
107440276	PR	380.004657711707	VG	155.115922626456	2.44981076911633	XP_042908750.1	NW_024970840.1	Gnomon	CDS	138039	138144	-	XM_043052816.1	LOC107440276	144	uncharacterized protein LOC107440276 isoform X2
107440276	PR	380.004657711707	VG	155.115922626456	2.44981076911633	XP_042908749.1	NW_024970840.1	Gnomon	CDS	53475	53622	-	XM_043052815.1	LOC107440276	158	uncharacterized protein LOC107440276 isoform X1
107440281	OP	26.9391167511649	PR	5.56729651370754	4.83881479724255	XP_042912065.1	NW_024971998.1	Gnomon	CDS	37100	37243	-	XM_043056131.1	LOC107440281	747	neurogenic locus Notch protein, partial
107440283	PR	2.34063521046232	VG	0.733478424191884	3.19114391543437	XP_015908646.1	NW_024970081.1	Gnomon	CDS	592109	601009	-	XM_016053160.3	LOC107440283	2966	protein furry-like
107440289	OP	1084.5182309796	PR	79.2059477716087	13.6923837349542	XP_042902529.1	NW_024970081.1	Gnomon	CDS	569720	569728	+	XM_043046595.1	LOC107440289	291	phosphomethylethanolamine N-methyltransferase isoform X1
107440289	OP	1084.5182309796	PR	79.2059477716087	13.6923837349542	XP_042902530.1	NW_024970081.1	Gnomon	CDS	570677	570817	+	XM_043046596.1	LOC107440289	270	phosphomethylethanolamine N-methyltransferase isoform X2
107440290	OP	61.2160745545554	PR	4.71916897593259	12.9717911917867	XP_042902526.1	NW_024970081.1	Gnomon	CDS	473483	473594	-	XM_043046592.1	LOC107440290	515	sodium/potassium/calcium exchanger 3 isoform X3
107440290	OP	61.2160745545554	PR	4.71916897593259	12.9717911917867	XP_042902525.1	NW_024970081.1	Gnomon	CDS	473483	473594	-	XM_043046591.1	LOC107440290	515	sodium/potassium/calcium exchanger 3 isoform X2
107440290	OP	61.2160745545554	PR	4.71916897593259	12.9717911917867	XP_042902524.1	NW_024970081.1	Gnomon	CDS	473483	473594	-	XM_043046590.1	LOC107440290	515	sodium/potassium/calcium exchanger 3 isoform X1
107440291	OP	9.51353569292913	PR	1.15295868820787	8.25141073156463	XP_015908659.2	NW_024970081.1	Gnomon	CDS	482039	482995	-	XM_016053173.3	LOC107440291	318	sulfotransferase ssu-1
107440307	PR	4.64568432795487	VG	1.56699135264027	2.96471599548217	XP_042906003.1	NW_024970424.1	Gnomon	CDS	239535	239552	-	XM_043050069.1	LOC107440307	2336	serine/threonine-protein kinase WNK1 isoform X3
107440307	PR	4.64568432795487	VG	1.56699135264027	2.96471599548217	XP_042906002.1	NW_024970424.1	Gnomon	CDS	225529	226719	-	XM_043050068.1	LOC107440307	2351	serine/threonine-protein kinase WNK1 isoform X2
107440307	PR	4.64568432795487	VG	1.56699135264027	2.96471599548217	XP_042906001.1	NW_024970424.1	Gnomon	CDS	239535	239552	-	XM_043050067.1	LOC107440307	2366	serine/threonine-protein kinase WNK1 isoform X1
107440321	PR	36.4258512440312	VG	17.1136986516241	2.12846164850369	XP_042910565.1	NW_024971283.1	Gnomon	CDS	43836	43982	+	XM_043054631.1	LOC107440321	657	long-chain-fatty-acid--CoA ligase 5
107440322	OP	2002.59285879945	PR	110.725406350462	18.0861188484687	XP_042899867.1	NW_024969898.1	Gnomon	CDS	3323479	3323555	-	XM_043043933.1	LOC107440322	309	protein ABHD11
107440323	OP	58.0762134608798	PR	5.88601874067624	9.86680743293174	XP_015908707.2	NW_024969898.1	Gnomon	CDS	3330000	3330048	+	XM_016053221.2	LOC107440323	96	acrosin
107440329	OP	10.4826806470568	PR	1.05927532499196	9.89608688103473	XP_042899924.1	NW_024969898.1	Gnomon	CDS	3429258	3429303	-	XM_043043990.1	LOC107440329	568	transmembrane protease serine 9-like
107440330	PR	38.3516679343636	VG	19.0600141433169	2.01215317291939	XP_015908717.1	NW_024969898.1	Gnomon	CDS	3511922	3512035	+	XM_016053231.3	LOC107440330	110	uncharacterized protein LOC107440330
107440340	PR	6.99912249480522	OP	3.46598292872566	2.01937592848404	XP_042899406.1	NW_024969870.1	Gnomon	CDS	631309	631651	+	XM_043043472.1	LOC107440340	1065	uncharacterized protein LOC107440340
107440344	OP	342.02418559378	VG	35.6845870964496	9.58464741848758	XP_015908736.2	NW_024970910.1	Gnomon	CDS	16234	16291	-	XM_016053250.2	LOC107440344	101	uncharacterized protein LOC107440344
107440345	OP	34.9967803484548	VG	4.63029411837453	7.55821972724715	XP_015908737.1	NW_024971263.1	Gnomon	CDS	99162	99351	-	XM_016053251.2	LOC107440345	472	tyrosine aminotransferase
107440346	OP	52.4754729691545	VG	24.9274070939377	2.10513162365437	XP_015908738.1	NW_024970003.1	Gnomon	CDS	847381	847532	-	XM_016053252.1	LOC107440346	1202	importin-4
107440349	OP	76.9231233184472	PR	11.8626982925089	6.48445416225606	XP_015908740.1	NW_024970805.1	Gnomon	CDS	35979	36036	+	XM_016053254.2	LOC107440349	371	pancreatic lipase-related protein 2-like
107440350	VG	135.072007054426	OP	20.3047255679097	6.6522448975079	XP_015908741.1	NW_024970805.1	Gnomon	CDS	81471	81544	-	XM_016053255.2	LOC107440350	419	carboxypeptidase B-like
107440354	PR	36.4225181690702	VG	17.0568300264488	2.1353626736382	XP_042901508.1	NW_024970003.1	Gnomon	CDS	781203	781295	+	XM_043045574.1	LOC107440354	326	synaptic vesicle membrane protein VAT-1 homolog-like
107440356	VG	4.09931746107175	OP	0.128956445898143	31.7883874087971	XP_042894846.1	NW_024969667.1	Gnomon	CDS	1326074	1326113	+	XM_043038912.1	LOC107440356	240	uncharacterized protein LOC107440356
107440407	OP	20.2090718180904	PR	1.93057250254843	10.4679165332634	XP_042910640.1	NW_024971313.1	Gnomon	CDS	84843	84890	-	XM_043054706.1	LOC107440407	1043	multidrug resistance-associated protein 1, partial
107440419	PR	8.62348287944784	VG	0.812860265026129	10.6088134092403	XP_042909601.1	NW_024971029.1	Gnomon	CDS	75988	76032	-	XM_043053667.1	LOC107440419	108	uncharacterized protein LOC107440419
107440430	OP	73.4746143921201	PR	1.47657308531368	49.7602286828297	XP_042905183.1	NW_024970337.1	Gnomon	CDS	466450	466471	+	XM_043049249.1	LOC107440430	315	pancreatic lipase-related protein 2
107440431	PR	6.40857864636253	VG	0.723711425550443	8.85515748419789	XP_015908833.1	NW_024970875.1	Gnomon	CDS	125794	125850	+	XM_016053347.2	LOC107440431	389	SEC14-like protein 2
107440434	OP	3.0803453518426	PR	0.229775500097526	13.4058911874207	XP_042912201.1	NW_024972130.1	Gnomon	CDS	4309	4654	+	XM_043056267.1	LOC107440434	449	dorsalin-1
107440461	OP	16.0464470176007	VG	5.63516618039196	2.84755524574158	XP_042910729.1	NW_024971344.1	Gnomon	CDS	98177	98209	-	XM_043054795.1	LOC107440461	1440	multidrug resistance-associated protein 1
107440469	OP	266.106495107676	VG	102.749569012025	2.58985509784994	XP_015908875.1	NW_024970311.1	Gnomon	CDS	460159	460506	-	XM_016053389.3	LOC107440469	665	cytosol aminopeptidase isoform X1
107440469	OP	266.106495107676	VG	102.749569012025	2.58985509784994	XP_042904964.1	NW_024970311.1	Gnomon	CDS	464712	464816	-	XM_043049030.1	LOC107440469	542	cytosol aminopeptidase isoform X2
107440469	OP	266.106495107676	VG	102.749569012025	2.58985509784994	XP_042904965.1	NW_024970311.1	Gnomon	CDS	462695	462799	-	XM_043049031.1	LOC107440469	542	cytosol aminopeptidase isoform X3
107440469	OP	266.106495107676	VG	102.749569012025	2.58985509784994	XP_042904967.1	NW_024970311.1	Gnomon	CDS	456222	456361	-	XM_043049033.1	LOC107440469	507	cytosol aminopeptidase isoform X4
107440469	OP	266.106495107676	VG	102.749569012025	2.58985509784994	XP_042904966.1	NW_024970311.1	Gnomon	CDS	456222	456361	-	XM_043049032.1	LOC107440469	507	cytosol aminopeptidase isoform X4
107440478	OP	43.3477185718892	VG	10.8794616454268	3.98436246062878	XP_042903922.1	NW_024970205.1	Gnomon	CDS	401065	401181	-	XM_043047988.1	LOC107440478	565	solute carrier family 13 member 5
107440486	VG	94.082879197511	PR	44.3164088446511	2.12298066676192	XP_015908910.2	NW_024969823.1	Gnomon	CDS	972780	972998	+	XM_016053424.2	LOC107440486	607	matrix metalloproteinase-2
107440491	OP	109.731046635822	PR	16.5660512530844	6.62385048551574	XP_015908917.1	NW_024969823.1	Gnomon	CDS	894701	894831	+	XM_016053431.2	LOC107440491	422	P2X purinoceptor 4
107440493	OP	13.1971196898727	PR	0.68666387226054	19.2191845573977	XP_015908922.2	NW_024969823.1	Gnomon	CDS	821256	821258	+	XM_016053436.2	LOC107440493	537	major facilitator superfamily domain-containing protein 6-like isoform X3
107440493	OP	13.1971196898727	PR	0.68666387226054	19.2191845573977	XP_015908919.2	NW_024969823.1	Gnomon	CDS	820223	820261	+	XM_016053433.2	LOC107440493	549	major facilitator superfamily domain-containing protein 6-like isoform X1
107440493	OP	13.1971196898727	PR	0.68666387226054	19.2191845573977	XP_015908921.2	NW_024969823.1	Gnomon	CDS	802069	802080	+	XM_016053435.2	LOC107440493	540	major facilitator superfamily domain-containing protein 6-like isoform X2
107440504	OP	9972.96502211594	VG	225.30545239054	44.2641974097857	XP_042897718.1	NW_024969786.1	Gnomon	CDS	3286868	3286919	-	XM_043041784.1	LOC107440504	442	actinia tenebrosa protease inhibitors isoform X1
107440504	OP	9972.96502211594	VG	225.30545239054	44.2641974097857	XP_042897719.1	NW_024969786.1	Gnomon	CDS	3286868	3286919	-	XM_043041785.1	LOC107440504	383	tissue factor pathway inhibitor isoform X2
107440513	OP	987.678485847552	VG	128.145119910118	7.70749979819999	XP_042903596.1	NW_024969624.1	Gnomon	CDS	606752	606947	+	XM_043047662.1	LOC107440513	1285	uncharacterized protein LOC107440513
107440514	OP	828.300864114375	VG	118.175689608579	7.00906308952264	XP_042903490.1	NW_024969624.1	Gnomon	CDS	586532	586736	-	XM_043047556.1	LOC107440514	632	hemocyanin A chain
107440517	OP	33.7303522396686	PR	1.79127895931637	18.8303178933903	XP_042904071.1	NW_024970224.1	Gnomon	CDS	342469	342483	-	XM_043048137.1	LOC107440517	517	sialin isoform X1
107440517	OP	33.7303522396686	PR	1.79127895931637	18.8303178933903	XP_042904072.1	NW_024970224.1	Gnomon	CDS	335522	335546	-	XM_043048138.1	LOC107440517	499	sialin isoform X2
107440517	OP	33.7303522396686	PR	1.79127895931637	18.8303178933903	XP_042904073.1	NW_024970224.1	Gnomon	CDS	335522	335546	-	XM_043048139.1	LOC107440517	499	sialin isoform X2
107440520	PR	137.949405233529	VG	29.795523798865	4.62987011622143	XP_015908960.1	NW_024969714.1	Gnomon	CDS	602373	602429	+	XM_016053474.2	LOC107440520	217	sarcoplasmic calcium-binding protein 1-like
107440529	PR	5.8150018499678	VG	2.83499635884118	2.05114967143898	XP_042905545.1	NW_024970375.1	Gnomon	CDS	154107	154133	-	XM_043049611.1	LOC107440529	233	copper chaperone for superoxide dismutase isoform X2
107440529	PR	5.8150018499678	VG	2.83499635884118	2.05114967143898	XP_042905544.1	NW_024970375.1	Gnomon	CDS	154107	154133	-	XM_043049610.1	LOC107440529	254	copper chaperone for superoxide dismutase isoform X1
107440531	OP	11.776744207707	VG	0.842669519269926	13.975519392122	XP_042910825.1	NW_024971377.1	Gnomon	CDS	16359	16435	-	XM_043054891.1	LOC107440531	531	cytochrome P450 3A8
107440553	OP	127.427428948013	PR	13.2658481677856	9.60567521475595	XP_015908996.1	NW_024970468.1	Gnomon	CDS	12749	12844	+	XM_016053510.3	LOC107440553	506	uncharacterized protein CG3556 isoform X2
107440553	OP	127.427428948013	PR	13.2658481677856	9.60567521475595	XP_015908995.1	NW_024970468.1	Gnomon	CDS	10844	10907	+	XM_016053509.2	LOC107440553	572	uncharacterized protein CG3556 isoform X1
107440569	OP	28.2165793176805	VG	7.03694502973781	4.00977685607014	XP_042897306.1	NW_024969773.1	Gnomon	CDS	300339	300766	+	XM_043041372.1	LOC107440569	602	putative polypeptide N-acetylgalactosaminyltransferase 9
107440576	PR	18.894161528739	VG	4.7271126312287	3.99697722536134	XP_042912138.1	NW_024972059.1	Gnomon	CDS	21072	21222	-	XM_043056204.1	LOC107440576	155	uncharacterized protein LOC107440576
107440582	PR	715.898089437011	VG	269.597371708677	2.65543423105252	XP_015909039.1	NW_024969814.1	Gnomon	CDS	920274	920795	-	XM_016053553.2	LOC107440582	252	methyltransferase-like protein 7A
107440582	PR	715.898089437011	VG	269.597371708677	2.65543423105252	XP_015909040.1	NW_024969814.1	Gnomon	CDS	920274	920795	-	XM_016053554.3	LOC107440582	252	methyltransferase-like protein 7A
107440588	VG	13.5157632917992	PR	3.93695493232653	3.43305004098997	XP_015909050.1	NW_024970686.1	Gnomon	CDS	214933	214945	-	XM_016053564.2	LOC107440588	1165	myelin regulatory factor-like protein isoform X1
107440588	VG	13.5157632917992	PR	3.93695493232653	3.43305004098997	XP_015909049.1	NW_024970686.1	Gnomon	CDS	164052	164064	-	XM_016053563.2	LOC107440588	1165	myelin regulatory factor-like protein isoform X2
107440602	OP	16.0794508878833	PR	3.44810534217427	4.66327135984311	XP_015909063.3	NW_024970678.1	Gnomon	CDS	47640	47826	+	XM_016053577.3	LOC107440602	413	monocarboxylate transporter 12
107440616	PR	59.3635534745828	VG	19.2935531755054	3.07685955689847	XP_042910323.1	NW_024971203.1	Gnomon	CDS	57705	57951	+	XM_043054389.1	LOC107440616	244	IDLSRF-like peptide
107440623	VG	3.25040776652699	PR	0.804910648020057	4.03822185049041	XP_042899925.1	NW_024969898.1	Gnomon	CDS	3882966	3882969	+	XM_043043991.1	LOC107440623	265	nuclear receptor subfamily 2 group E member 1-like
107440626	OP	112.385298134273	PR	1.45677494965175	77.1466437977532	XP_042904059.1	NW_024970222.1	Gnomon	CDS	60396	60426	+	XM_043048125.1	LOC107440626	174	uncharacterized protein LOC107440626
107440628	OP	137.812735029516	PR	1.35214123880992	101.921848897095	XP_042904051.1	NW_024970222.1	Gnomon	CDS	40550	40580	+	XM_043048117.1	LOC107440628	177	uncharacterized protein LOC107440628
107440629	OP	117.900093084478	VG	0.563112728939372	209.372097317963	XP_042904061.1	NW_024970222.1	Gnomon	CDS	95616	95646	+	XM_043048127.1	LOC107440629	176	uncharacterized protein LOC107440629 isoform X2
107440629	OP	117.900093084478	VG	0.563112728939372	209.372097317963	XP_042904060.1	NW_024970222.1	Gnomon	CDS	95616	95646	+	XM_043048126.1	LOC107440629	176	uncharacterized protein LOC107440629 isoform X1
107440630	VG	606.043452960555	PR	4.21838038057539	143.667331602251	XP_015909086.1	NW_024970222.1	Gnomon	CDS	74590	74620	+	XM_016053600.2	LOC107440630	173	uncharacterized protein LOC107440630
107440633	OP	80.2470774492917	PR	4.87347894934802	16.4660765509262	XP_015909088.2	NW_024970222.1	Gnomon	CDS	28746	28773	+	XM_016053602.3	LOC107440633	173	uncharacterized protein LOC107440633
107440633	OP	80.2470774492917	PR	4.87347894934802	16.4660765509262	XP_015909089.2	NW_024970222.1	Gnomon	CDS	28746	28773	+	XM_016053603.2	LOC107440633	173	uncharacterized protein LOC107440633
107440634	OP	115.469653714973	PR	8.50105809057544	13.5829743173955	XP_015909091.1	NW_024970222.1	Gnomon	CDS	3675	3705	+	XM_016053605.1	LOC107440634	172	uncharacterized protein LOC107440634 isoform X1
107440634	OP	115.469653714973	PR	8.50105809057544	13.5829743173955	XP_015909092.1	NW_024970222.1	Gnomon	CDS	3675	3705	+	XM_016053606.2	LOC107440634	172	uncharacterized protein LOC107440634 isoform X2
107440657	OP	10.5315370697635	PR	0.155773480866496	67.6080229521829	XP_042905398.1	NW_024970362.1	Gnomon	CDS	157992	158273	-	XM_043049464.1	LOC107440657	498	cytochrome P450 3A16
107440657	OP	10.5315370697635	PR	0.155773480866496	67.6080229521829	XP_042905397.1	NW_024970362.1	Gnomon	CDS	157992	158273	-	XM_043049463.1	LOC107440657	498	cytochrome P450 3A16
107440657	OP	10.5315370697635	PR	0.155773480866496	67.6080229521829	XP_042905400.1	NW_024970362.1	Gnomon	CDS	157992	158273	-	XM_043049466.1	LOC107440657	498	cytochrome P450 3A16
107440657	OP	10.5315370697635	PR	0.155773480866496	67.6080229521829	XP_042905399.1	NW_024970362.1	Gnomon	CDS	157992	158273	-	XM_043049465.1	LOC107440657	498	cytochrome P450 3A16
107440677	PR	3.40986789358949	VG	1.2781842352215	2.66774366294589	XP_015909143.1	NW_024970259.1	Gnomon	CDS	419612	419963	-	XM_016053657.2	LOC107440677	308	class E basic helix-loop-helix protein 23
107440678	OP	94.990141942089	VG	6.70425829904268	14.1686280129829	XP_015909146.1	NW_024970259.1	Gnomon	CDS	459809	459878	-	XM_016053660.2	LOC107440678	244	astacin-like metalloprotease toxin 5 isoform X1
107440678	OP	94.990141942089	VG	6.70425829904268	14.1686280129829	XP_015909147.1	NW_024970259.1	Gnomon	CDS	459809	459878	-	XM_016053661.2	LOC107440678	244	astacin-like metalloprotease toxin 5 isoform X2
107440689	OP	61.2742142851478	PR	3.49984130097429	17.5077122120052	XP_042908837.1	NW_024970858.1	Gnomon	CDS	212031	212141	-	XM_043052903.1	LOC107440689	292	sialin
107440695	PR	12.8926447993083	VG	6.42130851671337	2.00779089896574	XP_042907881.1	NW_024970679.1	Gnomon	CDS	204904	205052	+	XM_043051947.1	LOC107440695	1069	FHF complex subunit HOOK interacting protein 1B isoform X1
107440695	PR	12.8926447993083	VG	6.42130851671337	2.00779089896574	XP_042907883.1	NW_024970679.1	Gnomon	CDS	204904	205052	+	XM_043051949.1	LOC107440695	1052	FHF complex subunit HOOK interacting protein 1B isoform X2
107440695	PR	12.8926447993083	VG	6.42130851671337	2.00779089896574	XP_042907882.1	NW_024970679.1	Gnomon	CDS	204904	205052	+	XM_043051948.1	LOC107440695	1069	FHF complex subunit HOOK interacting protein 1B isoform X1
107440698	VG	17.6020336337252	PR	5.1299948429897	3.43119908936731	XP_042907880.1	NW_024970679.1	Gnomon	CDS	147121	147360	-	XM_043051946.1	LOC107440698	541	fatty-acid amide hydrolase 2-B-like
107440707	PR	14.3059744227385	VG	2.6375853877663	5.42389053605344	NP_001310738.1	NW_024969921.1	BestRefSeq	CDS	1024056	1024740	-	NM_001323809.1	LOC107440707	606	homeobox protein Mix.2-like
107440707	PR	14.3059744227385	VG	2.6375853877663	5.42389053605344	XP_042900341.1	NW_024969921.1	Gnomon	CDS	1024056	1024740	-	XM_043044407.1	LOC107440707	606	homeobox protein Mix.2-like isoform X1
107440707	PR	14.3059744227385	VG	2.6375853877663	5.42389053605344	XP_015909177.1	NW_024969921.1	Gnomon	CDS	1024056	1024740	-	XM_016053691.3	LOC107440707	606	homeobox protein Mix.2-like isoform X1
107440707	PR	14.3059744227385	VG	2.6375853877663	5.42389053605344	XP_042900342.1	NW_024969921.1	Gnomon	CDS	1024056	1024740	-	XM_043044408.1	LOC107440707	606	homeobox protein Mix.2-like isoform X1
107440709	PR	6.3234956858054	VG	0.335915246261629	18.8246760341456	XP_015909179.1	NW_024969921.1	Gnomon	CDS	805296	805593	-	XM_016053693.2	LOC107440709	774	homeotic protein proboscipedia-like
107440728	VG	300.571741020076	OP	143.862456437448	2.08929937986125	XP_042911781.1	NW_024971784.1	Gnomon	CDS	42113	42211	-	XM_043055847.1	LOC107440728	275	phosphoserine phosphatase isoform X1
107440728	VG	300.571741020076	OP	143.862456437448	2.08929937986125	XP_042911782.1	NW_024971784.1	Gnomon	CDS	44634	44732	-	XM_043055848.1	LOC107440728	275	phosphoserine phosphatase isoform X2
107440728	VG	300.571741020076	OP	143.862456437448	2.08929937986125	XP_042911785.1	NW_024971784.1	Gnomon	CDS	42423	42461	-	XM_043055851.1	LOC107440728	255	phosphoserine phosphatase isoform X4
107440728	VG	300.571741020076	OP	143.862456437448	2.08929937986125	XP_042911783.1	NW_024971784.1	Gnomon	CDS	44944	44982	-	XM_043055849.1	LOC107440728	255	phosphoserine phosphatase isoform X3
107440734	OP	43.3002421660853	VG	5.61196868336079	7.71569561577711	XP_042906763.1	NW_024970525.1	Gnomon	CDS	182521	182535	+	XM_043050829.1	LOC107440734	784	TBC1 domain family member 25 isoform X2
107440734	OP	43.3002421660853	VG	5.61196868336079	7.71569561577711	XP_015909222.2	NW_024970525.1	Gnomon	CDS	192444	192509	+	XM_016053736.2	LOC107440734	683	TBC1 domain family member 25 isoform X3
107440734	OP	43.3002421660853	VG	5.61196868336079	7.71569561577711	XP_042906762.1	NW_024970525.1	Gnomon	CDS	162921	162983	+	XM_043050828.1	LOC107440734	800	TBC1 domain family member 25 isoform X1
107440747	OP	13.4292290260572	PR	0.421846151056372	31.8344235035171	XP_015909246.1	NW_024969661.1	Gnomon	CDS	184827	184871	-	XM_016053760.1	LOC107440747	398	uncharacterized protein LOC107440747
107440748	OP	4.20139211657533	PR	0.131661716401029	31.9105069523649	XP_015909247.1	NW_024969661.1	Gnomon	CDS	168061	168108	-	XM_016053761.3	LOC107440748	396	uncharacterized protein LOC107440748
107440750	OP	11.7299664293915	PR	0.809917374197385	14.482917397612	XP_042894663.1	NW_024969661.1	Gnomon	CDS	149342	150393	+	XM_043038729.1	LOC107440750	455	uncharacterized protein LOC107440750
107440751	OP	15.3071480953152	PR	1.20564421959766	12.6962397749673	XP_015909250.2	NW_024969661.1	Gnomon	CDS	93026	93052	+	XM_016053764.3	LOC107440751	388	uncharacterized protein LOC107440751 isoform X2
107440751	OP	15.3071480953152	PR	1.20564421959766	12.6962397749673	XP_042894662.1	NW_024969661.1	Gnomon	CDS	125446	126179	+	XM_043038728.1	LOC107440751	352	uncharacterized protein LOC107440751 isoform X3
107440751	OP	15.3071480953152	PR	1.20564421959766	12.6962397749673	XP_042894661.1	NW_024969661.1	Gnomon	CDS	112885	112911	+	XM_043038727.1	LOC107440751	388	uncharacterized protein LOC107440751 isoform X1
107440752	OP	4.82639266607381	PR	2.27292182577796	2.12343100028171	XP_042894660.1	NW_024969661.1	Gnomon	CDS	80535	81247	+	XM_043038726.1	LOC107440752	364	uncharacterized protein LOC107440752
107440754	OP	24.748063335525	PR	0.725128261509162	34.1292218896812	XP_015909255.1	NW_024969661.1	Gnomon	CDS	27152	27211	+	XM_016053769.3	LOC107440754	426	uncharacterized protein LOC107440754
107440755	OP	9.16532792718789	PR	1.08997381264265	8.40875975264627	XP_015909256.2	NW_024969661.1	Gnomon	CDS	16967	17874	+	XM_016053770.2	LOC107440755	393	uncharacterized protein LOC107440755
107440757	PR	11.1019697021773	VG	3.88066742921252	2.86084028190742	XP_015909257.1	NW_024970205.1	Gnomon	CDS	12025	12121	+	XM_016053771.2	LOC107440757	276	fatty acid hydroxylase domain-containing protein 2-like
107440757	PR	11.1019697021773	VG	3.88066742921252	2.86084028190742	XP_015909260.1	NW_024970205.1	Gnomon	CDS	12025	12121	+	XM_016053774.3	LOC107440757	276	fatty acid hydroxylase domain-containing protein 2-like
107440757	PR	11.1019697021773	VG	3.88066742921252	2.86084028190742	XP_015909259.1	NW_024970205.1	Gnomon	CDS	12025	12121	+	XM_016053773.3	LOC107440757	276	fatty acid hydroxylase domain-containing protein 2-like
107440759	OP	30.8779123479651	VG	1.8379123282161	16.8005360614429	XP_015909266.1	NW_024970205.1	Gnomon	CDS	48313	48393	-	XM_016053780.3	LOC107440759	109	uncharacterized protein LOC107440759
107440764	PR	2.03477985062871	VG	0.506545603359645	4.01697268149818	XP_042900458.1	NW_024969932.1	Gnomon	CDS	750745	750826	-	XM_043044524.1	LOC107440764	723	hemicentin-2-like
107440770	PR	5.84060307734535	OP	1.42910300328576	4.08690140872755	XP_015909281.2	NW_024971838.1	Gnomon	CDS	67402	67919	+	XM_016053795.2	LOC107440770	447	keratin, type I cytoskeletal 9
107440770	PR	5.84060307734535	OP	1.42910300328576	4.08690140872755	XP_042911854.1	NW_024971838.1	Gnomon	CDS	67402	67919	+	XM_043055920.1	LOC107440770	447	keratin, type I cytoskeletal 9
107440771	PR	6.03508576274426	VG	2.4803050771439	2.4332030032748	XP_042911853.1	NW_024971838.1	Gnomon	CDS	27346	27410	+	XM_043055919.1	LOC107440771	491	cytochrome P450 3A8
107440794	OP	2.27987624456185	PR	0.243578195162658	9.35993569966054	XP_042896552.1	NW_024969733.1	Gnomon	CDS	1287339	1287687	+	XM_043040618.1	LOC107440794	461	feline leukemia virus subgroup C receptor-related protein 2 isoform X1
107440794	OP	2.27987624456185	PR	0.243578195162658	9.35993569966054	XP_042896551.1	NW_024969733.1	Gnomon	CDS	1287339	1287687	+	XM_043040617.1	LOC107440794	461	feline leukemia virus subgroup C receptor-related protein 2 isoform X1
107440794	OP	2.27987624456185	PR	0.243578195162658	9.35993569966054	XP_042896553.1	NW_024969733.1	Gnomon	CDS	1287339	1287687	+	XM_043040619.1	LOC107440794	424	feline leukemia virus subgroup C receptor-related protein 2 isoform X2
107440794	OP	2.27987624456185	PR	0.243578195162658	9.35993569966054	XP_042896554.1	NW_024969733.1	Gnomon	CDS	1287339	1287687	+	XM_043040620.1	LOC107440794	353	feline leukemia virus subgroup C receptor-related protein 2 isoform X3
107440795	PR	39.7706290222473	VG	3.64727821206005	10.9041939522853	XP_042911810.1	NW_024971804.1	Gnomon	CDS	417	504	+	XM_043055876.1	LOC107440795	682	nose resistant to fluoxetine protein 6, partial
107440803	PR	24.6445276652666	VG	1.52802890437625	16.1283124911349	XP_021000643.1	NW_024969837.1	Gnomon	CDS	759769	759969	-	XM_021144984.2	LOC107440803	171	bursicon
107440814	OP	5.73459150422675	PR	2.51815851911792	2.27729567487098	XP_015909352.2	NW_024969740.1	Gnomon	CDS	798519	798600	+	XM_016053866.3	LOC107440814	705	pseudouridine-metabolizing bifunctional protein C1861.05
107440814	OP	5.73459150422675	PR	2.51815851911792	2.27729567487098	XP_015909349.2	NW_024969740.1	Gnomon	CDS	798519	798600	+	XM_016053863.3	LOC107440814	705	pseudouridine-metabolizing bifunctional protein C1861.05
107440814	OP	5.73459150422675	PR	2.51815851911792	2.27729567487098	XP_015909347.2	NW_024969740.1	Gnomon	CDS	798519	798600	+	XM_016053861.3	LOC107440814	705	pseudouridine-metabolizing bifunctional protein C1861.05
107440814	OP	5.73459150422675	PR	2.51815851911792	2.27729567487098	XP_015909351.2	NW_024969740.1	Gnomon	CDS	798519	798600	+	XM_016053865.3	LOC107440814	705	pseudouridine-metabolizing bifunctional protein C1861.05
107440820	OP	920.221741486207	VG	379.192480752708	2.42679322031793	XP_015909359.1	NW_024969740.1	Gnomon	CDS	791604	792080	-	XM_016053873.2	LOC107440820	158	40S ribosomal protein S11-like
107440842	OP	9.25741245898905	PR	2.76387554363108	3.34943173556469	XP_015909388.1	NW_024970477.1	Gnomon	CDS	84943	84982	-	XM_016053902.2	LOC107440842	980	zinc finger protein ush isoform X1
107440842	OP	9.25741245898905	PR	2.76387554363108	3.34943173556469	XP_015909391.1	NW_024970477.1	Gnomon	CDS	17295	17463	-	XM_016053905.3	LOC107440842	812	zinc finger protein ush isoform X3
107440842	OP	9.25741245898905	PR	2.76387554363108	3.34943173556469	XP_015909390.1	NW_024970477.1	Gnomon	CDS	25788	25872	-	XM_016053904.2	LOC107440842	892	zinc finger protein ush isoform X2
107440842	OP	9.25741245898905	PR	2.76387554363108	3.34943173556469	XP_015909389.1	NW_024970477.1	Gnomon	CDS	25788	25872	-	XM_016053903.2	LOC107440842	892	zinc finger protein ush isoform X2
107440845	OP	19.999174940098	PR	2.58742749281445	7.72936632838515	XP_042912045.1	NW_024971981.1	Gnomon	CDS	758	848	+	XM_043056111.1	LOC107440845	130	neurogenic locus notch homolog protein 1
107440856	OP	154.726526619974	PR	10.269719115233	15.0662861256321	XP_042902602.1	NW_024970087.1	Gnomon	CDS	378811	378918	-	XM_043046668.1	LOC107440856	496	MFS-type transporter SLC18B1
107440861	OP	130.32502050916	PR	2.74502810576546	47.476752691688	XP_015909414.2	NW_024970086.1	Gnomon	CDS	90087	90320	+	XM_016053928.2	LOC107440861	142	uncharacterized protein LOC107440861
107440869	PR	2.18928515359827	OP	0.875218209232194	2.50141636737525	XP_042904294.1	NW_024970244.1	Gnomon	CDS	442651	442819	-	XM_043048360.1	LOC107440869	1309	uncharacterized protein LOC107440869 isoform X3
107440869	PR	2.18928515359827	OP	0.875218209232194	2.50141636737525	XP_042904292.1	NW_024970244.1	Gnomon	CDS	442651	442819	-	XM_043048358.1	LOC107440869	1309	uncharacterized protein LOC107440869 isoform X3
107440869	PR	2.18928515359827	OP	0.875218209232194	2.50141636737525	XP_042904291.1	NW_024970244.1	Gnomon	CDS	449993	450033	-	XM_043048357.1	LOC107440869	1417	uncharacterized protein LOC107440869 isoform X2
107440869	PR	2.18928515359827	OP	0.875218209232194	2.50141636737525	XP_042904293.1	NW_024970244.1	Gnomon	CDS	442651	442819	-	XM_043048359.1	LOC107440869	1309	uncharacterized protein LOC107440869 isoform X3
107440869	PR	2.18928515359827	OP	0.875218209232194	2.50141636737525	XP_042904290.1	NW_024970244.1	Gnomon	CDS	449993	450033	-	XM_043048356.1	LOC107440869	1424	uncharacterized protein LOC107440869 isoform X1
107440870	OP	84.6754157338032	PR	1.75280407564772	48.3085456670409	XP_015909424.2	NW_024970086.1	Gnomon	CDS	79892	80131	+	XM_016053938.2	LOC107440870	141	uncharacterized protein LOC107440870
107440873	PR	25.9105312750816	VG	9.82381572812337	2.63752211891613	XP_042903906.1	NW_024970204.1	Gnomon	CDS	244470	244530	+	XM_043047972.1	LOC107440873	655	synaptogenesis protein syg-1-like isoform X2
107440873	PR	25.9105312750816	VG	9.82381572812337	2.63752211891613	XP_042903905.1	NW_024970204.1	Gnomon	CDS	244470	244530	+	XM_043047971.1	LOC107440873	697	synaptogenesis protein syg-1-like isoform X1
107440875	PR	10.012452986269	VG	3.66955077465557	2.72852280868325	XP_042913390.1	NW_024975768.1	Gnomon	CDS	1511	1548	+	XM_043057456.1	LOC107440875	109	transformation/transcription domain-associated protein-like
107440878	PR	41.7941178988221	VG	18.7098256912651	2.2338058402294	XP_042906892.1	NW_024970539.1	Gnomon	CDS	295724	295804	+	XM_043050958.1	LOC107440878	391	isocitrate dehydrogenase
107440888	OP	658.609184767892	PR	7.90389084637343	83.3272115682221	XP_015909446.1	NW_024970086.1	Gnomon	CDS	139273	139464	+	XM_016053960.2	LOC107440888	134	L-cystatin
107440893	OP	6.24081868993294	PR	2.15416982681099	2.89708759832171	XP_042901863.1	NW_024970030.1	Gnomon	CDS	646598	646650	-	XM_043045929.1	LOC107440893	591	calcitonin gene-related peptide type 1 receptor-like isoform X2
107440893	OP	6.24081868993294	PR	2.15416982681099	2.89708759832171	XP_042901862.1	NW_024970030.1	Gnomon	CDS	646598	646650	-	XM_043045928.1	LOC107440893	591	calcitonin gene-related peptide type 1 receptor-like isoform X1
107440893	OP	6.24081868993294	PR	2.15416982681099	2.89708759832171	XP_042901864.1	NW_024970030.1	Gnomon	CDS	634299	634331	-	XM_043045930.1	LOC107440893	535	calcitonin gene-related peptide type 1 receptor-like isoform X3
107440895	OP	222.16564432169	PR	6.29076452913417	35.3161596325507	XP_015909459.1	NW_024970086.1	Gnomon	CDS	151269	151460	+	XM_016053973.2	LOC107440895	134	L-cystatin-like
107440902	PR	4.14456882185827	OP	1.89240518498693	2.19010646067686	XP_042902591.1	NW_024970086.1	Gnomon	CDS	371320	371977	+	XM_043046657.1	LOC107440902	657	uncharacterized protein LOC107440902 isoform X10
107440902	PR	4.14456882185827	OP	1.89240518498693	2.19010646067686	XP_042902587.1	NW_024970086.1	Gnomon	CDS	371320	371977	+	XM_043046653.1	LOC107440902	740	uncharacterized protein LOC107440902 isoform X7
107440902	PR	4.14456882185827	OP	1.89240518498693	2.19010646067686	XP_042902584.1	NW_024970086.1	Gnomon	CDS	371320	371977	+	XM_043046650.1	LOC107440902	743	uncharacterized protein LOC107440902 isoform X4
107440902	PR	4.14456882185827	OP	1.89240518498693	2.19010646067686	XP_042902582.1	NW_024970086.1	Gnomon	CDS	371320	371977	+	XM_043046648.1	LOC107440902	767	uncharacterized protein LOC107440902 isoform X2
107440902	PR	4.14456882185827	OP	1.89240518498693	2.19010646067686	XP_042902583.1	NW_024970086.1	Gnomon	CDS	371320	371977	+	XM_043046649.1	LOC107440902	743	uncharacterized protein LOC107440902 isoform X3
107440902	PR	4.14456882185827	OP	1.89240518498693	2.19010646067686	XP_042902585.1	NW_024970086.1	Gnomon	CDS	371320	371977	+	XM_043046651.1	LOC107440902	743	uncharacterized protein LOC107440902 isoform X5
107440902	PR	4.14456882185827	OP	1.89240518498693	2.19010646067686	XP_042902586.1	NW_024970086.1	Gnomon	CDS	371320	371977	+	XM_043046652.1	LOC107440902	742	uncharacterized protein LOC107440902 isoform X6
107440902	PR	4.14456882185827	OP	1.89240518498693	2.19010646067686	XP_042902589.1	NW_024970086.1	Gnomon	CDS	371320	371977	+	XM_043046655.1	LOC107440902	712	uncharacterized protein LOC107440902 isoform X8
107440902	PR	4.14456882185827	OP	1.89240518498693	2.19010646067686	XP_042902581.1	NW_024970086.1	Gnomon	CDS	371320	371977	+	XM_043046647.1	LOC107440902	770	uncharacterized protein LOC107440902 isoform X1
107440902	PR	4.14456882185827	OP	1.89240518498693	2.19010646067686	XP_042902590.1	NW_024970086.1	Gnomon	CDS	371320	371977	+	XM_043046656.1	LOC107440902	712	uncharacterized protein LOC107440902 isoform X9
107440905	PR	3.94615085387458	OP	1.3520289315009	2.91868817444159	XP_015909470.1	NW_024969752.1	Gnomon	CDS	471225	472329	-	XM_016053984.2	LOC107440905	368	BRISC and BRCA1-A complex member 2-like isoform X2
107440905	PR	3.94615085387458	OP	1.3520289315009	2.91868817444159	XP_015909474.1	NW_024969752.1	Gnomon	CDS	471558	472329	-	XM_016053988.3	LOC107440905	289	BRISC and BRCA1-A complex member 2-like isoform X4
107440905	PR	3.94615085387458	OP	1.3520289315009	2.91868817444159	XP_042896932.1	NW_024969752.1	Gnomon	CDS	471225	472329	-	XM_043040998.1	LOC107440905	368	BRISC and BRCA1-A complex member 2-like isoform X2
107440905	PR	3.94615085387458	OP	1.3520289315009	2.91868817444159	XP_015909472.1	NW_024969752.1	Gnomon	CDS	471225	472329	-	XM_016053986.3	LOC107440905	368	BRISC and BRCA1-A complex member 2-like isoform X1
107440905	PR	3.94615085387458	OP	1.3520289315009	2.91868817444159	XP_015909473.1	NW_024969752.1	Gnomon	CDS	471558	472329	-	XM_016053987.3	LOC107440905	306	BRISC and BRCA1-A complex member 2-like isoform X3
107440906	PR	36.1352068728551	VG	15.4206034292199	2.343306929506	XP_015909475.1	NW_024969752.1	Gnomon	CDS	534288	534825	-	XM_016053989.2	LOC107440906	633	LON peptidase N-terminal domain and RING finger protein 3
107440924	OP	11.3040623711118	VG	0.0974931032222158	115.94730291174	XP_042896945.1	NW_024969752.1	Gnomon	CDS	1837411	1837518	-	XM_043041011.1	LOC107440924	352	procathepsin L-like
107440924	OP	11.3040623711118	VG	0.0974931032222158	115.94730291174	XP_042896944.1	NW_024969752.1	Gnomon	CDS	1837411	1837518	-	XM_043041010.1	LOC107440924	352	procathepsin L-like
107440924	OP	11.3040623711118	VG	0.0974931032222158	115.94730291174	XP_042896943.1	NW_024969752.1	Gnomon	CDS	1837411	1837518	-	XM_043041009.1	LOC107440924	352	procathepsin L-like
107440928	PR	13.1155659712862	VG	6.26918005683325	2.09207039076674	XP_042896953.1	NW_024969752.1	Gnomon	CDS	2789379	2789970	+	XM_043041019.1	LOC107440928	525	Y+L amino acid transporter 2
107440929	PR	42.153784210661	VG	17.8741914160235	2.3583603436669	XP_015909505.1	NW_024969752.1	Gnomon	CDS	1722528	1722615	-	XM_016054019.3	LOC107440929	135	uncharacterized protein LOC107440929
107440930	VG	53.0329235901992	PR	15.2676135028713	3.47355685813146	XP_015909506.1	NW_024969752.1	Gnomon	CDS	1760562	1760631	-	XM_016054020.2	LOC107440930	246	transmembrane protein 163 isoform X1
107440930	VG	53.0329235901992	PR	15.2676135028713	3.47355685813146	XP_015909507.1	NW_024969752.1	Gnomon	CDS	1754898	1754946	-	XM_016054021.2	LOC107440930	239	transmembrane protein 163 isoform X2
107440935	OP	82.1548017193399	PR	21.0002537004639	3.91208615339371	XP_020999891.1	NW_024970457.1	Gnomon	CDS	164192	164357	+	XM_021144232.2	LOC107440935	303	clavesin-2
107440935	OP	82.1548017193399	PR	21.0002537004639	3.91208615339371	XP_020999890.1	NW_024970457.1	Gnomon	CDS	164192	164357	+	XM_021144231.2	LOC107440935	303	clavesin-2
107440935	OP	82.1548017193399	PR	21.0002537004639	3.91208615339371	XP_020999892.1	NW_024970457.1	Gnomon	CDS	164192	164357	+	XM_021144233.2	LOC107440935	303	clavesin-2
107440935	OP	82.1548017193399	PR	21.0002537004639	3.91208615339371	XP_020999889.1	NW_024970457.1	Gnomon	CDS	164192	164357	+	XM_021144230.2	LOC107440935	303	clavesin-2
107440942	VG	5.20657940103251	PR	1.38789849712751	3.75141223353754	XP_042908726.1	NW_024970838.1	Gnomon	CDS	61372	61496	+	XM_043052792.1	LOC107440942	656	sperm-associated antigen 1
107440951	PR	8.29001233566566	OP	3.07020524102988	2.70014923591389	XP_042906226.1	NW_024970457.1	Gnomon	CDS	194208	194301	+	XM_043050292.1	LOC107440951	795	DDB1- and CUL4-associated factor 6
107440954	PR	3.30777732717712	VG	0.582548445845829	5.67811544389996	XP_042908723.1	NW_024970838.1	Gnomon	CDS	55070	55235	-	XM_043052789.1	LOC107440954	335	lipid droplet-associated hydrolase
107440954	PR	3.30777732717712	VG	0.582548445845829	5.67811544389996	XP_042908725.1	NW_024970838.1	Gnomon	CDS	55070	55235	-	XM_043052791.1	LOC107440954	335	lipid droplet-associated hydrolase
107440954	PR	3.30777732717712	VG	0.582548445845829	5.67811544389996	XP_042908724.1	NW_024970838.1	Gnomon	CDS	55070	55235	-	XM_043052790.1	LOC107440954	335	lipid droplet-associated hydrolase
107440966	OP	898.342310428736	VG	171.37445639503	5.24198488693084	XP_042904774.1	NW_024970290.1	Gnomon	CDS	337451	337585	+	XM_043048840.1	LOC107440966	524	D-3-phosphoglycerate dehydrogenase
107440969	OP	29.8539780013581	PR	4.50511854157573	6.62667979229604	XP_015909560.1	NW_024970251.1	Gnomon	CDS	391014	391111	-	XM_016054074.2	LOC107440969	129	centromere protein V
107440978	PR	7.02056659071313	OP	2.87618441828009	2.44093061143531	XP_015909568.1	NW_024970037.1	Gnomon	CDS	565477	565502	-	XM_016054082.3	LOC107440978	173	YY1-associated factor 2 isoform X1
107440978	PR	7.02056659071313	OP	2.87618441828009	2.44093061143531	XP_015909570.1	NW_024970037.1	Gnomon	CDS	565477	565502	-	XM_016054084.3	LOC107440978	172	YY1-associated factor 2 isoform X2
107440992	PR	2.11712751007193	VG	0.882776405306023	2.39826019062891	XP_015909710.1	NW_024970071.1	Gnomon	CDS	643343	643694	+	XM_016054224.2	LOC107440992	268	uncharacterized protein LOC107440992
107440992	PR	2.11712751007193	VG	0.882776405306023	2.39826019062891	XP_015909636.1	NW_024970071.1	Gnomon	CDS	643343	643694	+	XM_016054150.2	LOC107440992	268	uncharacterized protein LOC107440992
107440994	VG	11.9662448793227	PR	5.48817110919873	2.18037022556861	XP_015909600.1	NW_024970683.1	Gnomon	CDS	155539	155778	-	XM_016054114.2	LOC107440994	539	solute carrier family 43 member 3
107440994	VG	11.9662448793227	PR	5.48817110919873	2.18037022556861	XP_015909601.1	NW_024970683.1	Gnomon	CDS	155539	155778	-	XM_016054115.3	LOC107440994	539	solute carrier family 43 member 3
107441006	OP	2.76663432127063	VG	0.899217429937351	3.07671340563692	XP_015909615.1	NW_024971489.1	Gnomon	CDS	70306	73065	-	XM_016054129.3	LOC107441006	919	ER membrane protein complex subunit 1-like
107441010	OP	5.95006519434282	VG	1.30239098010639	4.56857064063571	XP_042895100.1	NW_024969678.1	Gnomon	CDS	1611164	1611323	-	XM_043039166.1	LOC107441010	604	glucose dehydrogenase
107441010	OP	5.95006519434282	VG	1.30239098010639	4.56857064063571	XP_042895102.1	NW_024969678.1	Gnomon	CDS	1611164	1611323	-	XM_043039168.1	LOC107441010	604	glucose dehydrogenase
107441010	OP	5.95006519434282	VG	1.30239098010639	4.56857064063571	XP_042895101.1	NW_024969678.1	Gnomon	CDS	1611164	1611323	-	XM_043039167.1	LOC107441010	604	glucose dehydrogenase
107441027	OP	2.59204258727797	VG	0.740895272058496	3.4985276395087	XP_015909640.3	NW_024969745.1	Gnomon	CDS	373903	375018	-	XM_016054154.3	LOC107441027	371	BTB/POZ domain-containing protein At4g01160
107441033	OP	346.587180424477	VG	42.9146547330706	8.07619640843556	XP_042906192.1	NW_024970453.1	Gnomon	CDS	178619	178642	+	XM_043050258.1	LOC107441033	313	N-acetylneuraminate lyase isoform X2
107441033	OP	346.587180424477	VG	42.9146547330706	8.07619640843556	XP_042906191.1	NW_024970453.1	Gnomon	CDS	178619	178642	+	XM_043050257.1	LOC107441033	313	N-acetylneuraminate lyase isoform X1
107441038	OP	150.266953382172	PR	5.25013527671399	28.6215393436914	XP_015909652.2	NW_024970901.1	Gnomon	CDS	16822	16918	+	XM_016054166.3	LOC107441038	252	astacin-like metalloprotease toxin 5
107441039	OP	2.30998101658305	PR	0.0484668546051858	47.6610466142337	XP_042909070.1	NW_024970901.1	Gnomon	CDS	4900	4971	-	XM_043053136.1	LOC107441039	143	sodium-dependent glucose transporter 1-like
107441040	OP	5.76742776463911	VG	0.770899517808177	7.48142608914463	XP_042909071.1	NW_024970901.1	Gnomon	CDS	39801	39927	-	XM_043053137.1	LOC107441040	454	sodium-dependent glucose transporter 1
107441041	OP	201.156114377399	PR	7.64874425782578	26.2992339130161	XP_042909073.1	NW_024970901.1	Gnomon	CDS	67584	67712	+	XM_043053139.1	LOC107441041	240	astacin-like metalloprotease toxin 5
107441043	OP	436.15670693174	PR	10.9903527474283	39.6854147410143	XP_015909659.1	NW_024970901.1	Gnomon	CDS	79205	79247	+	XM_016054173.1	LOC107441043	240	astacin-like metalloprotease toxin 5
107441044	OP	680.377000844103	VG	17.5394208418633	38.7913037139841	XP_015909663.1	NW_024970901.1	Gnomon	CDS	115745	115796	-	XM_016054177.2	LOC107441044	233	astacin-like metalloprotease toxin 5 isoform X3
107441044	OP	680.377000844103	VG	17.5394208418633	38.7913037139841	XP_015909662.1	NW_024970901.1	Gnomon	CDS	97936	97987	-	XM_016054176.2	LOC107441044	233	astacin-like metalloprotease toxin 5 isoform X2
107441044	OP	680.377000844103	VG	17.5394208418633	38.7913037139841	XP_015909660.1	NW_024970901.1	Gnomon	CDS	115745	115796	-	XM_016054174.1	LOC107441044	233	astacin-like metalloprotease toxin 5 isoform X1
107441045	OP	456.771826911916	VG	8.54124731999782	53.4783515567411	XP_042909074.1	NW_024970901.1	Gnomon	CDS	178528	178579	-	XM_043053140.1	LOC107441045	237	astacin-like metalloprotease toxin 5 isoform X1
107441045	OP	456.771826911916	VG	8.54124731999782	53.4783515567411	XP_015909665.1	NW_024970901.1	Gnomon	CDS	134268	134319	-	XM_016054179.1	LOC107441045	237	astacin-like metalloprotease toxin 5 isoform X2
107441048	OP	25.2636108631655	PR	0.554187655248708	45.5867441721121	XP_042909078.1	NW_024970901.1	Gnomon	CDS	197765	197804	+	XM_043053144.1	LOC107441048	461	zinc metalloproteinase nas-6
107441050	OP	259.09637780552	VG	4.9347188844261	52.5047898114774	XP_015909671.1	NW_024970901.1	Gnomon	CDS	227697	227736	+	XM_016054185.1	LOC107441050	234	astacin-like metalloprotease toxin 5
107441051	OP	34.8451632507385	PR	1.53729062043351	22.6666075936327	XP_015909672.1	NW_024970901.1	Gnomon	CDS	259034	259073	+	XM_016054186.2	LOC107441051	237	astacin-like metalloprotease toxin 5
107441052	OP	8.70370359419362	VG	0.478992630298131	18.1708507472784	XP_015909673.1	NW_024970901.1	Gnomon	CDS	256239	256278	-	XM_016054187.3	LOC107441052	239	astacin-like metalloprotease toxin 5
107441053	OP	903.413091584227	PR	21.4674695214805	42.0828868852132	XP_042907409.1	NW_024970608.1	Gnomon	CDS	21056	21116	+	XM_043051475.1	LOC107441053	239	astacin-like metalloprotease toxin 5
107441055	OP	6596.71039401143	PR	245.519206579483	26.8684087323158	XP_042907408.1	NW_024970608.1	Gnomon	CDS	11867	11927	+	XM_043051474.1	LOC107441055	239	astacin-like metalloprotease toxin 5
107441056	OP	47.4771230629438	VG	0.903910149750827	52.5241619159065	XP_042907417.1	NW_024970608.1	Gnomon	CDS	1356	1613	+	XM_043051483.1	LOC107441056	169	astacin-like metalloprotease toxin 4, partial
107441057	OP	153.909431869003	PR	3.69428858822759	41.661453401193	XP_042908675.1	NW_024970824.1	Gnomon	CDS	11394	11451	-	XM_043052741.1	LOC107441057	102	astacin-like metalloprotease toxin 1
107441058	OP	686.494431496506	VG	7.46416960617532	91.971976484638	XP_042908678.1	NW_024970824.1	Gnomon	CDS	18253	18319	+	XM_043052744.1	LOC107441058	252	astacin-like metalloprotease toxin 5 isoform X2
107441058	OP	686.494431496506	VG	7.46416960617532	91.971976484638	XP_042908677.1	NW_024970824.1	Gnomon	CDS	44034	44100	+	XM_043052743.1	LOC107441058	252	astacin-like metalloprotease toxin 5 isoform X1
107441064	OP	192.896482235938	PR	18.8489781985883	10.2337898746355	XP_015909688.2	NW_024970640.1	Gnomon	CDS	51704	51712	-	XM_016054202.3	LOC107441064	526	fatty-acid amide hydrolase 2-A
107441067	OP	27.3982214840409	PR	3.43668435898296	7.97228334700749	XP_042907642.1	NW_024970640.1	Gnomon	CDS	79087	79095	-	XM_043051708.1	LOC107441067	464	fatty-acid amide hydrolase 2 isoform X2
107441067	OP	27.3982214840409	PR	3.43668435898296	7.97228334700749	XP_042907641.1	NW_024970640.1	Gnomon	CDS	79087	79095	-	XM_043051707.1	LOC107441067	525	fatty-acid amide hydrolase 2-A isoform X1
107441069	OP	777.213143541326	PR	18.0667604980154	43.0189542628133	XP_042907276.1	NW_024970592.1	Gnomon	CDS	300056	300098	-	XM_043051342.1	LOC107441069	158	uncharacterized protein LOC107441069
107441070	OP	677.021294636818	PR	12.7022144423332	53.2994697665065	XP_015909695.2	NW_024970592.1	Gnomon	CDS	285443	285491	-	XM_016054209.2	LOC107441070	127	uncharacterized protein LOC107441070
107441075	OP	5.64198256214101	VG	2.25326174577186	2.50391796369327	XP_015909701.2	NW_024970962.1	Gnomon	CDS	110705	110933	-	XM_016054215.2	LOC107441075	455	glycerophosphocholine cholinephosphodiesterase ENPP6-like
107441083	PR	10.5585015262864	VG	2.2176847790798	4.76104702791331	XP_015909712.2	NW_024970981.1	Gnomon	CDS	43162	43243	+	XM_016054226.3	LOC107441083	622	nephrin
107441103	VG	36.5239906474085	OP	15.7685269213618	2.31625888895995	XP_042897388.1	NW_024969778.1	Gnomon	CDS	1627324	1627673	-	XM_043041454.1	LOC107441103	430	uncharacterized protein LOC107441103
107441103	VG	36.5239906474085	OP	15.7685269213618	2.31625888895995	XP_015909741.1	NW_024969778.1	Gnomon	CDS	1627324	1627673	-	XM_016054255.3	LOC107441103	430	uncharacterized protein LOC107441103
107441108	PR	19.0931057296465	VG	8.74751462788117	2.18268920280403	XP_042906298.1	NW_024970462.1	Gnomon	CDS	95473	95490	-	XM_043050364.1	LOC107441108	316	transcription initiation factor IIA subunit 1
107441117	OP	26.2832414851433	PR	1.48468816460063	17.7028699438803	XP_042908696.1	NW_024970830.1	Gnomon	CDS	92177	92240	-	XM_043052762.1	LOC107441117	1327	uncharacterized protein LOC107441117 isoform X1
107441117	OP	26.2832414851433	PR	1.48468816460063	17.7028699438803	XP_042908699.1	NW_024970830.1	Gnomon	CDS	92177	92240	-	XM_043052765.1	LOC107441117	1327	uncharacterized protein LOC107441117 isoform X4
107441117	OP	26.2832414851433	PR	1.48468816460063	17.7028699438803	XP_042908698.1	NW_024970830.1	Gnomon	CDS	92177	92240	-	XM_043052764.1	LOC107441117	1327	uncharacterized protein LOC107441117 isoform X3
107441117	OP	26.2832414851433	PR	1.48468816460063	17.7028699438803	XP_042908697.1	NW_024970830.1	Gnomon	CDS	92177	92240	-	XM_043052763.1	LOC107441117	1327	uncharacterized protein LOC107441117 isoform X2
107441118	OP	9.07481748410335	VG	0.100084079299518	90.6719385102746	XP_042911160.1	NW_024971507.1	Gnomon	CDS	6149	6212	+	XM_043055226.1	LOC107441118	951	uncharacterized protein LOC107441118
107441119	OP	15.241632301408	VG	0.422431581821113	36.0807121373382	XP_042912606.1	NW_024972602.1	Gnomon	CDS	18503	18610	-	XM_043056672.1	LOC107441119	262	putative phosphoenolpyruvate synthase, partial
107441147	OP	298.778119892022	PR	18.5960042593373	16.0667913238405	XP_042908396.1	NW_024970778.1	Gnomon	CDS	98494	98503	+	XM_043052462.1	LOC107441147	90	lipopolysaccharide-induced tumor necrosis factor-alpha factor homolog
107441147	OP	298.778119892022	PR	18.5960042593373	16.0667913238405	XP_015909785.1	NW_024970778.1	Gnomon	CDS	98494	98503	+	XM_016054299.2	LOC107441147	90	lipopolysaccharide-induced tumor necrosis factor-alpha factor homolog
107441148	OP	667.289699372458	PR	58.1275405856465	11.4797511239833	XP_015909786.2	NW_024970778.1	Gnomon	CDS	122029	122055	+	XM_016054300.3	LOC107441148	108	lipopolysaccharide-induced tumor necrosis factor-alpha factor homolog
107441160	OP	6974.9595502115	VG	1157.63607571657	6.02517466112486	XP_015909799.1	NW_024970027.1	Gnomon	CDS	61026	61041	-	XM_016054313.1	LOC107441160	159	natterin-4
107441162	OP	5.98349798622347	VG	0.270309151180966	22.1357581128197	XP_015909800.1	NW_024970027.1	Gnomon	CDS	74018	75637	-	XM_016054314.2	LOC107441162	539	speckle-type POZ protein-like
107441184	VG	7.15648476646841	PR	3.5452493573663	2.01861252766289	XP_015909831.2	NW_024969792.1	Gnomon	CDS	683196	683539	+	XM_016054345.2	LOC107441184	559	uncharacterized protein LOC107441184
107441184	VG	7.15648476646841	PR	3.5452493573663	2.01861252766289	XP_015909830.2	NW_024969792.1	Gnomon	CDS	683196	683539	+	XM_016054344.3	LOC107441184	559	uncharacterized protein LOC107441184
107441190	OP	146.082255855958	PR	8.98316957861953	16.261772036859	XP_042897869.1	NW_024969792.1	Gnomon	CDS	858892	859105	+	XM_043041935.1	LOC107441190	354	uncharacterized protein LOC107441190 isoform X2
107441190	OP	146.082255855958	PR	8.98316957861953	16.261772036859	XP_015909841.2	NW_024969792.1	Gnomon	CDS	854525	854555	+	XM_016054355.3	LOC107441190	385	uncharacterized protein LOC107441190 isoform X1
107441191	OP	65.6049413169884	PR	3.40357561521662	19.2753000766851	XP_042897870.1	NW_024969792.1	Gnomon	CDS	887260	887299	+	XM_043041936.1	LOC107441191	734	flocculation protein FLO11 isoform X1
107441191	OP	65.6049413169884	PR	3.40357561521662	19.2753000766851	XP_042897871.1	NW_024969792.1	Gnomon	CDS	887260	887299	+	XM_043041937.1	LOC107441191	709	flocculation protein FLO11 isoform X2
107441203	PR	25.6077249677097	VG	6.58702735419513	3.8875996091622	XP_042899234.1	NW_024969863.1	Gnomon	CDS	110226	111098	+	XM_043043300.1	LOC107441203	934	uncharacterized protein LOC107441203 isoform X1
107441203	PR	25.6077249677097	VG	6.58702735419513	3.8875996091622	XP_042899236.1	NW_024969863.1	Gnomon	CDS	110226	111098	+	XM_043043302.1	LOC107441203	842	potassium voltage-gated channel subfamily B member 2 isoform X3
107441203	PR	25.6077249677097	VG	6.58702735419513	3.8875996091622	XP_042899235.1	NW_024969863.1	Gnomon	CDS	110418	111098	+	XM_043043301.1	LOC107441203	870	uncharacterized protein LOC107441203 isoform X2
107441209	PR	2.4097907733746	VG	0.486837603874403	4.94988627459495	XP_042897866.1	NW_024969792.1	Gnomon	CDS	753805	753824	+	XM_043041932.1	LOC107441209	403	monocarboxylate transporter 2 isoform X4
107441209	PR	2.4097907733746	VG	0.486837603874403	4.94988627459495	XP_042897864.1	NW_024969792.1	Gnomon	CDS	753805	753824	+	XM_043041930.1	LOC107441209	563	uncharacterized protein LOC107441209 isoform X1
107441209	PR	2.4097907733746	VG	0.486837603874403	4.94988627459495	XP_042897865.1	NW_024969792.1	Gnomon	CDS	753797	753824	+	XM_043041931.1	LOC107441209	491	uncharacterized protein LOC107441209 isoform X3
107441209	PR	2.4097907733746	VG	0.486837603874403	4.94988627459495	XP_015909868.2	NW_024969792.1	Gnomon	CDS	760466	760658	+	XM_016054382.2	LOC107441209	546	uncharacterized protein LOC107441209 isoform X2
107441210	VG	42.6976344506772	PR	10.5555008940255	4.04506000040647	XP_015909869.1	NW_024969792.1	Gnomon	CDS	934122	934133	-	XM_016054383.2	LOC107441210	173	probable serine/threonine-protein kinase clkA
107441212	PR	4.31977752502252	OP	0.476150660161617	9.07229137003881	XP_015909871.2	NW_024970176.1	Gnomon	CDS	59946	59948	+	XM_016054385.2	LOC107441212	188	progranulin
107441227	PR	3.00004968452191	OP	0.0319202560511353	93.9857650175463	XP_015909889.1	NW_024970176.1	Gnomon	CDS	52451	52519	-	XM_016054403.2	LOC107441227	116	uncharacterized protein LOC107441227
107441230	OP	269.315154096772	VG	121.989233366078	2.20769609469208	XP_015909895.1	NW_024970943.1	Gnomon	CDS	181060	181074	-	XM_016054409.2	LOC107441230	422	medium-chain specific acyl-CoA dehydrogenase, mitochondrial
107441231	OP	12.2546027931464	PR	1.50639957731121	8.13502803487225	XP_015909896.1	NW_024970943.1	Gnomon	CDS	90769	91007	+	XM_016054410.3	LOC107441231	445	BTB/POZ domain-containing protein 6-A
107441231	OP	12.2546027931464	PR	1.50639957731121	8.13502803487225	XP_015909897.1	NW_024970943.1	Gnomon	CDS	90769	91007	+	XM_016054411.3	LOC107441231	445	BTB/POZ domain-containing protein 6-A
107441238	PR	2.00001489249065	OP	0.618110898942578	3.23568941416845	XP_015909910.2	NW_024991240.1	Gnomon	CDS	113	471	-	XM_016054424.2	LOC107441238	119	histone-lysine N-methyltransferase SETMAR-like, partial
107441248	OP	59.4189186394604	PR	25.5406276851758	2.32644707764752	XP_042907192.1	NW_024970580.1	Gnomon	CDS	215389	216342	-	XM_043051258.1	LOC107441248	317	sulfotransferase ssu-1
107441248	OP	59.4189186394604	PR	25.5406276851758	2.32644707764752	XP_042907191.1	NW_024970580.1	Gnomon	CDS	215389	216342	-	XM_043051257.1	LOC107441248	317	sulfotransferase ssu-1
107441248	OP	59.4189186394604	PR	25.5406276851758	2.32644707764752	XP_042907193.1	NW_024970580.1	Gnomon	CDS	215389	216342	-	XM_043051259.1	LOC107441248	317	sulfotransferase ssu-1
107441248	OP	59.4189186394604	PR	25.5406276851758	2.32644707764752	XP_042907194.1	NW_024970580.1	Gnomon	CDS	215389	216342	-	XM_043051260.1	LOC107441248	317	sulfotransferase ssu-1
107441251	PR	3.22147806808231	OP	1.39595673261413	2.30772057100195	XP_015909925.2	NW_024969765.1	Gnomon	CDS	1186091	1186458	+	XM_016054439.3	LOC107441251	681	uncharacterized protein LOC107441251
107441252	PR	29.1383243561224	VG	11.952376657731	2.43786865077375	XP_042910796.1	NW_024971360.1	Gnomon	CDS	85179	85709	-	XM_043054862.1	LOC107441252	585	uncharacterized protein LOC107441252
107441256	VG	68.45430189274	PR	29.1540725427679	2.34801850727099	XP_015909938.1	NW_024970019.1	Gnomon	CDS	106935	107069	+	XM_016054452.3	LOC107441256	328	transmembrane protein 68
107441256	VG	68.45430189274	PR	29.1540725427679	2.34801850727099	XP_042901729.1	NW_024970019.1	Gnomon	CDS	106935	107069	+	XM_043045795.1	LOC107441256	328	transmembrane protein 68
107441256	VG	68.45430189274	PR	29.1540725427679	2.34801850727099	XP_042901727.1	NW_024970019.1	Gnomon	CDS	106935	107069	+	XM_043045793.1	LOC107441256	328	transmembrane protein 68
107441256	VG	68.45430189274	PR	29.1540725427679	2.34801850727099	XP_042901730.1	NW_024970019.1	Gnomon	CDS	106935	107069	+	XM_043045796.1	LOC107441256	328	transmembrane protein 68
107441256	VG	68.45430189274	PR	29.1540725427679	2.34801850727099	XP_042901726.1	NW_024970019.1	Gnomon	CDS	106935	107069	+	XM_043045792.1	LOC107441256	328	transmembrane protein 68
107441256	VG	68.45430189274	PR	29.1540725427679	2.34801850727099	XP_042901728.1	NW_024970019.1	Gnomon	CDS	106935	107069	+	XM_043045794.1	LOC107441256	328	transmembrane protein 68
107441257	PR	10.2443701443989	VG	3.59194444560353	2.85204025272101	XP_015909942.1	NW_024970019.1	Gnomon	CDS	245762	245858	-	XM_016054456.3	LOC107441257	108	U-scoloptoxin(16)-Er12a
107441258	PR	7.62180616771248	VG	3.53865215669172	2.15387266965457	XP_042901731.1	NW_024970019.1	Gnomon	CDS	129922	129988	+	XM_043045797.1	LOC107441258	1140	CUB and sushi domain-containing protein 1 isoform X2
107441258	PR	7.62180616771248	VG	3.53865215669172	2.15387266965457	XP_015909943.2	NW_024970019.1	Gnomon	CDS	129922	129988	+	XM_016054457.2	LOC107441258	1140	CUB and sushi domain-containing protein 1 isoform X1
107441262	OP	5.53225369041146	VG	2.03641228180349	2.71666682618511	XP_042908416.1	NW_024970781.1	Gnomon	CDS	60450	60561	-	XM_043052482.1	LOC107441262	598	L-sorbose 1-dehydrogenase-like
107441269	PR	9.70985379573465	VG	3.71444311887144	2.61408062662292	XP_042895216.1	NW_024969682.1	Gnomon	CDS	170447	170513	+	XM_043039282.1	LOC107441269	398	lachesin isoform X3
107441269	PR	9.70985379573465	VG	3.71444311887144	2.61408062662292	XP_042895214.1	NW_024969682.1	Gnomon	CDS	23374	23452	+	XM_043039280.1	LOC107441269	402	lachesin isoform X1
107441269	PR	9.70985379573465	VG	3.71444311887144	2.61408062662292	XP_042895215.1	NW_024969682.1	Gnomon	CDS	23374	23452	+	XM_043039281.1	LOC107441269	400	lachesin isoform X2
107441276	VG	388.275911189404	PR	86.6022125512175	4.48344100862058	XP_015909961.1	NW_024970208.1	Gnomon	CDS	69834	69888	-	XM_016054475.2	LOC107441276	344	elongation of very long chain fatty acids protein AAEL008004
107441286	PR	9.99209157812373	VG	4.51228275178422	2.21442053341465	XP_015909981.1	NW_024969682.1	Gnomon	CDS	271925	271975	-	XM_016054495.2	LOC107441286	189	calcium and integrin-binding family member 3-like
107441291	OP	16.5670686332185	PR	1.17304254562031	14.1231609160926	XP_042905935.1	NW_024970418.1	Gnomon	CDS	96306	96703	-	XM_043050001.1	LOC107441291	364	connectin
107441309	OP	67.1503596634393	PR	8.36402348310053	8.0284757448513	XP_042909605.1	NW_024971030.1	Gnomon	CDS	7712	7898	+	XM_043053671.1	LOC107441309	242	laminin subunit gamma-1
107441316	PR	2.70886555556215	OP	1.31210820869075	2.06451383934646	XP_042902043.1	NW_024970041.1	Gnomon	CDS	480095	480198	+	XM_043046109.1	LOC107441316	408	dual specificity mitogen-activated protein kinase kinase 1
107441319	VG	109.815656340867	PR	40.7098551177219	2.69752019562118	XP_042902044.1	NW_024970041.1	Gnomon	CDS	813174	813288	-	XM_043046110.1	LOC107441319	1060	cartilage oligomeric matrix protein-like
107441320	OP	2.83631720361805	PR	0.205243680269073	13.8192669313845	XP_042911157.1	NW_024971506.1	Gnomon	CDS	51816	53289	+	XM_043055223.1	LOC107441320	569	uncharacterized protein LOC107441320 isoform X2
107441320	OP	2.83631720361805	PR	0.205243680269073	13.8192669313845	XP_042911156.1	NW_024971506.1	Gnomon	CDS	45814	47299	+	XM_043055222.1	LOC107441320	573	uncharacterized protein LOC107441320 isoform X1
107441322	OP	5.53347769635475	PR	0.338936822615943	16.3259856325049	XP_042911108.1	NW_024971484.1	Gnomon	CDS	50812	50907	-	XM_043055174.1	LOC107441322	960	eukaryotic translation initiation factor 4 gamma 3-like isoform X6
107441322	OP	5.53347769635475	PR	0.338936822615943	16.3259856325049	XP_042911106.1	NW_024971484.1	Gnomon	CDS	45450	45548	-	XM_043055172.1	LOC107441322	961	uncharacterized protein LOC107441322 isoform X5
107441322	OP	5.53347769635475	PR	0.338936822615943	16.3259856325049	XP_042911103.1	NW_024971484.1	Gnomon	CDS	74274	74399	-	XM_043055169.1	LOC107441322	1002	uncharacterized protein LOC107441322 isoform X2
107441322	OP	5.53347769635475	PR	0.338936822615943	16.3259856325049	XP_042911107.1	NW_024971484.1	Gnomon	CDS	45450	45548	-	XM_043055173.1	LOC107441322	961	uncharacterized protein LOC107441322 isoform X5
107441322	OP	5.53347769635475	PR	0.338936822615943	16.3259856325049	XP_042911102.1	NW_024971484.1	Gnomon	CDS	74274	74399	-	XM_043055168.1	LOC107441322	1003	uncharacterized protein LOC107441322 isoform X1
107441322	OP	5.53347769635475	PR	0.338936822615943	16.3259856325049	XP_042911105.1	NW_024971484.1	Gnomon	CDS	50812	50907	-	XM_043055171.1	LOC107441322	993	uncharacterized protein LOC107441322 isoform X4
107441322	OP	5.53347769635475	PR	0.338936822615943	16.3259856325049	XP_042911104.1	NW_024971484.1	Gnomon	CDS	74274	74399	-	XM_043055170.1	LOC107441322	1001	uncharacterized protein LOC107441322 isoform X3
107441322	OP	5.53347769635475	PR	0.338936822615943	16.3259856325049	XP_042911109.1	NW_024971484.1	Gnomon	CDS	74274	74399	-	XM_043055175.1	LOC107441322	959	uncharacterized protein LOC107441322 isoform X7
107441342	PR	2.10229693761318	VG	1.04278326052957	2.01604400184323	XP_015910054.2	NW_024970918.1	Gnomon	CDS	168810	169575	-	XM_016054568.2	LOC107441342	291	piezo-type mechanosensitive ion channel component 2-like
107441346	PR	72.1731616144345	VG	24.9369315085963	2.89422784794332	XP_015910057.2	NW_024969732.1	Gnomon	CDS	782093	782140	-	XM_016054571.3	LOC107441346	359	adenosine deaminase
107441347	OP	3064.4933148115	VG	1273.05441084901	2.40719743688549	XP_042896523.1	NW_024969732.1	Gnomon	CDS	800590	800733	-	XM_043040589.1	LOC107441347	462	elongation factor 1-alpha
107441347	OP	3064.4933148115	VG	1273.05441084901	2.40719743688549	XP_015910058.1	NW_024969732.1	Gnomon	CDS	800590	800733	-	XM_016054572.2	LOC107441347	462	elongation factor 1-alpha
107441350	OP	95.1266683498953	PR	16.1614519617234	5.88602240536261	XP_042896526.1	NW_024969732.1	Gnomon	CDS	882036	882081	-	XM_043040592.1	LOC107441350	166	uncharacterized protein LOC107441350
107441357	VG	16.9014295840359	PR	3.04067284167989	5.55845053514481	XP_042896535.1	NW_024969732.1	Gnomon	CDS	1332806	1332909	-	XM_043040601.1	LOC107441357	3487	cubilin
107441358	PR	8.89041947138651	VG	1.50433536368036	5.90986537046903	XP_015910072.1	NW_024969732.1	Gnomon	CDS	740061	740737	+	XM_016054586.3	LOC107441358	376	protein odd-skipped-related 2
107441360	OP	57.9233442857186	PR	6.59949287721847	8.77693867746577	XP_042911967.1	NW_024971925.1	Gnomon	CDS	18007	18166	-	XM_043056033.1	LOC107441360	294	alpha-tocopherol transfer protein
107441367	OP	80.5941717748004	PR	3.31827688475792	24.2879586525764	XP_042908399.1	NW_024970779.1	Gnomon	CDS	246238	247540	+	XM_043052465.1	LOC107441367	1580	plectin
107441374	OP	1025.89090394218	VG	418.910740745787	2.44894867607305	XP_015910094.1	NW_024969627.1	Gnomon	CDS	129633	129770	-	XM_016054608.2	LOC107441374	258	60S ribosomal protein L8
107441375	PR	11.5570235688089	VG	4.62529005499618	2.49865920437251	XP_042904101.1	NW_024969627.1	Gnomon	CDS	21505	21760	-	XM_043048167.1	LOC107441375	351	G-protein coupled receptor 143
107441375	PR	11.5570235688089	VG	4.62529005499618	2.49865920437251	XP_042904106.1	NW_024969627.1	Gnomon	CDS	21505	21760	-	XM_043048172.1	LOC107441375	351	G-protein coupled receptor 143
107441384	PR	114.898809792261	VG	35.1655754778155	3.26736611675092	XP_015910104.2	NW_024971307.1	Gnomon	CDS	82519	82636	-	XM_016054618.3	LOC107441384	135	uncharacterized protein LOC107441384
107441385	PR	4.55076514743705	OP	1.06422507547716	4.2761303527796	XP_042912817.1	NW_024973076.1	Gnomon	CDS	3088	3206	-	XM_043056883.1	LOC107441385	134	uncharacterized protein LOC107441385
107441396	OP	2.19445751648385	PR	0.113598068543906	19.3177361605905	XP_021002027.2	NW_024969886.1	Gnomon	CDS	770803	770848	+	XM_021146368.2	LOC107441396	552	mucin-6-like
107441407	OP	2.6990140655561	PR	0.642067950948512	4.20362683041399	XP_042910146.1	NW_024971166.1	Gnomon	CDS	122379	122541	-	XM_043054212.1	LOC107441407	185	receptor expression-enhancing protein 5 isoform X1
107441407	OP	2.6990140655561	PR	0.642067950948512	4.20362683041399	XP_042910147.1	NW_024971166.1	Gnomon	CDS	122379	122541	-	XM_043054213.1	LOC107441407	163	uncharacterized protein LOC107441407 isoform X2
107441410	OP	25.5250757137064	PR	4.1803516481818	6.10596377096846	XP_042907659.1	NW_024970641.1	Gnomon	CDS	122815	122951	+	XM_043051725.1	LOC107441410	527	amidophosphoribosyltransferase isoform X9
107441410	OP	25.5250757137064	PR	4.1803516481818	6.10596377096846	XP_015910139.1	NW_024970641.1	Gnomon	CDS	122815	122951	+	XM_016054653.2	LOC107441410	583	amidophosphoribosyltransferase isoform X2
107441410	OP	25.5250757137064	PR	4.1803516481818	6.10596377096846	XP_015910138.1	NW_024970641.1	Gnomon	CDS	122815	122951	+	XM_016054652.2	LOC107441410	584	amidophosphoribosyltransferase isoform X1
107441410	OP	25.5250757137064	PR	4.1803516481818	6.10596377096846	XP_015910141.1	NW_024970641.1	Gnomon	CDS	122815	122951	+	XM_016054655.2	LOC107441410	582	amidophosphoribosyltransferase isoform X4
107441410	OP	25.5250757137064	PR	4.1803516481818	6.10596377096846	XP_015910140.1	NW_024970641.1	Gnomon	CDS	122815	122951	+	XM_016054654.2	LOC107441410	583	amidophosphoribosyltransferase isoform X3
107441410	OP	25.5250757137064	PR	4.1803516481818	6.10596377096846	XP_042907658.1	NW_024970641.1	Gnomon	CDS	122815	122951	+	XM_043051724.1	LOC107441410	554	amidophosphoribosyltransferase isoform X8
107441410	OP	25.5250757137064	PR	4.1803516481818	6.10596377096846	XP_015910142.1	NW_024970641.1	Gnomon	CDS	122815	122951	+	XM_016054656.2	LOC107441410	556	amidophosphoribosyltransferase isoform X5
107441410	OP	25.5250757137064	PR	4.1803516481818	6.10596377096846	XP_015910144.1	NW_024970641.1	Gnomon	CDS	122815	122951	+	XM_016054658.2	LOC107441410	500	amidophosphoribosyltransferase isoform X10
107441410	OP	25.5250757137064	PR	4.1803516481818	6.10596377096846	XP_015910143.1	NW_024970641.1	Gnomon	CDS	122815	122951	+	XM_016054657.2	LOC107441410	555	amidophosphoribosyltransferase isoform X6
107441410	OP	25.5250757137064	PR	4.1803516481818	6.10596377096846	XP_042907657.1	NW_024970641.1	Gnomon	CDS	122815	122951	+	XM_043051723.1	LOC107441410	555	amidophosphoribosyltransferase isoform X7
107441412	OP	333.639421456984	PR	56.1092334138583	5.94624807999211	XP_015910146.1	NW_024970641.1	Gnomon	CDS	122149	122158	-	XM_016054660.3	LOC107441412	420	multifunctional protein ADE2 isoform X1
107441412	OP	333.639421456984	PR	56.1092334138583	5.94624807999211	XP_015910147.1	NW_024970641.1	Gnomon	CDS	120562	120757	-	XM_016054661.3	LOC107441412	416	multifunctional protein ADE2 isoform X2
107441412	OP	333.639421456984	PR	56.1092334138583	5.94624807999211	XP_042907660.1	NW_024970641.1	Gnomon	CDS	120562	120757	-	XM_043051726.1	LOC107441412	416	multifunctional protein ADE2 isoform X2
107441415	OP	32.2573746435865	PR	14.1254908191816	2.2836285872476	XP_015910151.1	NW_024970811.1	Gnomon	CDS	67685	67727	-	XM_016054665.3	LOC107441415	326	deoxyribose-phosphate aldolase
107441418	OP	6.38703517612297	VG	2.09519572169342	3.04841934812692	XP_042896592.1	NW_024969603.1	Gnomon	CDS	2380133	2380159	-	XM_043040658.1	LOC107441418	1128	anillin isoform X1
107441418	OP	6.38703517612297	VG	2.09519572169342	3.04841934812692	XP_042896597.1	NW_024969603.1	Gnomon	CDS	2380133	2380159	-	XM_043040663.1	LOC107441418	1107	anillin isoform X2
107441424	VG	3.24813306469293	PR	1.15682402944845	2.80780220846689	XP_042899747.1	NW_024969892.1	Gnomon	CDS	417607	417728	+	XM_043043813.1	LOC107441424	446	uncharacterized protein LOC107441424 isoform X1
107441424	VG	3.24813306469293	PR	1.15682402944845	2.80780220846689	XP_042899748.1	NW_024969892.1	Gnomon	CDS	417607	417728	+	XM_043043814.1	LOC107441424	397	uncharacterized protein LOC107441424 isoform X2
107441427	PR	74.7020011224454	VG	24.7277001646714	3.02098458914398	XP_015910169.1	NW_024969818.1	Gnomon	CDS	495340	495412	+	XM_016054683.2	LOC107441427	256	uncharacterized protein LOC107441427
107441432	PR	26.8420008473221	VG	10.3452945128674	2.59460963764118	XP_042905103.1	NW_024969630.1	Gnomon	CDS	673219	673440	-	XM_043049169.1	LOC107441432	321	delta-sarcoglycan
107441437	VG	3.0449752003856	PR	1.45193614242317	2.09718259048485	XP_015910185.1	NW_024969663.1	Gnomon	CDS	1041482	1041493	-	XM_016054699.2	LOC107441437	323	protein CFAP20DC isoform X3
107441437	VG	3.0449752003856	PR	1.45193614242317	2.09718259048485	XP_015910183.2	NW_024969663.1	Gnomon	CDS	1040054	1040185	-	XM_016054697.2	LOC107441437	363	uncharacterized protein LOC107441437 isoform X1
107441437	VG	3.0449752003856	PR	1.45193614242317	2.09718259048485	XP_015910184.1	NW_024969663.1	Gnomon	CDS	1041482	1041482	-	XM_016054698.2	LOC107441437	341	uncharacterized protein LOC107441437 isoform X2
107441438	OP	250.209833207594	VG	92.8085967535552	2.69597690257082	XP_042894758.1	NW_024969663.1	Gnomon	CDS	1088803	1088818	-	XM_043038824.1	LOC107441438	412	sorting nexin-5 isoform X1
107441438	OP	250.209833207594	VG	92.8085967535552	2.69597690257082	XP_042894760.1	NW_024969663.1	Gnomon	CDS	1086672	1086708	-	XM_043038826.1	LOC107441438	348	sorting nexin-5 isoform X3
107441438	OP	250.209833207594	VG	92.8085967535552	2.69597690257082	XP_042894759.1	NW_024969663.1	Gnomon	CDS	1086671	1086883	-	XM_043038825.1	LOC107441438	406	sorting nexin-5 isoform X2
107441451	OP	55.8647543731965	PR	0.810482058101086	68.9278113127938	XP_042910261.1	NW_024971185.1	Gnomon	CDS	157185	157239	-	XM_043054327.1	LOC107441451	484	uncharacterized protein LOC107441451
107441452	VG	37.3022784509121	PR	6.62838630998172	5.62765606988513	XP_042912035.1	NW_024971975.1	Gnomon	CDS	18536	18602	+	XM_043056101.1	LOC107441452	348	receptor-type tyrosine-protein phosphatase T
107441463	OP	31.4581440251052	VG	2.26764790995004	13.8725874890332	XP_042911552.1	NW_024971650.1	Gnomon	CDS	8465	8625	-	XM_043055618.1	LOC107441463	185	putative phosphoenolpyruvate synthase, partial
107441473	PR	42930.8981815132	VG	5121.58306521354	8.38234929217598	XP_042901624.1	NW_024970010.1	Gnomon	CDS	529023	529448	+	XM_043045690.1	LOC107441473	144	adult-specific rigid cuticular protein 12.6
107441482	OP	13.4280276407494	VG	0.247974208529072	54.1509043234839	XP_042911779.1	NW_024971783.1	Gnomon	CDS	3870	4045	+	XM_043055845.1	LOC107441482	138	LOW QUALITY PROTEIN: astacin-like metalloprotease toxin 1, partial
107441484	OP	30.997247815569	PR	4.55095116504226	6.81115808353904	XP_015910251.2	NW_024970134.1	Gnomon	CDS	511817	511876	-	XM_016054765.3	LOC107441484	330	dermonecrotic toxin StSicTox-betaIB1i-like isoform X1
107441484	OP	30.997247815569	PR	4.55095116504226	6.81115808353904	XP_042903140.1	NW_024970134.1	Gnomon	CDS	511817	511876	-	XM_043047206.1	LOC107441484	289	dermonecrotic toxin StSicTox-betaIB1i-like isoform X4
107441484	OP	30.997247815569	PR	4.55095116504226	6.81115808353904	XP_015910255.2	NW_024970134.1	Gnomon	CDS	511817	511876	-	XM_016054769.2	LOC107441484	329	dermonecrotic toxin StSicTox-betaIB1i-like isoform X2
107441484	OP	30.997247815569	PR	4.55095116504226	6.81115808353904	XP_015910250.2	NW_024970134.1	Gnomon	CDS	511817	511876	-	XM_016054764.2	LOC107441484	330	dermonecrotic toxin StSicTox-betaIB1i-like isoform X1
107441484	OP	30.997247815569	PR	4.55095116504226	6.81115808353904	XP_015910256.2	NW_024970134.1	Gnomon	CDS	509607	509802	-	XM_016054770.2	LOC107441484	290	dermonecrotic toxin SpeSicTox-betaIIA1-like isoform X3
107441484	OP	30.997247815569	PR	4.55095116504226	6.81115808353904	XP_015910248.2	NW_024970134.1	Gnomon	CDS	511817	511876	-	XM_016054762.3	LOC107441484	330	dermonecrotic toxin StSicTox-betaIB1i-like isoform X1
107441485	OP	36.9455616374114	PR	0.523590137990985	70.5619891527589	XP_015910257.2	NW_024971783.1	Gnomon	CDS	28529	28589	+	XM_016054771.2	LOC107441485	246	astacin-like metalloprotease toxin 1
107441496	VG	15.4095072217531	PR	4.18322380109537	3.68364399191793	XP_015910270.2	NW_024969857.1	Gnomon	CDS	992411	992987	-	XM_016054784.3	LOC107441496	382	barH-like 2 homeobox protein
107441507	PR	6.28045000587013	VG	2.5101977980807	2.50197415146813	XP_015910280.2	NW_024969746.1	Gnomon	CDS	1082631	1082688	-	XM_016054794.2	LOC107441507	148	Down syndrome cell adhesion molecule-like protein Dscam2
107441510	PR	4.54507393587298	VG	1.04370122533301	4.35476535387109	XP_042899475.1	NW_024969875.1	Gnomon	CDS	494965	495040	+	XM_043043541.1	LOC107441510	248	Down syndrome cell adhesion molecule-like protein Dscam2
107441516	OP	4.75510754448676	PR	0.241448285057287	19.6941036187461	XP_015910289.2	NW_024969746.1	Gnomon	CDS	348424	349836	-	XM_016054803.3	LOC107441516	470	acid phosphatase type 7-like
107441517	OP	83.1951006339816	PR	4.60733167350125	18.0571112586647	XP_015910290.2	NW_024969746.1	Gnomon	CDS	351697	353037	-	XM_016054804.3	LOC107441517	446	acid phosphatase type 7
107441519	OP	36.4510905866338	VG	2.1149072969579	17.2353136419101	XP_015910292.2	NW_024969746.1	Gnomon	CDS	340473	341798	-	XM_016054806.3	LOC107441519	441	acid phosphatase type 7
107441522	PR	156.385390897805	VG	73.4336469528991	2.12961492976254	XP_015910300.1	NW_024969627.1	Gnomon	CDS	471014	471379	+	XM_016054814.2	LOC107441522	1251	calcium-activated potassium channel slowpoke
107441529	VG	63.4172279678678	PR	1.59537804230187	39.7505959630527	XP_042900439.1	NW_024969929.1	Gnomon	CDS	37505	37558	-	XM_043044505.1	LOC107441529	290	trypsin I-P1-like
107441561	PR	2.44089253344696	VG	1.05925089082328	2.30435731005129	XP_015910357.2	NW_024969785.1	Gnomon	CDS	959308	960661	+	XM_016054871.3	LOC107441561	547	homeobox protein Hox-C10-like
107441566	OP	1634.55203638885	VG	644.747048859262	2.53518343244972	XP_042907167.1	NW_024969637.1	Gnomon	CDS	229996	230027	+	XM_043051233.1	LOC107441566	254	60S ribosomal protein L7
107441570	PR	8.01664642758617	VG	3.1760159791005	2.52412030680545	XP_015910368.2	NW_024970583.1	Gnomon	CDS	272908	272947	-	XM_016054882.2	LOC107441570	236	uncharacterized protein LOC107441570
107441594	OP	9.69940122784927	PR	0.569344653545622	17.0360802853698	XP_042902304.1	NW_024970063.1	Gnomon	CDS	199804	199846	+	XM_043046370.1	LOC107441594	703	uncharacterized protein LOC107441594
107441597	OP	29.1791170553393	PR	6.35406068460025	4.59219993382468	XP_042911713.1	NW_024971738.1	Gnomon	CDS	11443	11493	+	XM_043055779.1	LOC107441597	184	calcium and integrin-binding protein 1-like
107441598	PR	4.68871650483067	VG	1.93416791732168	2.4241517310055	XP_042911767.1	NW_024971772.1	Gnomon	CDS	45562	45576	-	XM_043055833.1	LOC107441598	109	uncharacterized protein LOC107441598
107441644	PR	40.503111265463	VG	19.4033013904985	2.08743401188917	XP_042907706.1	NW_024970650.1	Gnomon	CDS	259918	260022	-	XM_043051772.1	LOC107441644	679	glutamic acid-rich protein isoform X3
107441644	PR	40.503111265463	VG	19.4033013904985	2.08743401188917	XP_042907705.1	NW_024970650.1	Gnomon	CDS	261774	261796	-	XM_043051771.1	LOC107441644	688	glutamic acid-rich protein isoform X2
107441644	PR	40.503111265463	VG	19.4033013904985	2.08743401188917	XP_042907704.1	NW_024970650.1	Gnomon	CDS	262853	262878	-	XM_043051770.1	LOC107441644	689	glutamic acid-rich protein isoform X1
107441665	PR	99.524902966193	VG	49.5521911576325	2.00848641888691	XP_021004020.1	NW_024969888.1	Gnomon	CDS	321062	321212	-	XM_021148361.2	LOC107441665	313	band 7 protein AGAP004871 isoform X1
107441665	PR	99.524902966193	VG	49.5521911576325	2.00848641888691	XP_021004025.1	NW_024969888.1	Gnomon	CDS	321062	321212	-	XM_021148366.2	LOC107441665	310	band 7 protein AGAP004871 isoform X3
107441665	PR	99.524902966193	VG	49.5521911576325	2.00848641888691	XP_021004028.1	NW_024969888.1	Gnomon	CDS	343744	343768	-	XM_021148369.2	LOC107441665	301	band 7 protein AGAP004871 isoform X4
107441665	PR	99.524902966193	VG	49.5521911576325	2.00848641888691	XP_021004021.1	NW_024969888.1	Gnomon	CDS	321062	321212	-	XM_021148362.2	LOC107441665	313	band 7 protein AGAP004871 isoform X1
107441665	PR	99.524902966193	VG	49.5521911576325	2.00848641888691	XP_021004022.1	NW_024969888.1	Gnomon	CDS	332027	332177	-	XM_021148363.2	LOC107441665	313	band 7 protein AGAP004871 isoform X2
107441666	VG	69.9468940767177	PR	15.3231294364239	4.56479170047667	XP_015910496.2	NW_024969888.1	Gnomon	CDS	143496	143713	-	XM_016055010.2	LOC107441666	275	uncharacterized protein LOC107441666
107441669	PR	3.91465804150111	VG	1.35232701393176	2.89475696423427	XP_015910498.1	NW_024969597.1	Gnomon	CDS	1097469	1097567	-	XM_016055012.2	LOC107441669	317	syntaxin-16
107441671	PR	3.02704671018878	OP	0.661776326928466	4.57412359284345	XP_042903946.1	NW_024970208.1	Gnomon	CDS	312285	312297	+	XM_043048012.1	LOC107441671	262	elongation of very long chain fatty acids protein 7-like isoform X1
107441671	PR	3.02704671018878	OP	0.661776326928466	4.57412359284345	XP_042903947.1	NW_024970208.1	Gnomon	CDS	327583	327637	+	XM_043048013.1	LOC107441671	245	elongation of very long chain fatty acids protein 7-like isoform X2
107441673	OP	45.0616772263314	VG	13.6408744071031	3.30343025538501	XP_042909425.1	NW_024969597.1	Gnomon	CDS	1111906	1113377	+	XM_043053491.1	LOC107441673	1059	uncharacterized protein LOC107441673
107441685	OP	99.318895825718	VG	37.7340978561751	2.63207288549141	XP_042901104.1	NW_024969976.1	Gnomon	CDS	468055	468282	+	XM_043045170.1	LOC107441685	626	angiotensin-converting enzyme
107441686	PR	3.99780762689018	VG	1.61263480690604	2.47905329202231	XP_015910517.1	NW_024969976.1	Gnomon	CDS	458739	459333	-	XM_016055031.3	LOC107441686	843	serine/threonine-protein kinase MARK2
107441687	PR	24.7494834420947	VG	7.54607876823272	3.2797806916997	XP_042903949.1	NW_024970208.1	Gnomon	CDS	368283	368325	-	XM_043048015.1	LOC107441687	309	elongation of very long chain fatty acids protein 7
107441687	PR	24.7494834420947	VG	7.54607876823272	3.2797806916997	XP_042903952.1	NW_024970208.1	Gnomon	CDS	368283	368325	-	XM_043048018.1	LOC107441687	309	elongation of very long chain fatty acids protein 7
107441687	PR	24.7494834420947	VG	7.54607876823272	3.2797806916997	XP_042903951.1	NW_024970208.1	Gnomon	CDS	368283	368325	-	XM_043048017.1	LOC107441687	309	elongation of very long chain fatty acids protein 7
107441687	PR	24.7494834420947	VG	7.54607876823272	3.2797806916997	XP_042903950.1	NW_024970208.1	Gnomon	CDS	368283	368325	-	XM_043048016.1	LOC107441687	309	elongation of very long chain fatty acids protein 7
107441688	PR	7.88445827910785	OP	1.67031229334329	4.72034978759951	XP_042901103.1	NW_024969976.1	Gnomon	CDS	354585	354665	-	XM_043045169.1	LOC107441688	685	LOW QUALITY PROTEIN: recombining binding protein suppressor of hairless
107441706	OP	36.6719156333657	VG	14.3627085877054	2.55327297141969	XP_042910962.1	NW_024971427.1	Gnomon	CDS	26415	27141	+	XM_043055028.1	LOC107441706	987	ribosome-binding protein 1 isoform X1
107441706	OP	36.6719156333657	VG	14.3627085877054	2.55327297141969	XP_042910963.1	NW_024971427.1	Gnomon	CDS	26415	27141	+	XM_043055029.1	LOC107441706	972	ribosome-binding protein 1 isoform X2
107441706	OP	36.6719156333657	VG	14.3627085877054	2.55327297141969	XP_042910961.1	NW_024971427.1	Gnomon	CDS	26415	27141	+	XM_043055027.1	LOC107441706	987	ribosome-binding protein 1 isoform X1
107441708	OP	403.250434051594	PR	13.2142135096658	30.5164158091307	XP_042904802.1	NW_024970292.1	Gnomon	CDS	210316	210346	-	XM_043048868.1	LOC107441708	182	uncharacterized protein LOC107441708 isoform X1
107441708	OP	403.250434051594	PR	13.2142135096658	30.5164158091307	XP_015910549.2	NW_024970292.1	Gnomon	CDS	211368	211398	-	XM_016055063.2	LOC107441708	182	uncharacterized protein LOC107441708 isoform X2
107441710	OP	35.7761348690363	PR	0.119929657450827	298.309322560226	XP_015910551.2	NW_024970292.1	Gnomon	CDS	183545	183575	-	XM_016055065.3	LOC107441710	182	uncharacterized protein LOC107441710 isoform X2
107441710	OP	35.7761348690363	PR	0.119929657450827	298.309322560226	XP_042904799.1	NW_024970292.1	Gnomon	CDS	183545	183575	-	XM_043048865.1	LOC107441710	182	uncharacterized protein LOC107441710 isoform X1
107441711	OP	73.3708552388872	VG	0.328356748175554	223.448598655447	XP_042904798.1	NW_024970292.1	Gnomon	CDS	197994	198024	-	XM_043048864.1	LOC107441711	182	uncharacterized protein LOC107441711
107441727	OP	24.6194606670673	VG	10.4324504762914	2.35989240715947	XP_042907990.1	NW_024970692.1	Gnomon	CDS	74888	75131	-	XM_043052056.1	LOC107441727	606	sodium- and chloride-dependent GABA transporter 2
107441727	OP	24.6194606670673	VG	10.4324504762914	2.35989240715947	XP_042907989.1	NW_024970692.1	Gnomon	CDS	74888	75131	-	XM_043052055.1	LOC107441727	606	sodium- and chloride-dependent GABA transporter 2
107441736	OP	74.8235250390553	PR	8.56218850715227	8.73883178074774	XP_015910589.2	NW_024969905.1	Gnomon	CDS	62968	63632	+	XM_016055103.2	LOC107441736	313	uncharacterized protein LOC107441736
107441740	OP	11.5979450462369	PR	2.03082380892317	5.71095581767214	XP_042909065.1	NW_024970900.1	Gnomon	CDS	159870	159876	+	XM_043053131.1	LOC107441740	442	sialin isoform X4
107441740	OP	11.5979450462369	PR	2.03082380892317	5.71095581767214	XP_042909064.1	NW_024970900.1	Gnomon	CDS	159870	159876	+	XM_043053130.1	LOC107441740	442	sialin isoform X4
107441740	OP	11.5979450462369	PR	2.03082380892317	5.71095581767214	XP_042909066.1	NW_024970900.1	Gnomon	CDS	165862	165969	+	XM_043053132.1	LOC107441740	407	sialin isoform X5
107441740	OP	11.5979450462369	PR	2.03082380892317	5.71095581767214	XP_042909061.1	NW_024970900.1	Gnomon	CDS	100026	100032	+	XM_043053127.1	LOC107441740	498	sialin isoform X1
107441740	OP	11.5979450462369	PR	2.03082380892317	5.71095581767214	XP_042909063.1	NW_024970900.1	Gnomon	CDS	103761	103868	+	XM_043053129.1	LOC107441740	463	sialin isoform X3
107441740	OP	11.5979450462369	PR	2.03082380892317	5.71095581767214	XP_042909062.1	NW_024970900.1	Gnomon	CDS	100026	100032	+	XM_043053128.1	LOC107441740	492	sialin isoform X2
107441742	OP	18.6562112390881	VG	2.73141011290638	6.83024901714111	XP_042909060.1	NW_024970900.1	Gnomon	CDS	68349	68555	+	XM_043053126.1	LOC107441742	491	sialin isoform X2
107441742	OP	18.6562112390881	VG	2.73141011290638	6.83024901714111	XP_042909059.1	NW_024970900.1	Gnomon	CDS	66038	66059	+	XM_043053125.1	LOC107441742	499	sialin isoform X1
107441744	OP	9.1080358114402	PR	0	Inf	XP_042908636.1	NW_024970814.1	Gnomon	CDS	89506	89568	+	XM_043052702.1	LOC107441744	124	uncharacterized protein LOC107441744
107441752	OP	1979.43776576277	VG	784.018315199504	2.52473408769676	XP_015910602.2	NW_024970036.1	Gnomon	CDS	499039	499047	-	XM_016055116.2	LOC107441752	428	elongation factor 1-gamma
107441771	PR	5.5234409645199	VG	2.00898233631029	2.74937258764768	XP_015910649.1	NW_024969625.1	Gnomon	CDS	575103	575112	+	XM_016055163.2	LOC107441771	1150	protein tiptop isoform X3
107441771	PR	5.5234409645199	VG	2.00898233631029	2.74937258764768	XP_015910642.1	NW_024969625.1	Gnomon	CDS	206303	206342	+	XM_016055156.2	LOC107441771	1160	protein tiptop isoform X2
107441771	PR	5.5234409645199	VG	2.00898233631029	2.74937258764768	XP_042903712.1	NW_024969625.1	Gnomon	CDS	589256	592483	+	XM_043047778.1	LOC107441771	1075	protein tiptop isoform X4
107441771	PR	5.5234409645199	VG	2.00898233631029	2.74937258764768	XP_015910633.1	NW_024969625.1	Gnomon	CDS	574996	575116	+	XM_016055147.2	LOC107441771	1187	protein tiptop isoform X1
107441790	PR	8.02921409000192	VG	3.98472074725984	2.01500044777876	XP_015910653.2	NW_024969728.1	Gnomon	CDS	545347	546078	-	XM_016055167.2	LOC107441790	243	E3 SUMO-protein ligase ZBED1-like
107441805	OP	2.749435889987	PR	0.379783274118918	7.23948651073584	XP_042900452.1	NW_024969929.1	Gnomon	CDS	823582	827469	-	XM_043044518.1	LOC107441805	1295	uncharacterized protein LOC107441805
107441805	OP	2.749435889987	PR	0.379783274118918	7.23948651073584	XP_042900450.1	NW_024969929.1	Gnomon	CDS	823582	827469	-	XM_043044516.1	LOC107441805	1295	uncharacterized protein LOC107441805
107441805	OP	2.749435889987	PR	0.379783274118918	7.23948651073584	XP_042900451.1	NW_024969929.1	Gnomon	CDS	823582	827469	-	XM_043044517.1	LOC107441805	1295	uncharacterized protein LOC107441805
107441805	OP	2.749435889987	PR	0.379783274118918	7.23948651073584	XP_042900453.1	NW_024969929.1	Gnomon	CDS	823582	827469	-	XM_043044519.1	LOC107441805	1295	uncharacterized protein LOC107441805
107441805	OP	2.749435889987	PR	0.379783274118918	7.23948651073584	XP_042900449.1	NW_024969929.1	Gnomon	CDS	823582	827469	-	XM_043044515.1	LOC107441805	1295	uncharacterized protein LOC107441805
107441826	OP	7.23754306249366	PR	0.500395148610237	14.4636555382176	XP_015910694.2	NW_024970930.1	Gnomon	CDS	172337	172348	+	XM_016055208.2	LOC107441826	395	integrator complex subunit 3 homolog
107441828	VG	44.6540795564933	PR	20.4885529596198	2.17946477940636	XP_015910696.1	NW_024970283.1	Gnomon	CDS	87414	87515	+	XM_016055210.2	LOC107441828	400	uncharacterized protein LOC107441828 isoform X1
107441828	VG	44.6540795564933	PR	20.4885529596198	2.17946477940636	XP_015910697.1	NW_024970283.1	Gnomon	CDS	81237	81251	+	XM_016055211.2	LOC107441828	371	uncharacterized protein LOC107441828 isoform X2
107441831	PR	8.96764842327555	OP	4.44001651829364	2.01973312178621	XP_042912798.1	NW_024973045.1	Gnomon	CDS	10790	10797	-	XM_043056864.1	LOC107441831	322	uncharacterized protein LOC107441831 isoform X3
107441831	PR	8.96764842327555	OP	4.44001651829364	2.01973312178621	XP_042912797.1	NW_024973045.1	Gnomon	CDS	11200	11249	-	XM_043056863.1	LOC107441831	331	uncharacterized protein LOC107441831 isoform X2
107441831	PR	8.96764842327555	OP	4.44001651829364	2.01973312178621	XP_042912800.1	NW_024973045.1	Gnomon	CDS	9520	9576	-	XM_043056866.1	LOC107441831	298	uncharacterized protein LOC107441831 isoform X4
107441831	PR	8.96764842327555	OP	4.44001651829364	2.01973312178621	XP_042912801.1	NW_024973045.1	Gnomon	CDS	9520	9576	-	XM_043056867.1	LOC107441831	298	uncharacterized protein LOC107441831 isoform X4
107441831	PR	8.96764842327555	OP	4.44001651829364	2.01973312178621	XP_042912796.1	NW_024973045.1	Gnomon	CDS	11200	11249	-	XM_043056862.1	LOC107441831	336	uncharacterized protein LOC107441831 isoform X1
107441841	PR	8.62282048814804	VG	3.02158171404166	2.85374393420398	XP_015910716.1	NW_024970776.1	Gnomon	CDS	99980	101980	-	XM_016055230.2	LOC107441841	666	leucine-rich repeat-containing protein 4C-like
107441852	VG	1344.254446944	PR	555.078532213548	2.4217374099902	XP_042894703.1	NW_024969662.1	Gnomon	CDS	650873	650980	+	XM_043038769.1	LOC107441852	875	paramyosin isoform X1
107441852	VG	1344.254446944	PR	555.078532213548	2.4217374099902	XP_042894704.1	NW_024969662.1	Gnomon	CDS	650873	650980	+	XM_043038770.1	LOC107441852	875	paramyosin isoform X2
107441857	OP	31.3513219584142	PR	0.250148243273327	125.330969940724	XP_042896100.1	NW_024969712.1	Gnomon	CDS	677804	677924	-	XM_043040166.1	LOC107441857	576	acyloxyacyl hydrolase
107441863	VG	2704.89625050011	PR	1287.42968317148	2.10100503806687	XP_015910741.1	NW_024970777.1	Gnomon	CDS	189067	189138	-	XM_016055255.3	LOC107441863	281	SPARC
107441867	OP	121.312318707612	VG	59.52510904076	2.03800246085301	XP_042909345.1	NW_024970958.1	Gnomon	CDS	52256	52344	+	XM_043053411.1	LOC107441867	397	adipocyte plasma membrane-associated protein
107441868	PR	15.1363593897315	VG	7.16151723142886	2.11356880121776	XP_021002062.2	NW_024970214.1	Gnomon	CDS	357125	357441	+	XM_021146403.2	LOC107441868	683	uncharacterized protein LOC107441868
107441868	PR	15.1363593897315	VG	7.16151723142886	2.11356880121776	XP_042904013.1	NW_024970214.1	Gnomon	CDS	357125	357441	+	XM_043048079.1	LOC107441868	683	uncharacterized protein LOC107441868
107441868	PR	15.1363593897315	VG	7.16151723142886	2.11356880121776	XP_042904011.1	NW_024970214.1	Gnomon	CDS	357125	357441	+	XM_043048077.1	LOC107441868	683	uncharacterized protein LOC107441868
107441868	PR	15.1363593897315	VG	7.16151723142886	2.11356880121776	XP_042904012.1	NW_024970214.1	Gnomon	CDS	357125	357441	+	XM_043048078.1	LOC107441868	683	uncharacterized protein LOC107441868
107441868	PR	15.1363593897315	VG	7.16151723142886	2.11356880121776	XP_021002063.2	NW_024970214.1	Gnomon	CDS	357125	357441	+	XM_021146404.2	LOC107441868	683	uncharacterized protein LOC107441868
107441869	OP	21.3760208843233	PR	1.24914162563708	17.1125678991133	XP_015910749.2	NW_024970430.1	Gnomon	CDS	180600	180682	+	XM_016055263.3	LOC107441869	284	3-hydroxyanthranilate 3,4-dioxygenase
107441877	PR	8.8456032813839	OP	3.89120421281441	2.27323029006131	XP_015910757.1	NW_024969597.1	Gnomon	CDS	1171533	1172453	-	XM_016055271.3	LOC107441877	468	poly
107441877	PR	8.8456032813839	OP	3.89120421281441	2.27323029006131	XP_015910756.1	NW_024969597.1	Gnomon	CDS	1171533	1172453	-	XM_016055270.2	LOC107441877	468	poly
107441881	OP	7.69022740800716	PR	0.715282779443526	10.751310710975	XP_042912522.1	NW_024972496.1	Gnomon	CDS	212179	212286	+	XM_043056588.1	LOC107441881	698	multidrug resistance-associated protein 1
107441883	OP	11.4059790798587	PR	2.19023602635287	5.20764837333614	XP_042912453.1	NW_024972395.1	Gnomon	CDS	1608	1755	+	XM_043056519.1	LOC107441883	348	sonic hedgehog protein-like
107441885	OP	902.636657618664	PR	89.1074327755456	10.1297571875102	XP_042904297.1	NW_024970245.1	Gnomon	CDS	162165	162290	-	XM_043048363.1	LOC107441885	189	apolipoprotein D
107441897	PR	12.4071433414083	VG	5.7460339226332	2.15925340999772	XP_042900011.1	NW_024969613.1	Gnomon	CDS	1833705	1833786	+	XM_043044077.1	LOC107441897	755	nephrin isoform X2
107441897	PR	12.4071433414083	VG	5.7460339226332	2.15925340999772	XP_042900008.1	NW_024969613.1	Gnomon	CDS	1833705	1833786	+	XM_043044074.1	LOC107441897	756	nephrin isoform X1
107441903	OP	11.7711057420604	PR	3.19042881853235	3.68950583497903	XP_042908259.1	NW_024970747.1	Gnomon	CDS	240918	240935	-	XM_043052325.1	LOC107441903	636	rhophilin-2
107441918	PR	8.56142967787667	VG	3.09768493951049	2.76381550901997	XP_042899056.1	NW_024969847.1	Gnomon	CDS	1302249	1302327	+	XM_043043122.1	LOC107441918	444	putative thiamine transporter SLC35F3 isoform X2
107441918	PR	8.56142967787667	VG	3.09768493951049	2.76381550901997	XP_042899055.1	NW_024969847.1	Gnomon	CDS	1283626	1283818	+	XM_043043121.1	LOC107441918	482	putative thiamine transporter SLC35F3 isoform X1
107441926	PR	18.1859589986124	VG	2.83692801650787	6.41044076296249	XP_042904241.1	NW_024970241.1	Gnomon	CDS	208569	208770	-	XM_043048307.1	LOC107441926	444	uncharacterized protein LOC107441926
107441928	PR	2.64838885893205	VG	0.768590433510752	3.44577390435995	XP_042904242.1	NW_024970241.1	Gnomon	CDS	257434	257465	+	XM_043048308.1	LOC107441928	386	cyclin-dependent kinase 5 activator 1 isoform X1
107441928	PR	2.64838885893205	VG	0.768590433510752	3.44577390435995	XP_015910827.1	NW_024970241.1	Gnomon	CDS	259719	260777	+	XM_016055341.2	LOC107441928	352	cyclin-dependent kinase 5 activator 1 isoform X2
107441930	VG	6.69786229507583	PR	0.886799353241623	7.55284977440763	XP_042904246.1	NW_024970241.1	Gnomon	CDS	438314	438400	-	XM_043048312.1	LOC107441930	240	uncharacterized protein LOC107441930 isoform X3
107441930	VG	6.69786229507583	PR	0.886799353241623	7.55284977440763	XP_042904245.1	NW_024970241.1	Gnomon	CDS	438314	438400	-	XM_043048311.1	LOC107441930	271	uncharacterized protein LOC107441930 isoform X2
107441930	VG	6.69786229507583	PR	0.886799353241623	7.55284977440763	XP_042904244.1	NW_024970241.1	Gnomon	CDS	438314	438400	-	XM_043048310.1	LOC107441930	284	uncharacterized protein LOC107441930 isoform X1
107441937	PR	30.2290497776949	VG	3.12080290073704	9.68630533205276	XP_042904027.1	NW_024970217.1	Gnomon	CDS	258026	258200	+	XM_043048093.1	LOC107441937	2489	fatty acid synthase
107441941	PR	6.36368768837464	VG	2.01936504390423	3.1513310124806	XP_042906568.1	NW_024970500.1	Gnomon	CDS	292060	292270	-	XM_043050634.1	LOC107441941	165	uncharacterized protein LOC107441941
107441945	VG	4.56831239151887	PR	2.07336482636068	2.20333263757421	XP_042906567.1	NW_024970500.1	Gnomon	CDS	278258	278466	+	XM_043050633.1	LOC107441945	101	uncharacterized protein LOC107441945
107441954	PR	182.353054879826	VG	50.6192010704298	3.60244830071708	XP_015910859.2	NW_024969679.1	Gnomon	CDS	90904	91153	+	XM_016055373.2	LOC107441954	539	cytochrome P450 4c3
107441955	PR	2.34901052119079	VG	0.580097733649043	4.04933580142537	XP_042895147.1	NW_024969679.1	Gnomon	CDS	33533	33596	+	XM_043039213.1	LOC107441955	474	cytochrome P450 4c3
107441958	PR	4.27934193190188	VG	0.480479189911486	8.90640431834355	XP_042906525.1	NW_024970494.1	Gnomon	CDS	145005	145089	+	XM_043050591.1	LOC107441958	557	alkaline phosphatase-like
107441963	PR	3.58120036118696	VG	1.70109165972432	2.10523656424683	XP_042903800.1	NW_024969626.1	Gnomon	CDS	304515	304674	-	XM_043047866.1	LOC107441963	230	ADP-ribose glycohydrolase ARH3-like
107441968	OP	7.00427799300321	VG	1.26665220138127	5.52975630197865	XP_042901920.1	NW_024970032.1	Gnomon	CDS	324870	324993	-	XM_043045986.1	LOC107441968	165	uncharacterized protein LOC107441968 isoform X4
107441968	OP	7.00427799300321	VG	1.26665220138127	5.52975630197865	XP_042901917.1	NW_024970032.1	Gnomon	CDS	324870	324993	-	XM_043045983.1	LOC107441968	206	fibrillin-1 isoform X1
107441968	OP	7.00427799300321	VG	1.26665220138127	5.52975630197865	XP_042901918.1	NW_024970032.1	Gnomon	CDS	324418	324532	-	XM_043045984.1	LOC107441968	203	fibrillin-1 isoform X2
107441968	OP	7.00427799300321	VG	1.26665220138127	5.52975630197865	XP_042901919.1	NW_024970032.1	Gnomon	CDS	324870	324993	-	XM_043045985.1	LOC107441968	166	fibrillin-1 isoform X3
107441971	PR	11.3532570083736	VG	4.73004674357075	2.40024203223898	XP_015910876.1	NW_024970032.1	Gnomon	CDS	135867	135945	-	XM_016055390.2	LOC107441971	282	uncharacterized protein LOC107441971
107441979	OP	4.48917016156332	PR	0.987202849074967	4.54736345804693	XP_042903865.1	NW_024969626.1	Gnomon	CDS	100793	100927	+	XM_043047931.1	LOC107441979	1113	adenylate cyclase type 2
107441987	PR	3.648952608742	OP	1.62489952391681	2.24564814933678	XP_015910902.1	NW_024970032.1	Gnomon	CDS	277373	277374	+	XM_016055416.3	LOC107441987	346	tight junction-associated protein 1 isoform X1
107441987	PR	3.648952608742	OP	1.62489952391681	2.24564814933678	XP_015910903.1	NW_024970032.1	Gnomon	CDS	278279	278302	+	XM_016055417.3	LOC107441987	339	tight junction-associated protein 1 isoform X2
107441987	PR	3.648952608742	OP	1.62489952391681	2.24564814933678	XP_042901908.1	NW_024970032.1	Gnomon	CDS	277373	277374	+	XM_043045974.1	LOC107441987	282	uncharacterized protein LOC107441987 isoform X3
107441988	OP	21.8780238429398	PR	1.56000288520574	14.0243483203908	XP_015910904.1	NW_024970032.1	Gnomon	CDS	239909	239988	-	XM_016055418.2	LOC107441988	303	juvenile hormone acid O-methyltransferase
107441989	PR	14.2165866927179	OP	0	Inf	XP_042901911.1	NW_024970032.1	Gnomon	CDS	217421	217436	+	XM_043045977.1	LOC107441989	99	cysteine-rich PDZ-binding protein
107442000	OP	15.7245693182629	PR	4.21516639604386	3.73047415945932	XP_042910820.1	NW_024969647.1	Gnomon	CDS	1019137	1019220	-	XM_043054886.1	LOC107442000	203	geminin
107442000	OP	15.7245693182629	PR	4.21516639604386	3.73047415945932	XP_015910920.1	NW_024969647.1	Gnomon	CDS	1019137	1019220	-	XM_016055434.2	LOC107442000	203	geminin
107442000	OP	15.7245693182629	PR	4.21516639604386	3.73047415945932	XP_015910919.1	NW_024969647.1	Gnomon	CDS	1019137	1019220	-	XM_016055433.1	LOC107442000	203	geminin
107442005	OP	40.9000237666238	PR	7.75682251573837	5.27278066291175	XP_015910924.2	NW_024969626.1	Gnomon	CDS	331514	331655	-	XM_016055438.2	LOC107442005	339	ADP-ribose glycohydrolase ARH3
107442006	PR	4.05944859295229	VG	1.540277793257	2.63553016911862	XP_015910926.1	NW_024969626.1	Gnomon	CDS	372681	372942	-	XM_016055440.2	LOC107442006	411	ADP-ribose glycohydrolase ARH3 isoform X1
107442006	PR	4.05944859295229	VG	1.540277793257	2.63553016911862	XP_015910927.1	NW_024969626.1	Gnomon	CDS	370075	370142	-	XM_016055441.2	LOC107442006	311	ADP-ribose glycohydrolase ARH3 isoform X2
107442007	OP	25.5348960177837	PR	6.39513182483172	3.99286468476444	XP_021000026.2	NW_024969626.1	Gnomon	CDS	858028	858210	-	XM_021144367.2	LOC107442007	547	FGGY carbohydrate kinase domain-containing protein
107442011	PR	7.24651711509751	VG	2.34321171168266	3.09255756915528	XP_042901162.1	NW_024969980.1	Gnomon	CDS	220498	220927	-	XM_043045228.1	LOC107442011	246	uncharacterized protein LOC107442011
107442011	PR	7.24651711509751	VG	2.34321171168266	3.09255756915528	XP_042901163.1	NW_024969980.1	Gnomon	CDS	220498	220927	-	XM_043045229.1	LOC107442011	246	uncharacterized protein LOC107442011
107442011	PR	7.24651711509751	VG	2.34321171168266	3.09255756915528	XP_042901161.1	NW_024969980.1	Gnomon	CDS	220498	220927	-	XM_043045227.1	LOC107442011	246	uncharacterized protein LOC107442011
107442012	PR	53.4013153568624	VG	22.3318501184174	2.39126248267364	XP_042901160.1	NW_024969980.1	Gnomon	CDS	206158	206188	-	XM_043045226.1	LOC107442012	153	microsomal glutathione S-transferase 3-like
107442015	OP	16.4244177690166	PR	1.32533763268725	12.3926291413868	XP_015910938.2	NW_024969980.1	Gnomon	CDS	223734	227693	+	XM_016055452.3	LOC107442015	1319	phosphoribosylformylglycinamidine synthase
107442024	PR	27.3537765311784	VG	6.64395885644568	4.11708999441514	XP_042901166.1	NW_024969980.1	Gnomon	CDS	508379	508393	+	XM_043045232.1	LOC107442024	705	glycine-rich cell wall structural protein 1.8 isoform X2
107442024	PR	27.3537765311784	VG	6.64395885644568	4.11708999441514	XP_015910951.2	NW_024969980.1	Gnomon	CDS	508379	508393	+	XM_016055465.2	LOC107442024	767	glycine-rich cell wall structural protein 1.8 isoform X1
107442047	PR	2.79434474641475	OP	0.773495748876629	3.6126181048481	XP_021002666.1	NW_024970088.1	Gnomon	CDS	398593	398686	-	XM_021147007.2	LOC107442047	838	YEATS domain-containing protein 2
107442047	PR	2.79434474641475	OP	0.773495748876629	3.6126181048481	XP_021002665.1	NW_024970088.1	Gnomon	CDS	398593	398686	-	XM_021147006.2	LOC107442047	838	YEATS domain-containing protein 2
107442053	OP	37.1623701257775	PR	1.93231021848011	19.232093154798	XP_042909307.1	NW_024970947.1	Gnomon	CDS	48084	48163	-	XM_043053373.1	LOC107442053	405	cytochrome P450 3A6
107442058	OP	176.235547288881	VG	8.05916393497215	21.8677208592469	XP_042909309.1	NW_024970947.1	Gnomon	CDS	120153	120235	-	XM_043053375.1	LOC107442058	1096	uncharacterized protein LOC107442058
107442060	OP	366.320333921533	PR	10.8507379048603	33.7599467550912	XP_042912158.1	NW_024972074.1	Gnomon	CDS	11912	12007	+	XM_043056224.1	LOC107442060	332	procathepsin L
107442077	PR	3.28521996204507	VG	1.05767454369868	3.1060783126695	XP_042911583.1	NW_024971667.1	Gnomon	CDS	25055	25351	-	XM_043055649.1	LOC107442077	414	abl interactor 2-like
107442078	PR	3.83504627358404	OP	1.36903444901522	2.80127813901446	XP_042901323.1	NW_024969991.1	Gnomon	CDS	51436	51497	-	XM_043045389.1	LOC107442078	472	zinc finger protein AEBP2 isoform X3
107442078	PR	3.83504627358404	OP	1.36903444901522	2.80127813901446	XP_042901322.1	NW_024969991.1	Gnomon	CDS	60035	60333	-	XM_043045388.1	LOC107442078	551	zinc finger protein jing isoform X1
107442078	PR	3.83504627358404	OP	1.36903444901522	2.80127813901446	XP_015911032.2	NW_024969991.1	Gnomon	CDS	60035	60333	-	XM_016055546.3	LOC107442078	480	zinc finger protein jing isoform X2
107442087	OP	79.4926016037642	PR	7.98833432216513	9.95108597085091	XP_015911043.2	NW_024969781.1	Gnomon	CDS	4436931	4436993	-	XM_016055557.2	LOC107442087	341	2-amino-3-carboxymuconate-6-semialdehyde decarboxylase
107442090	OP	17.8366721365614	PR	0.100512068112787	177.458015454884	XP_042906236.1	NW_024970458.1	Gnomon	CDS	377137	377783	-	XM_043050302.1	LOC107442090	311	connectin-like
107442091	OP	2.41358207472535	VG	0.0715118802497405	33.7507847129234	XP_021004347.2	NW_024969652.1	Gnomon	CDS	1064363	1064398	-	XM_021148688.2	LOC107442091	885	multidrug resistance-associated protein 1
107442101	OP	430.606178515908	VG	4.06841050426288	105.84137909995	XP_015911061.1	NW_024970187.1	Gnomon	CDS	470411	470452	-	XM_016055575.2	LOC107442101	141	toxin CSTX-20
107442108	OP	2.81406470706522	PR	0.168880440480676	16.6630587832178	XP_042912560.1	NW_024969652.1	Gnomon	CDS	1018281	1018396	-	XM_043056626.1	LOC107442108	460	multidrug resistance-associated protein 1
107442118	OP	3153.15461000128	VG	75.5285683785064	41.7478402900403	XP_042903722.1	NW_024970187.1	Gnomon	CDS	482508	482549	-	XM_043047788.1	LOC107442118	170	zinc finger protein 219-like
107442124	OP	481.018326266978	VG	8.33632396466889	57.701491485412	XP_015911085.2	NW_024970187.1	Gnomon	CDS	460912	460953	-	XM_016055599.2	LOC107442124	93	U8-theraphotoxin-Hhn1c 1-like
107442128	VG	249.476411656306	PR	124.554250930158	2.00295381163824	XP_015911087.1	NW_024969699.1	Gnomon	CDS	596470	596523	-	XM_016055601.2	LOC107442128	238	peptidyl-prolyl cis-trans isomerase B isoform X1
107442128	VG	249.476411656306	PR	124.554250930158	2.00295381163824	XP_015911088.1	NW_024969699.1	Gnomon	CDS	596470	596523	-	XM_016055602.3	LOC107442128	200	peptidyl-prolyl cis-trans isomerase B isoform X2
107442132	OP	55.7349019597266	PR	19.3743725919292	2.87673325653622	XP_015911092.1	NW_024969699.1	Gnomon	CDS	597015	597135	+	XM_016055606.2	LOC107442132	163	glycine cleavage system H protein, mitochondrial
107442140	OP	13.4364942812864	PR	0.726272135984617	18.5006330486167	XP_015911098.2	NW_024970533.1	Gnomon	CDS	75954	77985	+	XM_016055612.2	LOC107442140	1088	solute carrier organic anion transporter family member 74D
107442142	OP	60.7877282093943	PR	0.154835535780281	392.595458807692	XP_015911103.2	NW_024970187.1	Gnomon	CDS	445190	445234	-	XM_016055617.3	LOC107442142	103	U9-ctenitoxin-Pr1a-like
107442145	OP	40.5446079435559	PR	12.7166831825306	3.18830054673798	XP_015911102.1	NW_024970533.1	Gnomon	CDS	165325	166021	-	XM_016055616.3	LOC107442145	702	solute carrier organic anion transporter family member 74D isoform X1
107442145	OP	40.5446079435559	PR	12.7166831825306	3.18830054673798	XP_015911104.1	NW_024970533.1	Gnomon	CDS	155572	156235	-	XM_016055618.2	LOC107442145	691	solute carrier organic anion transporter family member 74D isoform X2
107442146	OP	48.7088136617811	VG	2.54701878243233	19.1238533448369	XP_015911107.1	NW_024970533.1	Gnomon	CDS	238040	238670	-	XM_016055621.3	LOC107442146	690	solute carrier organic anion transporter family member 74D isoform X3
107442146	OP	48.7088136617811	VG	2.54701878243233	19.1238533448369	XP_015911106.1	NW_024970533.1	Gnomon	CDS	252013	252658	-	XM_016055620.2	LOC107442146	695	solute carrier organic anion transporter family member 74D isoform X2
107442146	OP	48.7088136617811	VG	2.54701878243233	19.1238533448369	XP_015911105.1	NW_024970533.1	Gnomon	CDS	245374	246019	-	XM_016055619.2	LOC107442146	695	solute carrier organic anion transporter family member 74D isoform X1
107442147	OP	14.5307558824631	PR	6.52084652535433	2.22835422149022	XP_015911109.1	NW_024970004.1	Gnomon	CDS	240418	240495	-	XM_016055623.3	LOC107442147	341	ion channel TACAN isoform X1
107442147	OP	14.5307558824631	PR	6.52084652535433	2.22835422149022	XP_015911108.1	NW_024970004.1	Gnomon	CDS	240418	240495	-	XM_016055622.2	LOC107442147	341	ion channel TACAN isoform X1
107442147	OP	14.5307558824631	PR	6.52084652535433	2.22835422149022	XP_042901531.1	NW_024970004.1	Gnomon	CDS	235699	235727	-	XM_043045597.1	LOC107442147	247	ion channel TACAN isoform X2
107442150	PR	5.10093218917563	VG	0.401379585475586	12.7084993202423	XP_042912327.1	NW_024972252.1	Gnomon	CDS	2082	2124	+	XM_043056393.1	LOC107442150	255	elongation of very long chain fatty acids protein 4-like isoform X1
107442150	PR	5.10093218917563	VG	0.401379585475586	12.7084993202423	XP_042912328.1	NW_024972252.1	Gnomon	CDS	2119	2124	+	XM_043056394.1	LOC107442150	181	elongation of very long chain fatty acids protein 4-like isoform X2
107442153	PR	6.12081465750401	VG	2.66208151842145	2.29925891267729	XP_042906829.1	NW_024970533.1	Gnomon	CDS	287836	287878	-	XM_043050895.1	LOC107442153	255	elongation of very long chain fatty acids protein 7-like
107442154	PR	73.1770785444861	VG	8.69705616188216	8.41400551892602	XP_042901528.1	NW_024970004.1	Gnomon	CDS	76381	76438	-	XM_043045594.1	LOC107442154	264	elongation of very long chain fatty acids protein 4
107442154	PR	73.1770785444861	VG	8.69705616188216	8.41400551892602	XP_015911125.1	NW_024970004.1	Gnomon	CDS	76381	76438	-	XM_016055639.2	LOC107442154	264	elongation of very long chain fatty acids protein 4
107442160	PR	23.6690147162487	VG	11.3235700540209	2.09024314799414	XP_042900164.1	NW_024969913.1	Gnomon	CDS	731804	732823	+	XM_043044230.1	LOC107442160	339	uncharacterized protein LOC107442160
107442160	PR	23.6690147162487	VG	11.3235700540209	2.09024314799414	XP_015911135.2	NW_024969913.1	Gnomon	CDS	731804	732823	+	XM_016055649.2	LOC107442160	339	uncharacterized protein LOC107442160
107442160	PR	23.6690147162487	VG	11.3235700540209	2.09024314799414	XP_015911134.2	NW_024969913.1	Gnomon	CDS	731804	732823	+	XM_016055648.2	LOC107442160	339	uncharacterized protein LOC107442160
107442160	PR	23.6690147162487	VG	11.3235700540209	2.09024314799414	XP_042900165.1	NW_024969913.1	Gnomon	CDS	731804	732823	+	XM_043044231.1	LOC107442160	339	uncharacterized protein LOC107442160
107442161	PR	12.056754218334	VG	0.321475921885393	37.5043771478235	XP_015911138.2	NW_024970163.1	Gnomon	CDS	568390	573294	-	XM_016055652.2	LOC107442161	1634	uncharacterized protein LOC107442161
107442162	VG	2.33944690317185	PR	1.05358662181936	2.22045995528305	XP_042906851.1	NW_024970536.1	Gnomon	CDS	195256	195289	+	XM_043050917.1	LOC107442162	215	splicing factor 3B subunit 4
107442162	VG	2.33944690317185	PR	1.05358662181936	2.22045995528305	XP_042906852.1	NW_024970536.1	Gnomon	CDS	195256	195289	+	XM_043050918.1	LOC107442162	215	splicing factor 3B subunit 4
107442162	VG	2.33944690317185	PR	1.05358662181936	2.22045995528305	XP_042906853.1	NW_024970536.1	Gnomon	CDS	195256	195289	+	XM_043050919.1	LOC107442162	215	splicing factor 3B subunit 4
107442163	OP	57.8293063430331	PR	14.7173783595097	3.92932116919223	XP_042904225.1	NW_024970238.1	Gnomon	CDS	505641	505718	-	XM_043048291.1	LOC107442163	799	C-1-tetrahydrofolate synthase, cytoplasmic
107442172	OP	53.282530984472	PR	20.6006810607714	2.58644511932834	XP_042900663.1	NW_024969948.1	Gnomon	CDS	49422	49488	+	XM_043044729.1	LOC107442172	316	N(4)-(Beta-N-acetylglucosaminyl)-L-asparaginase isoform X2
107442172	OP	53.282530984472	PR	20.6006810607714	2.58644511932834	XP_042900662.1	NW_024969948.1	Gnomon	CDS	49368	49488	+	XM_043044728.1	LOC107442172	334	N(4)-(Beta-N-acetylglucosaminyl)-L-asparaginase isoform X1
107442200	PR	14.9965569660055	VG	7.34712150969422	2.0411472637574	XP_042904601.1	NW_024970275.1	Gnomon	CDS	128973	129245	+	XM_043048667.1	LOC107442200	622	zinc finger MYND domain-containing protein 11
107442200	PR	14.9965569660055	VG	7.34712150969422	2.0411472637574	XP_042904600.1	NW_024970275.1	Gnomon	CDS	128973	129245	+	XM_043048666.1	LOC107442200	622	zinc finger MYND domain-containing protein 11
107442201	OP	12.5133696813295	PR	5.17590119392202	2.417621436828	XP_042904602.1	NW_024970275.1	Gnomon	CDS	113446	113502	-	XM_043048668.1	LOC107442201	541	formimidoyltransferase-cyclodeaminase
107442203	OP	65.8941955760507	PR	19.8174287252559	3.32506282674671	XP_015911186.2	NW_024970275.1	Gnomon	CDS	55926	55974	+	XM_016055700.2	LOC107442203	513	lysosomal acid glucosylceramidase
107442205	OP	8.48807811399559	VG	1.62486898826133	5.22385384625879	XP_042911877.1	NW_024969650.1	Gnomon	CDS	805517	805774	+	XM_043055943.1	LOC107442205	444	deoxyribonuclease-1-like
107442205	OP	8.48807811399559	VG	1.62486898826133	5.22385384625879	XP_042911869.1	NW_024969650.1	Gnomon	CDS	805517	805774	+	XM_043055935.1	LOC107442205	444	deoxyribonuclease-1-like
107442216	PR	43.39384707048	VG	21.0421903199821	2.06223051928546	XP_015911200.1	NW_024969650.1	Gnomon	CDS	1346403	1347323	-	XM_016055714.2	LOC107442216	667	cytoplasmic polyadenylation element-binding protein 2 isoform X2
107442216	PR	43.39384707048	VG	21.0421903199821	2.06223051928546	XP_015911199.1	NW_024969650.1	Gnomon	CDS	1346403	1347323	-	XM_016055713.2	LOC107442216	675	cytoplasmic polyadenylation element-binding protein 2 isoform X1
107442217	PR	3.72032065375362	VG	1.84087368505571	2.02095379164542	XP_042912075.1	NW_024969650.1	Gnomon	CDS	1630985	1631018	+	XM_043056141.1	LOC107442217	833	peroxisome proliferator-activated receptor gamma coactivator 1-alpha isoform X2
107442217	PR	3.72032065375362	VG	1.84087368505571	2.02095379164542	XP_042912108.1	NW_024969650.1	Gnomon	CDS	1630985	1631018	+	XM_043056174.1	LOC107442217	669	uncharacterized protein LOC107442217 isoform X9
107442217	PR	3.72032065375362	VG	1.84087368505571	2.02095379164542	XP_042912116.1	NW_024969650.1	Gnomon	CDS	1630985	1631018	+	XM_043056182.1	LOC107442217	669	uncharacterized protein LOC107442217 isoform X9
107442217	PR	3.72032065375362	VG	1.84087368505571	2.02095379164542	XP_042912091.1	NW_024969650.1	Gnomon	CDS	1630985	1631018	+	XM_043056157.1	LOC107442217	786	uncharacterized protein LOC107442217 isoform X5
107442217	PR	3.72032065375362	VG	1.84087368505571	2.02095379164542	XP_042912119.1	NW_024969650.1	Gnomon	CDS	1630985	1631018	+	XM_043056185.1	LOC107442217	668	uncharacterized protein LOC107442217 isoform X10
107442217	PR	3.72032065375362	VG	1.84087368505571	2.02095379164542	XP_042912072.1	NW_024969650.1	Gnomon	CDS	1630985	1631018	+	XM_043056138.1	LOC107442217	840	peroxisome proliferator-activated receptor gamma coactivator 1-alpha isoform X1
107442217	PR	3.72032065375362	VG	1.84087368505571	2.02095379164542	XP_042912107.1	NW_024969650.1	Gnomon	CDS	1630985	1631018	+	XM_043056173.1	LOC107442217	674	uncharacterized protein LOC107442217 isoform X8
107442217	PR	3.72032065375362	VG	1.84087368505571	2.02095379164542	XP_042912079.1	NW_024969650.1	Gnomon	CDS	1631151	1631163	+	XM_043056145.1	LOC107442217	833	peroxisome proliferator-activated receptor gamma coactivator 1-alpha isoform X3
107442217	PR	3.72032065375362	VG	1.84087368505571	2.02095379164542	XP_042912098.1	NW_024969650.1	Gnomon	CDS	1630985	1631018	+	XM_043056164.1	LOC107442217	758	peroxisome proliferator-activated receptor gamma coactivator 1-alpha isoform X6
107442217	PR	3.72032065375362	VG	1.84087368505571	2.02095379164542	XP_042912112.1	NW_024969650.1	Gnomon	CDS	1630985	1631018	+	XM_043056178.1	LOC107442217	669	uncharacterized protein LOC107442217 isoform X9
107442217	PR	3.72032065375362	VG	1.84087368505571	2.02095379164542	XP_042912103.1	NW_024969650.1	Gnomon	CDS	1630985	1631018	+	XM_043056169.1	LOC107442217	689	uncharacterized protein LOC107442217 isoform X7
107442217	PR	3.72032065375362	VG	1.84087368505571	2.02095379164542	XP_042912084.1	NW_024969650.1	Gnomon	CDS	1633177	1633227	+	XM_043056150.1	LOC107442217	828	peroxisome proliferator-activated receptor gamma coactivator 1-alpha isoform X4
107442217	PR	3.72032065375362	VG	1.84087368505571	2.02095379164542	XP_042912088.1	NW_024969650.1	Gnomon	CDS	1633177	1633227	+	XM_043056154.1	LOC107442217	828	peroxisome proliferator-activated receptor gamma coactivator 1-alpha isoform X4
107442220	PR	3.4705579398471	OP	1.50481685690703	2.30629921768714	XP_015911207.1	NW_024969650.1	Gnomon	CDS	979413	981380	-	XM_016055721.2	LOC107442220	655	protein fem-1 homolog A
107442232	OP	201.389705725272	VG	4.15404422891192	48.4803951589179	XP_042911863.1	NW_024969650.1	Gnomon	CDS	781582	781764	+	XM_043055929.1	LOC107442232	424	deoxyribonuclease-1
107442239	PR	7.78895846492871	VG	2.37456429040174	3.28016322674967	XP_042907425.1	NW_024970611.1	Gnomon	CDS	31510	31735	-	XM_043051491.1	LOC107442239	422	lipoma-preferred partner homolog
107442239	PR	7.78895846492871	VG	2.37456429040174	3.28016322674967	XP_042907423.1	NW_024970611.1	Gnomon	CDS	31510	31735	-	XM_043051489.1	LOC107442239	422	lipoma-preferred partner homolog
107442239	PR	7.78895846492871	VG	2.37456429040174	3.28016322674967	XP_042907426.1	NW_024970611.1	Gnomon	CDS	31510	31735	-	XM_043051492.1	LOC107442239	422	lipoma-preferred partner homolog
107442239	PR	7.78895846492871	VG	2.37456429040174	3.28016322674967	XP_042907424.1	NW_024970611.1	Gnomon	CDS	31510	31735	-	XM_043051490.1	LOC107442239	422	lipoma-preferred partner homolog
107442240	OP	31.7151988200104	PR	6.84689749146561	4.63205398642848	XP_015911242.2	NW_024970611.1	Gnomon	CDS	39007	39109	+	XM_016055756.3	LOC107442240	183	tetratricopeptide repeat protein 36 homolog isoform X2
107442240	OP	31.7151988200104	PR	6.84689749146561	4.63205398642848	XP_015911241.2	NW_024970611.1	Gnomon	CDS	39007	39109	+	XM_016055755.3	LOC107442240	188	tetratricopeptide repeat protein 36 homolog isoform X1
107442242	PR	39.3527514602102	OP	15.4434829079599	2.54817852260043	XP_042907427.1	NW_024970611.1	Gnomon	CDS	109795	109890	-	XM_043051493.1	LOC107442242	550	beta-hexosaminidase subunit beta
107442243	OP	20.009019728921	PR	3.62762758455558	5.51573149738641	XP_042904143.1	NW_024970229.1	Gnomon	CDS	451784	451847	-	XM_043048209.1	LOC107442243	411	uncharacterized protein LOC107442243
107442250	OP	124.651710655215	PR	3.93749667434818	31.6576040475893	XP_042897544.1	NW_024969781.1	Gnomon	CDS	5434874	5434937	+	XM_043041610.1	LOC107442250	1329	uncharacterized PE-PGRS family protein PE_PGRS54 isoform X3
107442250	OP	124.651710655215	PR	3.93749667434818	31.6576040475893	XP_015911251.2	NW_024969781.1	Gnomon	CDS	5434874	5434937	+	XM_016055765.3	LOC107442250	1456	uncharacterized PE-PGRS family protein PE_PGRS54 isoform X1
107442250	OP	124.651710655215	PR	3.93749667434818	31.6576040475893	XP_015911252.2	NW_024969781.1	Gnomon	CDS	5434874	5434937	+	XM_016055766.3	LOC107442250	1442	uncharacterized PE-PGRS family protein PE_PGRS54 isoform X2
107442262	OP	23.1266738833069	PR	6.29313489475172	3.67490515777659	XP_015911270.2	NW_024969854.1	Gnomon	CDS	425978	426082	-	XM_016055784.3	LOC107442262	552	arylsulfatase B isoform X1
107442262	OP	23.1266738833069	PR	6.29313489475172	3.67490515777659	XP_042899117.1	NW_024969854.1	Gnomon	CDS	425978	426082	-	XM_043043183.1	LOC107442262	552	arylsulfatase B isoform X2
107442262	OP	23.1266738833069	PR	6.29313489475172	3.67490515777659	XP_042899116.1	NW_024969854.1	Gnomon	CDS	425978	426082	-	XM_043043182.1	LOC107442262	552	arylsulfatase B isoform X1
107442272	PR	18.1393112234401	VG	6.29652500862662	2.8808447832079	XP_042897518.1	NW_024969781.1	Gnomon	CDS	4305331	4305632	-	XM_043041584.1	LOC107442272	666	acetyl-coenzyme A synthetase, cytoplasmic
107442284	OP	6.62088589664944	PR	0.690065379351412	9.59457769475752	XP_015911300.1	NW_024969941.1	Gnomon	CDS	394312	394539	-	XM_016055814.2	LOC107442284	400	substance-K receptor isoform X1
107442284	OP	6.62088589664944	PR	0.690065379351412	9.59457769475752	XP_042900586.1	NW_024969941.1	Gnomon	CDS	394312	394539	-	XM_043044652.1	LOC107442284	325	substance-K receptor isoform X2
107442296	PR	3.77341846885552	OP	1.53398808628943	2.45987469041109	XP_015911309.2	NW_024970146.1	Gnomon	CDS	85962	86399	+	XM_016055823.2	LOC107442296	145	uncharacterized protein LOC107442296
107442301	OP	79.1239657043475	VG	19.4507598580657	4.0679112940432	XP_015911313.1	NW_024969831.1	Gnomon	CDS	28578	28719	-	XM_016055827.3	LOC107442301	114	uncharacterized protein LOC107442301
107442302	OP	7.2816785051262	VG	2.76020587090855	2.63809253573153	XP_015911317.1	NW_024969831.1	Gnomon	CDS	73681	73780	-	XM_016055831.2	LOC107442302	114	uncharacterized protein LOC107442302
107442307	OP	83.6235328964167	VG	30.2133449574376	2.76776811750634	XP_042904126.1	NW_024969627.1	Gnomon	CDS	342099	342717	+	XM_043048192.1	LOC107442307	338	fructose-1,6-bisphosphatase 1
107442308	PR	1141.7398892901	VG	448.330519401044	2.5466477071769	XP_015911325.1	NW_024969627.1	Gnomon	CDS	333915	333926	+	XM_016055839.2	LOC107442308	212	adult-specific rigid cuticular protein 12.6
107442330	OP	13.8825401829178	PR	4.19119722211851	3.31230897693253	XP_042898165.1	NW_024969805.1	Gnomon	CDS	898084	898449	+	XM_043042231.1	LOC107442330	807	uncharacterized protein LOC107442330 isoform X2
107442330	OP	13.8825401829178	PR	4.19119722211851	3.31230897693253	XP_042898164.1	NW_024969805.1	Gnomon	CDS	898084	898449	+	XM_043042230.1	LOC107442330	878	uncharacterized protein LOC107442330 isoform X1
107442332	VG	63.264359831375	PR	0.210888421636446	299.989726038338	XP_042909038.1	NW_024970894.1	Gnomon	CDS	244010	244082	-	XM_043053104.1	LOC107442332	123	uncharacterized protein LOC107442332 isoform X2
107442332	VG	63.264359831375	PR	0.210888421636446	299.989726038338	XP_015911355.2	NW_024970894.1	Gnomon	CDS	244010	244082	-	XM_016055869.2	LOC107442332	128	uncharacterized protein LOC107442332 isoform X1
107442334	VG	195.941821245732	PR	1.32816937831748	147.527735878047	XP_015911357.1	NW_024970894.1	Gnomon	CDS	216216	216285	-	XM_016055871.2	LOC107442334	116	uncharacterized protein LOC107442334
107442334	VG	195.941821245732	PR	1.32816937831748	147.527735878047	XP_015911358.1	NW_024970894.1	Gnomon	CDS	216216	216285	-	XM_016055872.3	LOC107442334	116	uncharacterized protein LOC107442334
107442336	VG	59.0191534705913	PR	0.324812843791182	181.702031181175	XP_015911360.1	NW_024970894.1	Gnomon	CDS	198022	198109	-	XM_016055874.2	LOC107442336	122	uncharacterized protein LOC107442336 isoform X2
107442336	VG	59.0191534705913	PR	0.324812843791182	181.702031181175	XP_042909036.1	NW_024970894.1	Gnomon	CDS	198022	198109	-	XM_043053102.1	LOC107442336	122	uncharacterized protein LOC107442336 isoform X2
107442336	VG	59.0191534705913	PR	0.324812843791182	181.702031181175	XP_015911359.1	NW_024970894.1	Gnomon	CDS	199535	199544	-	XM_016055873.2	LOC107442336	127	uncharacterized protein LOC107442336 isoform X1
107442337	VG	6370.86274458822	PR	47.0535616558258	135.395972597952	XP_015911364.1	NW_024970894.1	Gnomon	CDS	181651	181741	-	XM_016055878.3	LOC107442337	123	uncharacterized protein LOC107442337
107442338	VG	4937.62943441437	PR	23.9800920746863	205.905357620648	XP_015911365.1	NW_024970894.1	Gnomon	CDS	255362	255434	-	XM_016055879.2	LOC107442338	139	uncharacterized protein LOC107442338
107442339	VG	406.614474181101	PR	1.11481820936763	364.736125373972	XP_015911366.1	NW_024970894.1	Gnomon	CDS	167408	167498	-	XM_016055880.3	LOC107442339	123	uncharacterized protein LOC107442339
107442342	VG	229.650350437729	PR	1.01002627221928	227.370670203588	XP_042909039.1	NW_024970894.1	Gnomon	CDS	277825	277897	-	XM_043053105.1	LOC107442342	113	uncharacterized protein LOC107442342 isoform X1
107442342	VG	229.650350437729	PR	1.01002627221928	227.370670203588	XP_042909040.1	NW_024970894.1	Gnomon	CDS	277825	277897	-	XM_043053106.1	LOC107442342	106	uncharacterized protein LOC107442342 isoform X2
107442345	VG	1894.97571796404	PR	6.69458933573007	283.060785797608	XP_042909043.1	NW_024970894.1	Gnomon	CDS	284300	284369	+	XM_043053109.1	LOC107442345	116	uncharacterized protein LOC107442345 isoform X2
107442345	VG	1894.97571796404	PR	6.69458933573007	283.060785797608	XP_042909042.1	NW_024970894.1	Gnomon	CDS	284300	284369	+	XM_043053108.1	LOC107442345	116	uncharacterized protein LOC107442345 isoform X1
107442345	VG	1894.97571796404	PR	6.69458933573007	283.060785797608	XP_042909041.1	NW_024970894.1	Gnomon	CDS	284300	284369	+	XM_043053107.1	LOC107442345	116	uncharacterized protein LOC107442345 isoform X1
107442346	VG	323.73244357633	PR	22.934991222394	14.115219859349	XP_015911382.1	NW_024970894.1	Gnomon	CDS	150326	150413	-	XM_016055896.3	LOC107442346	125	uncharacterized protein LOC107442346
107442349	VG	11826.7179282459	PR	72.4111930779438	163.327207100641	XP_015911387.1	NW_024970894.1	Gnomon	CDS	233064	233136	-	XM_016055901.2	LOC107442349	116	uncharacterized protein LOC107442349 isoform X2
107442349	VG	11826.7179282459	PR	72.4111930779438	163.327207100641	XP_042909037.1	NW_024970894.1	Gnomon	CDS	234606	234648	-	XM_043053103.1	LOC107442349	141	uncharacterized protein LOC107442349 isoform X1
107442366	OP	93.9487720105491	PR	8.95670788732202	10.4892079983463	XP_042906244.1	NW_024970458.1	Gnomon	CDS	108281	108288	+	XM_043050310.1	LOC107442366	283	protein ABHD11 isoform X1
107442366	OP	93.9487720105491	PR	8.95670788732202	10.4892079983463	XP_042906245.1	NW_024970458.1	Gnomon	CDS	108059	108063	+	XM_043050311.1	LOC107442366	282	protein ABHD11 isoform X2
107442374	VG	150.424255616343	PR	10.9156622963924	13.78058898598	XP_042912464.1	NW_024972407.1	Gnomon	CDS	20676	20736	-	XM_043056530.1	LOC107442374	192	SEC14-like protein 3
107442376	OP	131.780725342237	VG	57.4427013834006	2.2941247916366	XP_042896684.1	NW_024969741.1	Gnomon	CDS	901589	901618	+	XM_043040750.1	LOC107442376	459	beta,beta-carotene 15,15\\'-dioxygenase isoform X2
107442376	OP	131.780725342237	VG	57.4427013834006	2.2941247916366	XP_042896683.1	NW_024969741.1	Gnomon	CDS	889989	890049	+	XM_043040749.1	LOC107442376	515	beta,beta-carotene 15,15\\'-dioxygenase isoform X1
107442378	PR	2.25750557688408	VG	0.557715186250135	4.04777498002644	XP_042896689.1	NW_024969741.1	Gnomon	CDS	822011	822052	+	XM_043040755.1	LOC107442378	250	transcription factor HES-4-B
107442380	VG	5.39091068748856	OP	1.26546770975589	4.26001441674753	XP_042911372.1	NW_024971573.1	Gnomon	CDS	69047	69193	-	XM_043055438.1	LOC107442380	284	coiled-coil domain-containing protein 113, partial
107442403	OP	6.51344291100427	PR	1.60561698898689	4.05666043376516	XP_042906500.1	NW_024970490.1	Gnomon	CDS	230628	230744	-	XM_043050566.1	LOC107442403	479	alanine aminotransferase 2-like isoform X1
107442403	OP	6.51344291100427	PR	1.60561698898689	4.05666043376516	XP_042906504.1	NW_024970490.1	Gnomon	CDS	224912	224944	-	XM_043050570.1	LOC107442403	421	alanine aminotransferase 2-like isoform X2
107442403	OP	6.51344291100427	PR	1.60561698898689	4.05666043376516	XP_042906503.1	NW_024970490.1	Gnomon	CDS	224912	224944	-	XM_043050569.1	LOC107442403	421	alanine aminotransferase 2-like isoform X2
107442403	OP	6.51344291100427	PR	1.60561698898689	4.05666043376516	XP_042906502.1	NW_024970490.1	Gnomon	CDS	230628	230744	-	XM_043050568.1	LOC107442403	479	alanine aminotransferase 2-like isoform X1
107442403	OP	6.51344291100427	PR	1.60561698898689	4.05666043376516	XP_042906501.1	NW_024970490.1	Gnomon	CDS	230628	230744	-	XM_043050567.1	LOC107442403	479	alanine aminotransferase 2-like isoform X1
107442403	OP	6.51344291100427	PR	1.60561698898689	4.05666043376516	XP_042906505.1	NW_024970490.1	Gnomon	CDS	224912	224944	-	XM_043050571.1	LOC107442403	421	alanine aminotransferase 2-like isoform X2
107442409	VG	130.132684856185	PR	29.954330386449	4.34436968469358	XP_015911460.1	NW_024971073.1	Gnomon	CDS	68051	68330	-	XM_016055974.2	LOC107442409	355	stearoyl-CoA desaturase 5
107442409	VG	130.132684856185	PR	29.954330386449	4.34436968469358	XP_015911461.1	NW_024971073.1	Gnomon	CDS	68051	68330	-	XM_016055975.2	LOC107442409	355	stearoyl-CoA desaturase 5
107442409	VG	130.132684856185	PR	29.954330386449	4.34436968469358	XP_015911458.1	NW_024971073.1	Gnomon	CDS	68051	68330	-	XM_016055972.2	LOC107442409	355	stearoyl-CoA desaturase 5
107442409	VG	130.132684856185	PR	29.954330386449	4.34436968469358	XP_015911459.1	NW_024971073.1	Gnomon	CDS	68051	68330	-	XM_016055973.2	LOC107442409	355	stearoyl-CoA desaturase 5
107442412	PR	52.6353838065518	VG	24.5958148232915	2.14001382693399	XP_015911475.1	NW_024969849.1	Gnomon	CDS	125741	126081	-	XM_016055989.3	LOC107442412	678	hexosaminidase D
107442412	PR	52.6353838065518	VG	24.5958148232915	2.14001382693399	XP_042899067.1	NW_024969849.1	Gnomon	CDS	125741	126081	-	XM_043043133.1	LOC107442412	678	hexosaminidase D
107442412	PR	52.6353838065518	VG	24.5958148232915	2.14001382693399	XP_042899068.1	NW_024969849.1	Gnomon	CDS	125741	126081	-	XM_043043134.1	LOC107442412	678	hexosaminidase D
107442432	OP	19.5839117920301	PR	3.63322443389889	5.3902290233731	XP_042906964.1	NW_024970551.1	Gnomon	CDS	128243	128485	-	XM_043051030.1	LOC107442432	489	organic cation transporter protein
107442432	OP	19.5839117920301	PR	3.63322443389889	5.3902290233731	XP_042906963.1	NW_024970551.1	Gnomon	CDS	128243	128485	-	XM_043051029.1	LOC107442432	489	organic cation transporter protein
107442432	OP	19.5839117920301	PR	3.63322443389889	5.3902290233731	XP_042906965.1	NW_024970551.1	Gnomon	CDS	128243	128485	-	XM_043051031.1	LOC107442432	489	organic cation transporter protein
107442432	OP	19.5839117920301	PR	3.63322443389889	5.3902290233731	XP_042906962.1	NW_024970551.1	Gnomon	CDS	128243	128485	-	XM_043051028.1	LOC107442432	489	organic cation transporter protein
107442442	PR	4.92845439952253	VG	1.49480818457995	3.2970480429283	XP_042906969.1	NW_024970551.1	Gnomon	CDS	200341	200342	+	XM_043051035.1	LOC107442442	366	serine proteinase stubble
107442449	PR	6.01016165644637	VG	2.93372668133821	2.04864403172856	XP_042908663.1	NW_024970821.1	Gnomon	CDS	66673	66714	+	XM_043052729.1	LOC107442449	1451	mitogen-activated protein kinase-binding protein 1, partial
107442453	OP	166.167053729283	PR	8.7829914174497	18.9191866223561	XP_015911548.1	NW_024970458.1	Gnomon	CDS	125799	125806	+	XM_016056062.2	LOC107442453	287	protein ABHD11-like
107442453	OP	166.167053729283	PR	8.7829914174497	18.9191866223561	XP_042906246.1	NW_024970458.1	Gnomon	CDS	125799	125806	+	XM_043050312.1	LOC107442453	287	protein ABHD11-like
107442454	PR	17.2364807599744	VG	8.30246296045543	2.0760683717677	XP_042903149.1	NW_024970135.1	Gnomon	CDS	369886	369992	-	XM_043047215.1	LOC107442454	897	endothelin-converting enzyme 1
107442463	OP	10.7716479934353	PR	0.718942107666197	14.982636124071	XP_042911918.1	NW_024971882.1	Gnomon	CDS	24578	26152	-	XM_043055984.1	LOC107442463	524	uncharacterized protein LOC107442463 isoform X2
107442463	OP	10.7716479934353	PR	0.718942107666197	14.982636124071	XP_015911522.2	NW_024971882.1	Gnomon	CDS	31099	32787	-	XM_016056036.3	LOC107442463	562	uncharacterized protein LOC107442463 isoform X1
107442469	PR	4.35370448266865	VG	2.13256999436168	2.04152946640882	XP_015911530.2	NW_024971346.1	Gnomon	CDS	30475	31404	+	XM_016056044.2	LOC107442469	309	52 kDa repressor of the inhibitor of the protein kinase-like
107442474	OP	25.5664062383849	PR	2.07432328468831	12.3251792172918	XP_042906784.1	NW_024970527.1	Gnomon	CDS	365194	365287	+	XM_043050850.1	LOC107442474	479	fibroblast growth factor receptor-like 1
107442474	OP	25.5664062383849	PR	2.07432328468831	12.3251792172918	XP_042906785.1	NW_024970527.1	Gnomon	CDS	365194	365287	+	XM_043050851.1	LOC107442474	479	fibroblast growth factor receptor-like 1
107442477	VG	5.67462278945024	PR	2.30928300931995	2.45730937548505	XP_042903001.1	NW_024970124.1	Gnomon	CDS	445641	445655	-	XM_043047067.1	LOC107442477	470	uncharacterized protein LOC107442477
107442485	PR	12.5946322277822	VG	4.38386228120353	2.87295344148551	XP_042903648.1	NW_024970178.1	Gnomon	CDS	523268	523387	-	XM_043047714.1	LOC107442485	1397	partitioning defective 3 homolog isoform X2
107442485	PR	12.5946322277822	VG	4.38386228120353	2.87295344148551	XP_042903647.1	NW_024970178.1	Gnomon	CDS	523268	523387	-	XM_043047713.1	LOC107442485	1419	partitioning defective 3 homolog isoform X1
107442490	PR	5.36704652227109	VG	2.36125036225294	2.27296800376146	XP_015911557.1	NW_024969934.1	Gnomon	CDS	436741	437616	+	XM_016056071.3	LOC107442490	291	P2R1A-PPP2R2A-interacting phosphatase regulator 1
107442491	PR	2.45823195460509	VG	0.954414986889648	2.57564265898238	XP_042903002.1	NW_024970124.1	Gnomon	CDS	269662	269868	-	XM_043047068.1	LOC107442491	156	uncharacterized protein LOC107442491
107442495	PR	30.9509322880127	VG	3.052655122803	10.1390203095045	XP_042900471.1	NW_024969934.1	Gnomon	CDS	369386	369478	-	XM_043044537.1	LOC107442495	331	estradiol 17-beta-dehydrogenase 2
107442496	OP	15.4810968545003	PR	0.545961728167637	28.3556448296444	XP_015911564.2	NW_024969934.1	Gnomon	CDS	345857	346079	-	XM_016056078.3	LOC107442496	366	estradiol 17-beta-dehydrogenase 2
107442500	OP	71.7897297096739	VG	21.8032516656101	3.29261574423353	XP_042908135.1	NW_024970721.1	Gnomon	CDS	219561	219720	+	XM_043052201.1	LOC107442500	264	uncharacterized protein LOC107442500
107442500	OP	71.7897297096739	VG	21.8032516656101	3.29261574423353	XP_042908136.1	NW_024970721.1	Gnomon	CDS	219561	219720	+	XM_043052202.1	LOC107442500	264	uncharacterized protein LOC107442500
107442500	OP	71.7897297096739	VG	21.8032516656101	3.29261574423353	XP_042908137.1	NW_024970721.1	Gnomon	CDS	219561	219720	+	XM_043052203.1	LOC107442500	264	uncharacterized protein LOC107442500
107442501	OP	8.31106461762208	VG	3.98701470556632	2.08453322382255	XP_021003167.1	NW_024970577.1	Gnomon	CDS	696330	696420	-	XM_021147508.2	LOC107442501	484	angiopoietin-related protein 7-like
107442524	OP	14.392112541176	PR	5.88946806624884	2.4437032987162	XP_015911598.1	NW_024969715.1	Gnomon	CDS	128445	128607	-	XM_016056112.3	LOC107442524	250	estradiol 17-beta-dehydrogenase 8
107442529	VG	49.364428586404	PR	7.56818340490543	6.52262583309064	XP_015911602.2	NW_024969715.1	Gnomon	CDS	46257	46566	-	XM_016056116.2	LOC107442529	756	nose resistant to fluoxetine protein 6
107442529	VG	49.364428586404	PR	7.56818340490543	6.52262583309064	XP_015911603.2	NW_024969715.1	Gnomon	CDS	46257	46566	-	XM_016056117.2	LOC107442529	756	nose resistant to fluoxetine protein 6
107442536	OP	78.0813605868782	PR	4.4122379113096	17.6965436035843	XP_042911229.1	NW_024971540.1	Gnomon	CDS	18658	18661	+	XM_043055295.1	LOC107442536	1276	fibrillin-2-like
107442548	OP	264.528923860889	VG	16.7792407731873	15.7652498963837	XP_015911724.2	NW_024970458.1	Gnomon	CDS	156998	157005	-	XM_016056238.2	LOC107442548	285	protein ABHD11 isoform X2
107442548	OP	264.528923860889	VG	16.7792407731873	15.7652498963837	XP_015911660.2	NW_024970458.1	Gnomon	CDS	161539	161630	-	XM_016056174.3	LOC107442548	313	protein ABHD11 isoform X1
107442549	OP	6.99383862367998	PR	0.393559801379487	17.7707138766853	XP_042897345.1	NW_024969776.1	Gnomon	CDS	473885	474002	+	XM_043041411.1	LOC107442549	663	acetoacetyl-CoA synthetase-like isoform X1
107442549	OP	6.99383862367998	PR	0.393559801379487	17.7707138766853	XP_042897346.1	NW_024969776.1	Gnomon	CDS	473885	474002	+	XM_043041412.1	LOC107442549	622	acetoacetyl-CoA synthetase-like isoform X2
107442550	OP	2.6187740551094	PR	0	Inf	XP_042897344.1	NW_024969776.1	Gnomon	CDS	424246	424360	+	XM_043041410.1	LOC107442550	663	acetoacetyl-CoA synthetase-like
107442562	PR	4.04543735554178	VG	1.99118715913003	2.03167107471166	XP_015911639.1	NW_024969776.1	Gnomon	CDS	343305	343512	+	XM_016056153.2	LOC107442562	524	peroxisomal N(1)-acetyl-spermine/spermidine oxidase
107442577	OP	481.295180241331	VG	10.1991767195811	47.1896108356772	XP_015911662.1	NW_024970803.1	Gnomon	CDS	35396	35509	+	XM_016056176.2	LOC107442577	467	uncharacterized protein LOC107442577
107442581	OP	48.235738634822	VG	19.0664599103255	2.52987386550451	XP_015911667.1	NW_024971735.1	Gnomon	CDS	72393	72507	-	XM_016056181.3	LOC107442581	106	uncharacterized protein LOC107442581
107442585	OP	91.9678887501279	VG	14.5518359972415	6.32001960216991	XP_042912145.1	NW_024972067.1	Gnomon	CDS	6035	6137	+	XM_043056211.1	LOC107442585	102	uncharacterized protein LOC107442585
107442587	OP	2208.46639054857	PR	103.635312592899	21.3099795358739	XP_015911671.2	NW_024970852.1	Gnomon	CDS	185161	185202	+	XM_016056185.2	LOC107442587	196	U33-theraphotoxin-Cg1c
107442590	OP	6.98958146714119	VG	0.591587366055605	11.8149606773114	XP_042906641.1	NW_024970506.1	Gnomon	CDS	292750	292780	+	XM_043050707.1	LOC107442590	451	sialin-like
107442592	OP	35.1243907978067	PR	2.10563395581482	16.6811475949126	XP_015911678.1	NW_024970506.1	Gnomon	CDS	251572	251614	+	XM_016056192.1	LOC107442592	505	sialin-like isoform X2
107442592	OP	35.1243907978067	PR	2.10563395581482	16.6811475949126	XP_015911677.1	NW_024970506.1	Gnomon	CDS	267371	267437	+	XM_016056191.2	LOC107442592	513	sialin-like isoform X1
107442597	PR	11.8152109946741	OP	2.65123778135475	4.4564886174173	XP_015911684.1	NW_024969801.1	Gnomon	CDS	4118792	4119157	-	XM_016056198.2	LOC107442597	186	musculin
107442608	OP	1526.91243934595	VG	611.664096754396	2.49632510302311	XP_042910000.1	NW_024971116.1	Gnomon	CDS	111251	111254	+	XM_043054066.1	LOC107442608	143	40S ribosomal protein S23
107442611	PR	13.5869801602142	VG	4.75418739706583	2.85789747551805	XP_042897759.1	NW_024969788.1	Gnomon	CDS	3684	3901	+	XM_043041825.1	LOC107442611	181	glutamate receptor 2 isoform X2
107442611	PR	13.5869801602142	VG	4.75418739706583	2.85789747551805	XP_042897758.1	NW_024969788.1	Gnomon	CDS	3684	3901	+	XM_043041824.1	LOC107442611	186	glutamate receptor 4 isoform X1
107442612	PR	7.98042123689208	VG	1.03988307269235	7.67434478592869	XP_042902895.1	NW_024970112.1	Gnomon	CDS	1371169	1371256	+	XM_043046961.1	LOC107442612	530	glutamate receptor 1-like
107442615	PR	18.2645507057878	VG	5.26261375393712	3.47062345058547	XP_015911709.1	NW_024969788.1	Gnomon	CDS	269286	269377	+	XM_016056223.2	LOC107442615	472	gamma-aminobutyric acid receptor subunit beta-like isoform X3
107442615	PR	18.2645507057878	VG	5.26261375393712	3.47062345058547	XP_015911707.1	NW_024969788.1	Gnomon	CDS	269286	269377	+	XM_016056221.2	LOC107442615	482	gamma-aminobutyric acid receptor subunit beta-like isoform X1
107442615	PR	18.2645507057878	VG	5.26261375393712	3.47062345058547	XP_015911708.1	NW_024969788.1	Gnomon	CDS	269286	269377	+	XM_016056222.2	LOC107442615	481	gamma-aminobutyric acid receptor subunit beta-like isoform X2
107442616	OP	60.9582203944639	PR	3.59537850202939	16.9546044623832	XP_015911711.2	NW_024971116.1	Gnomon	CDS	53402	53486	-	XM_016056225.2	LOC107442616	246	uncharacterized protein LOC107442616
107442621	PR	30.1325657117338	VG	13.0210942991536	2.3141346663692	XP_042897761.1	NW_024969788.1	Gnomon	CDS	687127	687140	+	XM_043041827.1	LOC107442621	489	gamma-aminobutyric acid receptor subunit alpha-6-like isoform X3
107442621	PR	30.1325657117338	VG	13.0210942991536	2.3141346663692	XP_015911719.1	NW_024969788.1	Gnomon	CDS	687246	687388	+	XM_016056233.2	LOC107442621	532	gamma-aminobutyric acid receptor subunit alpha-6-like isoform X1
107442621	PR	30.1325657117338	VG	13.0210942991536	2.3141346663692	XP_042897760.1	NW_024969788.1	Gnomon	CDS	687246	687388	+	XM_043041826.1	LOC107442621	496	gamma-aminobutyric acid receptor subunit alpha-6-like isoform X2
107442626	VG	570.423926087833	PR	157.178232448506	3.62915345974966	XP_042898229.1	NW_024969807.1	Gnomon	CDS	1074688	1074763	-	XM_043042295.1	LOC107442626	1480	collagen alpha-1(I) chain isoform X2
107442626	VG	570.423926087833	PR	157.178232448506	3.62915345974966	XP_042898228.1	NW_024969807.1	Gnomon	CDS	1074688	1074763	-	XM_043042294.1	LOC107442626	1480	collagen alpha-1(I) chain isoform X1
107442638	OP	2.79263776170845	VG	0.261802953229353	10.6669452244947	XP_042909864.1	NW_024971083.1	Gnomon	CDS	29144	29219	+	XM_043053930.1	LOC107442638	311	matrilin-2-like isoform X3
107442638	OP	2.79263776170845	VG	0.261802953229353	10.6669452244947	XP_042909862.1	NW_024971083.1	Gnomon	CDS	29144	29219	+	XM_043053928.1	LOC107442638	311	matrilin-2-like isoform X1
107442638	OP	2.79263776170845	VG	0.261802953229353	10.6669452244947	XP_042909863.1	NW_024971083.1	Gnomon	CDS	29144	29219	+	XM_043053929.1	LOC107442638	311	matrilin-2-like isoform X2
107442639	OP	3.87668689175737	VG	0.233548391796903	16.5990733737469	XP_042909869.1	NW_024971083.1	Gnomon	CDS	119243	119318	+	XM_043053935.1	LOC107442639	399	collagen alpha-1(III) chain-like isoform X5
107442639	OP	3.87668689175737	VG	0.233548391796903	16.5990733737469	XP_042909870.1	NW_024971083.1	Gnomon	CDS	119243	119318	+	XM_043053936.1	LOC107442639	361	collagen alpha-1(III) chain-like isoform X6
107442639	OP	3.87668689175737	VG	0.233548391796903	16.5990733737469	XP_042909868.1	NW_024971083.1	Gnomon	CDS	119243	119318	+	XM_043053934.1	LOC107442639	411	collagen alpha-1(III) chain-like isoform X4
107442639	OP	3.87668689175737	VG	0.233548391796903	16.5990733737469	XP_042909867.1	NW_024971083.1	Gnomon	CDS	119243	119318	+	XM_043053933.1	LOC107442639	411	collagen alpha-1(III) chain-like isoform X3
107442639	OP	3.87668689175737	VG	0.233548391796903	16.5990733737469	XP_042909866.1	NW_024971083.1	Gnomon	CDS	119243	119318	+	XM_043053932.1	LOC107442639	411	collagen alpha-1(III) chain-like isoform X2
107442639	OP	3.87668689175737	VG	0.233548391796903	16.5990733737469	XP_042909865.1	NW_024971083.1	Gnomon	CDS	119243	119318	+	XM_043053931.1	LOC107442639	423	collagen alpha-1(III) chain-like isoform X1
107442656	PR	3.93447838539192	VG	1.34493661036067	2.92540061374106	XP_042910811.1	NW_024971367.1	Gnomon	CDS	84611	84656	+	XM_043054877.1	LOC107442656	121	fasciclin-2-like
107442661	OP	12.2323319690397	PR	0.747628863863212	16.3615030937031	XP_042913821.1	NW_024969656.1	Gnomon	CDS	1658177	1658270	-	XM_043057887.1	LOC107442661	275	putative phosphatidate phosphatase
107442662	OP	101.924638159953	PR	1.82144460946242	55.9581321498625	XP_042913629.1	NW_024969656.1	Gnomon	CDS	1594760	1594876	-	XM_043057695.1	LOC107442662	567	uncharacterized protein LOC107442662
107442667	OP	397.017609635324	PR	33.872028041746	11.7211053659384	XP_042913699.1	NW_024969656.1	Gnomon	CDS	1805837	1805858	-	XM_043057765.1	LOC107442667	598	bifunctional purine biosynthesis protein ATIC
107442673	OP	354.136773455836	PR	6.04413136731222	58.5918392460947	XP_015911784.2	NW_024969656.1	Gnomon	CDS	1644489	1644602	-	XM_016056298.2	LOC107442673	554	uncharacterized protein LOC107442673
107442675	OP	84.7224778879733	PR	1.54849556010973	54.7127677149878	XP_042913643.1	NW_024969656.1	Gnomon	CDS	1613234	1613468	-	XM_043057709.1	LOC107442675	447	uncharacterized protein LOC107442675 isoform X2
107442675	OP	84.7224778879733	PR	1.54849556010973	54.7127677149878	XP_015911787.2	NW_024969656.1	Gnomon	CDS	1620886	1620999	-	XM_016056301.3	LOC107442675	548	uncharacterized protein LOC107442675 isoform X1
107442675	OP	84.7224778879733	PR	1.54849556010973	54.7127677149878	XP_015911786.2	NW_024969656.1	Gnomon	CDS	1620886	1620999	-	XM_016056300.2	LOC107442675	548	uncharacterized protein LOC107442675 isoform X1
107442677	PR	14.7426438583272	VG	6.79352933428508	2.17010086111281	XP_042913739.1	NW_024969656.1	Gnomon	CDS	1863969	1864270	-	XM_043057805.1	LOC107442677	326	RISC-loading complex subunit tarbp2
107442677	PR	14.7426438583272	VG	6.79352933428508	2.17010086111281	XP_015911790.1	NW_024969656.1	Gnomon	CDS	1863969	1864270	-	XM_016056304.2	LOC107442677	326	RISC-loading complex subunit tarbp2
107442678	OP	1891.81409338019	VG	167.573016169817	11.2894912117774	XP_015911791.2	NW_024971609.1	Gnomon	CDS	51444	51560	-	XM_016056305.3	LOC107442678	368	uncharacterized protein LOC107442678
107442680	PR	2.96568817971397	OP	1.31624698299416	2.25313958400702	XP_042906248.1	NW_024970458.1	Gnomon	CDS	203857	203892	+	XM_043050314.1	LOC107442680	489	tyrosine 3-monooxygenase-like isoform X2
107442680	PR	2.96568817971397	OP	1.31624698299416	2.25313958400702	XP_042906247.1	NW_024970458.1	Gnomon	CDS	205450	205500	+	XM_043050313.1	LOC107442680	494	tyrosine 3-monooxygenase-like isoform X1
107442681	PR	4.83711983645394	OP	0.949466575563008	5.09456568661794	XP_015911796.1	NW_024970721.1	Gnomon	CDS	37766	37846	+	XM_016056310.2	LOC107442681	133	ribonuclease P protein subunit p21
107442684	PR	4.55548480084275	OP	1.55263844953221	2.93402807473643	XP_015911795.2	NW_024969780.1	Gnomon	CDS	2657542	2657934	-	XM_016056309.2	LOC107442684	130	uncharacterized protein LOC107442684
107442687	OP	411.550549280512	PR	10.3561717020478	39.7396413579291	XP_042909189.1	NW_024970927.1	Gnomon	CDS	80128	80212	-	XM_043053255.1	LOC107442687	984	uncharacterized protein LOC107442687
107442688	OP	2.64848791290771	PR	0.0199649152409695	132.657107778389	XP_042909190.1	NW_024970927.1	Gnomon	CDS	35656	35740	-	XM_043053256.1	LOC107442688	600	uncharacterized protein LOC107442688 isoform X1
107442688	OP	2.64848791290771	PR	0.0199649152409695	132.657107778389	XP_042909191.1	NW_024970927.1	Gnomon	CDS	34185	34269	-	XM_043053257.1	LOC107442688	600	uncharacterized protein LOC107442688 isoform X2
107442699	OP	166.977184264702	PR	10.6405079221966	15.6925952675981	XP_042905955.1	NW_024970420.1	Gnomon	CDS	169700	169822	+	XM_043050021.1	LOC107442699	439	glycerol-3-phosphate acyltransferase 4
107442708	OP	3.04151333051632	VG	0.266584692122611	11.4091822238519	XP_015911831.2	NW_024970420.1	Gnomon	CDS	376990	378333	+	XM_016056345.2	LOC107442708	447	acid phosphatase type 7-like
107442709	OP	2.17123955407849	PR	0.689744146829803	3.14789123482661	XP_042905148.1	NW_024970333.1	Gnomon	CDS	402653	403238	-	XM_043049214.1	LOC107442709	325	speckle-type POZ protein-like
107442713	OP	4.84802787968246	PR	0.432137974599579	11.2187036655935	XP_015911833.1	NW_024971000.1	Gnomon	CDS	38348	39169	-	XM_016056347.3	LOC107442713	273	BTB and MATH domain-containing protein 42-like
107442729	PR	2.9577078352755	VG	0.539353394249295	5.48380313688804	XP_015911847.1	NW_024969776.1	Gnomon	CDS	919384	919944	+	XM_016056361.2	LOC107442729	406	uncharacterized protein LOC107442729
107442733	OP	22.0997669097918	VG	0.465151879339347	47.5108623471113	XP_042897351.1	NW_024969776.1	Gnomon	CDS	633191	633308	-	XM_043041417.1	LOC107442733	665	acetoacetyl-CoA synthetase
107442734	OP	143.566817480941	VG	6.77874322428741	21.1789726695295	XP_042897350.1	NW_024969776.1	Gnomon	CDS	599223	599225	-	XM_043041416.1	LOC107442734	668	acetoacetyl-CoA synthetase
107442736	OP	81.2642114300515	PR	3.89595497669936	20.8586115383957	XP_042897349.1	NW_024969776.1	Gnomon	CDS	532597	532711	+	XM_043041415.1	LOC107442736	663	acetoacetyl-CoA synthetase isoform X2
107442736	OP	81.2642114300515	PR	3.89595497669936	20.8586115383957	XP_042897348.1	NW_024969776.1	Gnomon	CDS	532597	532711	+	XM_043041414.1	LOC107442736	663	acetoacetyl-CoA synthetase isoform X1
107442736	OP	81.2642114300515	PR	3.89595497669936	20.8586115383957	XP_042897347.1	NW_024969776.1	Gnomon	CDS	532597	532711	+	XM_043041413.1	LOC107442736	663	acetoacetyl-CoA synthetase isoform X1
107442747	OP	149.756941119517	PR	9.92706559006864	15.0857209273744	XP_015911872.1	NW_024970420.1	Gnomon	CDS	227710	228953	-	XM_016056386.3	LOC107442747	1122	protein mesh
107442766	OP	112.330440846693	VG	22.1451852007622	5.07245434293444	XP_015911888.2	NW_024969631.1	Gnomon	CDS	40834	40855	+	XM_016056402.2	LOC107442766	273	transmembrane ascorbate-dependent reductase CYB561 isoform X2
107442766	OP	112.330440846693	VG	22.1451852007622	5.07245434293444	XP_015911886.2	NW_024969631.1	Gnomon	CDS	38402	38444	+	XM_016056400.2	LOC107442766	280	transmembrane ascorbate-dependent reductase CYB561 isoform X1
107442766	OP	112.330440846693	VG	22.1451852007622	5.07245434293444	XP_015911890.2	NW_024969631.1	Gnomon	CDS	38402	38444	+	XM_016056404.2	LOC107442766	267	transmembrane ascorbate-dependent reductase CYB561 isoform X4
107442766	OP	112.330440846693	VG	22.1451852007622	5.07245434293444	XP_015911889.2	NW_024969631.1	Gnomon	CDS	33090	33096	+	XM_016056403.2	LOC107442766	268	transmembrane ascorbate-dependent reductase CYB561 isoform X3
107442766	OP	112.330440846693	VG	22.1451852007622	5.07245434293444	XP_015911892.2	NW_024969631.1	Gnomon	CDS	33090	33096	+	XM_016056406.2	LOC107442766	255	transmembrane ascorbate-dependent reductase CYB561 isoform X6
107442766	OP	112.330440846693	VG	22.1451852007622	5.07245434293444	XP_015911891.2	NW_024969631.1	Gnomon	CDS	40834	40855	+	XM_016056405.2	LOC107442766	260	transmembrane ascorbate-dependent reductase CYB561 isoform X5
107442767	VG	3.40492273830561	PR	0.598079895790486	5.69309010764407	XP_015911893.1	NW_024969672.1	Gnomon	CDS	411563	412018	+	XM_016056407.1	LOC107442767	151	protein UXT-like
107442772	PR	77.9155606446939	VG	24.4671031483861	3.18450288831325	XP_042909139.1	NW_024970915.1	Gnomon	CDS	94	301	+	XM_043053205.1	LOC107442772	1128	uncharacterized protein LOC107442772, partial
107442775	OP	73.5316439343049	VG	32.8002218246847	2.24180325143309	XP_042906249.1	NW_024970458.1	Gnomon	CDS	188930	188937	-	XM_043050315.1	LOC107442775	285	protein ABHD11-like
107442783	PR	4.68498892044737	OP	1.35197093609364	3.46530298497696	XP_042902217.1	NW_024970054.1	Gnomon	CDS	718295	718340	-	XM_043046283.1	LOC107442783	525	embryonic polarity protein dorsal isoform X1
107442783	PR	4.68498892044737	OP	1.35197093609364	3.46530298497696	XP_042902218.1	NW_024970054.1	Gnomon	CDS	716789	716974	-	XM_043046284.1	LOC107442783	501	embryonic polarity protein dorsal isoform X2
107442783	PR	4.68498892044737	OP	1.35197093609364	3.46530298497696	XP_042902220.1	NW_024970054.1	Gnomon	CDS	716789	716974	-	XM_043046286.1	LOC107442783	501	embryonic polarity protein dorsal isoform X2
107442789	OP	6.37439132399361	VG	1.63343772958317	3.90243913713212	XP_042910379.1	NW_024971214.1	Gnomon	CDS	94567	94621	+	XM_043054445.1	LOC107442789	577	uncharacterized protein LOC107442789, partial
107442809	PR	82.1904355268129	VG	15.5120062712294	5.29850453188985	XP_042911999.1	NW_024971955.1	Gnomon	CDS	31939	31978	-	XM_043056065.1	LOC107442809	267	elongation of very long chain fatty acids protein 7 isoform X3
107442809	PR	82.1904355268129	VG	15.5120062712294	5.29850453188985	XP_042911997.1	NW_024971955.1	Gnomon	CDS	31939	31978	-	XM_043056063.1	LOC107442809	267	elongation of very long chain fatty acids protein 7 isoform X1
107442809	PR	82.1904355268129	VG	15.5120062712294	5.29850453188985	XP_042911998.1	NW_024971955.1	Gnomon	CDS	31939	31978	-	XM_043056064.1	LOC107442809	267	elongation of very long chain fatty acids protein 7 isoform X2
107442811	PR	12.2709307052223	VG	3.73201373420465	3.28801863528979	XP_015911953.2	NW_024969860.1	Gnomon	CDS	255461	255542	+	XM_016056467.2	LOC107442811	446	lachesin
107442815	PR	8.82051034762338	VG	2.34401799242405	3.76298747540829	XP_042899185.1	NW_024969860.1	Gnomon	CDS	82601	82679	+	XM_043043251.1	LOC107442815	426	neurotrimin-like
107442817	OP	43.6242133986002	VG	3.47555854045436	12.5517130242028	XP_015911960.2	NW_024969860.1	Gnomon	CDS	19006	19177	-	XM_016056474.2	LOC107442817	100	uncharacterized protein LOC107442817
107442821	PR	5.71118673079778	VG	2.08815362378837	2.73504145755159	XP_042898255.1	NW_024969809.1	Gnomon	CDS	104142	104163	+	XM_043042321.1	LOC107442821	2841	protein unc-79 homolog isoform X1
107442821	PR	5.71118673079778	VG	2.08815362378837	2.73504145755159	XP_042898258.1	NW_024969809.1	Gnomon	CDS	104142	104163	+	XM_043042324.1	LOC107442821	2805	protein unc-79 homolog isoform X4
107442821	PR	5.71118673079778	VG	2.08815362378837	2.73504145755159	XP_042898257.1	NW_024969809.1	Gnomon	CDS	104142	104163	+	XM_043042323.1	LOC107442821	2810	protein unc-79 homolog isoform X3
107442821	PR	5.71118673079778	VG	2.08815362378837	2.73504145755159	XP_042898256.1	NW_024969809.1	Gnomon	CDS	104142	104163	+	XM_043042322.1	LOC107442821	2836	protein unc-79 homolog isoform X2
107442822	OP	4.73288597522604	VG	1.51385739796276	3.12637503479206	XP_042913189.1	NW_024974596.1	Gnomon	CDS	556	713	+	XM_043057255.1	LOC107442822	141	vacuolar protein sorting-associated protein 4-like, partial
107442824	PR	3.11593738694005	VG	1.2263481619119	2.54082607510271	XP_015911966.2	NW_024969809.1	Gnomon	CDS	4572	4758	-	XM_016056480.2	LOC107442824	416	uncharacterized protein LOC107442824, partial
107442828	OP	10.2224270790903	VG	4.85249801230066	2.10663189416612	XP_015911972.1	NW_024969809.1	Gnomon	CDS	219987	220126	+	XM_016056486.2	LOC107442828	253	transmembrane protein 205
107442831	OP	180.071927761757	VG	17.5233972618047	10.2760854571422	XP_042904796.1	NW_024970292.1	Gnomon	CDS	98622	98652	-	XM_043048862.1	LOC107442831	178	uncharacterized protein LOC107442831 isoform X2
107442831	OP	180.071927761757	VG	17.5233972618047	10.2760854571422	XP_042904795.1	NW_024970292.1	Gnomon	CDS	95988	96018	-	XM_043048861.1	LOC107442831	178	uncharacterized protein LOC107442831 isoform X1
107442833	OP	41.7163997201735	PR	1.23007305784059	33.9137577676947	XP_042904789.1	NW_024970292.1	Gnomon	CDS	58330	58360	-	XM_043048855.1	LOC107442833	166	uncharacterized protein LOC107442833
107442834	OP	317.199276857819	PR	8.63672306487534	36.7268088226466	XP_042904794.1	NW_024970292.1	Gnomon	CDS	46973	46997	-	XM_043048860.1	LOC107442834	123	uncharacterized protein LOC107442834
107442835	OP	11.3188045067254	VG	0.758877771684296	14.9151878326912	XP_042904788.1	NW_024970292.1	Gnomon	CDS	30144	30174	-	XM_043048854.1	LOC107442835	163	uncharacterized protein LOC107442835
107442837	OP	347.370863492503	PR	10.8362479954261	32.0563781522096	XP_015911982.1	NW_024970292.1	Gnomon	CDS	12144	12174	-	XM_016056496.1	LOC107442837	171	uncharacterized protein LOC107442837
107442838	OP	69.2347701525492	VG	1.11049594595766	62.345810810541	XP_042904790.1	NW_024970292.1	Gnomon	CDS	66363	66393	-	XM_043048856.1	LOC107442838	178	uncharacterized protein LOC107442838
107442852	OP	3.32436678430208	PR	0.965212183790202	3.44418236749554	XP_042909010.1	NW_024970890.1	Gnomon	CDS	141911	141977	+	XM_043053076.1	LOC107442852	1032	fibrillin-1 isoform X5
107442852	OP	3.32436678430208	PR	0.965212183790202	3.44418236749554	XP_042909006.1	NW_024970890.1	Gnomon	CDS	141911	141977	+	XM_043053072.1	LOC107442852	1143	fibrillin-1 isoform X1
107442852	OP	3.32436678430208	PR	0.965212183790202	3.44418236749554	XP_042909011.1	NW_024970890.1	Gnomon	CDS	141911	141977	+	XM_043053077.1	LOC107442852	1020	sushi, von Willebrand factor type A, EGF and pentraxin domain-containing protein 1 isoform X6
107442852	OP	3.32436678430208	PR	0.965212183790202	3.44418236749554	XP_042909008.1	NW_024970890.1	Gnomon	CDS	141911	141977	+	XM_043053074.1	LOC107442852	1102	fibrillin-1 isoform X3
107442852	OP	3.32436678430208	PR	0.965212183790202	3.44418236749554	XP_042909009.1	NW_024970890.1	Gnomon	CDS	141911	141977	+	XM_043053075.1	LOC107442852	1061	fibrillin-1 isoform X4
107442852	OP	3.32436678430208	PR	0.965212183790202	3.44418236749554	XP_042909007.1	NW_024970890.1	Gnomon	CDS	141911	141977	+	XM_043053073.1	LOC107442852	1102	fibrillin-1 isoform X2
107442854	PR	18.4305559662533	OP	9.06224824223484	2.03377301896865	XP_042902064.1	NW_024970042.1	Gnomon	CDS	486384	486528	-	XM_043046130.1	LOC107442854	209	sushi-repeat-containing protein SRPX-like
107442854	PR	18.4305559662533	OP	9.06224824223484	2.03377301896865	XP_042902063.1	NW_024970042.1	Gnomon	CDS	486384	486528	-	XM_043046129.1	LOC107442854	209	sushi-repeat-containing protein SRPX-like
107442857	VG	9.41576042559103	PR	3.90482358204564	2.41131519203189	XP_015912004.2	NW_024970147.1	Gnomon	CDS	289021	289047	-	XM_016056518.3	LOC107442857	217	uncharacterized protein LOC107442857
107442858	OP	2.01739696258433	PR	0.840550052028161	2.4000914136125	XP_015912005.1	NW_024970147.1	Gnomon	CDS	333164	338392	+	XM_016056519.3	LOC107442858	1984	ATP-dependent RNA helicase DEAH12, chloroplastic
107442858	OP	2.01739696258433	PR	0.840550052028161	2.4000914136125	XP_042903313.1	NW_024970147.1	Gnomon	CDS	333164	338392	+	XM_043047379.1	LOC107442858	1984	ATP-dependent RNA helicase DEAH12, chloroplastic
107442858	OP	2.01739696258433	PR	0.840550052028161	2.4000914136125	XP_042903314.1	NW_024970147.1	Gnomon	CDS	333164	338392	+	XM_043047380.1	LOC107442858	1984	ATP-dependent RNA helicase DEAH12, chloroplastic
107442862	PR	3.56087489815997	VG	1.22641278160065	2.90348808458479	XP_015912009.2	NW_024969829.1	Gnomon	CDS	937072	937197	-	XM_016056523.2	LOC107442862	570	anoctamin-4-like isoform X1
107442862	PR	3.56087489815997	VG	1.22641278160065	2.90348808458479	XP_042898724.1	NW_024969829.1	Gnomon	CDS	934976	934988	-	XM_043042790.1	LOC107442862	491	anoctamin-4-like isoform X5
107442862	PR	3.56087489815997	VG	1.22641278160065	2.90348808458479	XP_042898721.1	NW_024969829.1	Gnomon	CDS	937072	937197	-	XM_043042787.1	LOC107442862	524	anoctamin-1-like isoform X3
107442862	PR	3.56087489815997	VG	1.22641278160065	2.90348808458479	XP_042898722.1	NW_024969829.1	Gnomon	CDS	934976	934988	-	XM_043042788.1	LOC107442862	512	anoctamin-4-like isoform X4
107442862	PR	3.56087489815997	VG	1.22641278160065	2.90348808458479	XP_042898723.1	NW_024969829.1	Gnomon	CDS	934976	934988	-	XM_043042789.1	LOC107442862	512	anoctamin-4-like isoform X4
107442862	PR	3.56087489815997	VG	1.22641278160065	2.90348808458479	XP_042898720.1	NW_024969829.1	Gnomon	CDS	937072	937197	-	XM_043042786.1	LOC107442862	549	anoctamin-4-like isoform X2
107442862	PR	3.56087489815997	VG	1.22641278160065	2.90348808458479	XP_042898725.1	NW_024969829.1	Gnomon	CDS	937072	937197	-	XM_043042791.1	LOC107442862	469	anoctamin-4-like isoform X6
107442863	OP	37.0070593820388	PR	4.1298786384438	8.96081038255003	XP_015912023.1	NW_024969614.1	Gnomon	CDS	2450220	2450304	+	XM_016056537.2	LOC107442863	1262	fibulin-1 isoform X2
107442863	OP	37.0070593820388	PR	4.1298786384438	8.96081038255003	XP_015912013.1	NW_024969614.1	Gnomon	CDS	2450220	2450304	+	XM_016056527.2	LOC107442863	1266	fibulin-1 isoform X1
107442867	OP	93.4784032658269	PR	13.2655754510389	7.04669040637103	XP_015912202.1	NW_024970458.1	Gnomon	CDS	286302	286385	+	XM_016056716.3	LOC107442867	498	serine/threonine-protein kinase Sgk2 isoform X5
107442867	OP	93.4784032658269	PR	13.2655754510389	7.04669040637103	XP_042906251.1	NW_024970458.1	Gnomon	CDS	265049	265144	+	XM_043050317.1	LOC107442867	557	serine/threonine-protein kinase Sgk2 isoform X2
107442867	OP	93.4784032658269	PR	13.2655754510389	7.04669040637103	XP_042906250.1	NW_024970458.1	Gnomon	CDS	276452	276562	+	XM_043050316.1	LOC107442867	562	serine/threonine-protein kinase Sgk2 isoform X1
107442867	OP	93.4784032658269	PR	13.2655754510389	7.04669040637103	XP_042906253.1	NW_024970458.1	Gnomon	CDS	275674	275679	+	XM_043050319.1	LOC107442867	527	serine/threonine-protein kinase Sgk2 isoform X4
107442867	OP	93.4784032658269	PR	13.2655754510389	7.04669040637103	XP_042906252.1	NW_024970458.1	Gnomon	CDS	271072	271167	+	XM_043050318.1	LOC107442867	557	serine/threonine-protein kinase Sgk2 isoform X3
107442876	PR	4.46472779214495	VG	1.57296014597192	2.83842397633427	NP_001310740.1	NW_024969614.1	BestRefSeq	CDS	2534041	2534165	-	NM_001323811.1	LOC107442876	370	protein Wnt-2b-A-like
107442879	PR	2.01360618862129	OP	0.954606332429173	2.10935766945658	XP_015912037.1	NW_024970147.1	Gnomon	CDS	454693	457368	-	XM_016056551.3	LOC107442879	2000	uncharacterized protein LOC107442879 isoform X2
107442879	PR	2.01360618862129	OP	0.954606332429173	2.10935766945658	XP_015912036.1	NW_024970147.1	Gnomon	CDS	454693	457368	-	XM_016056550.3	LOC107442879	2001	uncharacterized protein LOC107442879 isoform X1
107442882	PR	10.4690267044961	VG	5.05519697465361	2.07094337905862	XP_042898715.1	NW_024969829.1	Gnomon	CDS	653846	656059	+	XM_043042781.1	LOC107442882	936	dentin sialophosphoprotein
107442883	PR	5.21333244222841	OP	2.3124882318205	2.25442550171347	XP_015912040.1	NW_024970147.1	Gnomon	CDS	509781	510053	-	XM_016056554.2	LOC107442883	504	BTB/POZ domain-containing protein 17
107442883	PR	5.21333244222841	OP	2.3124882318205	2.25442550171347	XP_015912041.1	NW_024970147.1	Gnomon	CDS	509781	510053	-	XM_016056555.2	LOC107442883	504	BTB/POZ domain-containing protein 17
107442883	PR	5.21333244222841	OP	2.3124882318205	2.25442550171347	XP_042903315.1	NW_024970147.1	Gnomon	CDS	509781	510053	-	XM_043047381.1	LOC107442883	504	BTB/POZ domain-containing protein 17
107442888	PR	82.8091813469658	VG	39.6667711385889	2.08762092224862	XP_015912050.1	NW_024970147.1	Gnomon	CDS	255124	255600	+	XM_016056564.3	LOC107442888	328	short-chain dehydrogenase/reductase family 16C member 6-like
107442891	PR	4.5078977858403	VG	1.80068333304777	2.50343728022984	XP_042908087.1	NW_024970711.1	Gnomon	CDS	212528	212744	-	XM_043052153.1	LOC107442891	1229	zinc finger protein ush, partial
107442892	PR	12.9782341975137	VG	4.47817824939683	2.89810576416018	XP_015912056.1	NW_024970736.1	Gnomon	CDS	201571	201586	-	XM_016056570.3	LOC107442892	543	protein CBFA2T1 isoform X1
107442892	PR	12.9782341975137	VG	4.47817824939683	2.89810576416018	XP_015912057.1	NW_024970736.1	Gnomon	CDS	195888	195981	-	XM_016056571.3	LOC107442892	529	protein CBFA2T1 isoform X2
107442895	PR	2.52492551785387	VG	0.809721908164242	3.11826256940268	XP_015912060.1	NW_024969906.1	Gnomon	CDS	707073	707149	+	XM_016056574.2	LOC107442895	325	F-box/LRR-repeat protein 12
107442899	VG	117.730483542246	PR	8.34883245770537	14.1014308454099	XP_042912118.1	NW_024972041.1	Gnomon	CDS	546	593	+	XM_043056184.1	LOC107442899	264	SEC14-like protein 4
107442900	OP	6.70642898574359	PR	1.19418793210407	5.61589077016326	XP_015912066.2	NW_024970422.1	Gnomon	CDS	32058	32141	+	XM_016056580.2	LOC107442900	308	aquaporin-7 isoform X2
107442900	OP	6.70642898574359	PR	1.19418793210407	5.61589077016326	XP_042905969.1	NW_024970422.1	Gnomon	CDS	32058	32141	+	XM_043050035.1	LOC107442900	315	aquaporin-9 isoform X1
107442903	OP	855.740998153268	PR	28.0004119837742	30.5617288291743	XP_042903757.1	NW_024969625.1	Gnomon	CDS	1274694	1274757	+	XM_043047823.1	LOC107442903	331	oplophorus-luciferin 2-monooxygenase non-catalytic subunit-like
107442907	PR	10.0504239125855	VG	4.82685354506905	2.08218952962694	XP_015912078.1	NW_024971201.1	Gnomon	CDS	59883	60246	-	XM_016056592.2	LOC107442907	170	cyclin-dependent kinase inhibitor 1 isoform X1
107442907	PR	10.0504239125855	VG	4.82685354506905	2.08218952962694	XP_015912079.1	NW_024971201.1	Gnomon	CDS	59883	60246	-	XM_016056593.3	LOC107442907	126	cyclin-dependent kinase inhibitor 1 isoform X2
107442930	PR	3.24391547887209	VG	1.50203410608264	2.15968163821016	XP_042906547.1	NW_024970496.1	Gnomon	CDS	305837	305939	-	XM_043050613.1	LOC107442930	265	protein UBASH3A homolog
107442930	PR	3.24391547887209	VG	1.50203410608264	2.15968163821016	XP_042906548.1	NW_024970496.1	Gnomon	CDS	305837	305939	-	XM_043050614.1	LOC107442930	265	protein UBASH3A homolog
107442933	PR	7.22018071353357	OP	1.38470757831777	5.21422777385613	XP_015912108.1	NW_024970496.1	Gnomon	CDS	271843	272227	-	XM_016056622.2	LOC107442933	365	uncharacterized protein LOC107442933
107442933	PR	7.22018071353357	OP	1.38470757831777	5.21422777385613	XP_015912109.1	NW_024970496.1	Gnomon	CDS	271843	272227	-	XM_016056623.2	LOC107442933	365	uncharacterized protein LOC107442933
107442933	PR	7.22018071353357	OP	1.38470757831777	5.21422777385613	XP_042906546.1	NW_024970496.1	Gnomon	CDS	271843	272227	-	XM_043050612.1	LOC107442933	365	uncharacterized protein LOC107442933
107442933	PR	7.22018071353357	OP	1.38470757831777	5.21422777385613	XP_042906545.1	NW_024970496.1	Gnomon	CDS	271843	272227	-	XM_043050611.1	LOC107442933	365	uncharacterized protein LOC107442933
107442943	PR	4.03341140192847	VG	1.74626422694649	2.30973717475806	XP_042908583.1	NW_024970806.1	Gnomon	CDS	4941	5060	+	XM_043052649.1	LOC107442943	804	FERM, ARHGEF and pleckstrin domain-containing protein 1 isoform X1
107442943	PR	4.03341140192847	VG	1.74626422694649	2.30973717475806	XP_042908591.1	NW_024970806.1	Gnomon	CDS	14982	14994	+	XM_043052657.1	LOC107442943	661	FERM, ARHGEF and pleckstrin domain-containing protein 1 isoform X7
107442943	PR	4.03341140192847	VG	1.74626422694649	2.30973717475806	XP_042908589.1	NW_024970806.1	Gnomon	CDS	4941	5060	+	XM_043052655.1	LOC107442943	669	FERM, ARHGEF and pleckstrin domain-containing protein 2 isoform X6
107442943	PR	4.03341140192847	VG	1.74626422694649	2.30973717475806	XP_042908585.1	NW_024970806.1	Gnomon	CDS	4941	5060	+	XM_043052651.1	LOC107442943	804	FERM, ARHGEF and pleckstrin domain-containing protein 1 isoform X1
107442943	PR	4.03341140192847	VG	1.74626422694649	2.30973717475806	XP_042908586.1	NW_024970806.1	Gnomon	CDS	4941	5060	+	XM_043052652.1	LOC107442943	769	FERM, ARHGEF and pleckstrin domain-containing protein 1 isoform X3
107442943	PR	4.03341140192847	VG	1.74626422694649	2.30973717475806	XP_042908590.1	NW_024970806.1	Gnomon	CDS	14982	14994	+	XM_043052656.1	LOC107442943	661	FERM, ARHGEF and pleckstrin domain-containing protein 1 isoform X7
107442943	PR	4.03341140192847	VG	1.74626422694649	2.30973717475806	XP_042908584.1	NW_024970806.1	Gnomon	CDS	4941	5060	+	XM_043052650.1	LOC107442943	804	FERM, ARHGEF and pleckstrin domain-containing protein 1 isoform X2
107442943	PR	4.03341140192847	VG	1.74626422694649	2.30973717475806	XP_042908587.1	NW_024970806.1	Gnomon	CDS	4941	5060	+	XM_043052653.1	LOC107442943	769	FERM, ARHGEF and pleckstrin domain-containing protein 1 isoform X4
107442943	PR	4.03341140192847	VG	1.74626422694649	2.30973717475806	XP_042908588.1	NW_024970806.1	Gnomon	CDS	4941	5060	+	XM_043052654.1	LOC107442943	740	FERM, ARHGEF and pleckstrin domain-containing protein 1 isoform X5
107442949	PR	37.0407389778528	VG	14.5810855044681	2.54032794516583	XP_042908800.1	NW_024970849.1	Gnomon	CDS	648852	648920	-	XM_043052866.1	LOC107442949	317	corticotropin-releasing factor-binding protein
107442952	VG	434.288962697916	PR	1.84065042236051	235.943206500325	XP_042906645.1	NW_024970508.1	Gnomon	CDS	68522	68524	+	XM_043050711.1	LOC107442952	414	CRISP/Allergen/PR-1
107442958	PR	22.7895073321491	VG	8.97395181622639	2.5395174610746	XP_042908803.1	NW_024970849.1	Gnomon	CDS	688222	688526	+	XM_043052869.1	LOC107442958	529	coiled-coil domain-containing protein 102A
107442958	PR	22.7895073321491	VG	8.97395181622639	2.5395174610746	XP_042908802.1	NW_024970849.1	Gnomon	CDS	688222	688526	+	XM_043052868.1	LOC107442958	529	coiled-coil domain-containing protein 102A
107442958	PR	22.7895073321491	VG	8.97395181622639	2.5395174610746	XP_042908801.1	NW_024970849.1	Gnomon	CDS	688222	688526	+	XM_043052867.1	LOC107442958	529	coiled-coil domain-containing protein 102A
107442960	OP	101.152620465807	VG	47.6577934085826	2.12247805093701	XP_015912157.1	NW_024970508.1	Gnomon	CDS	184760	184873	+	XM_016056671.3	LOC107442960	517	aldehyde dehydrogenase, mitochondrial
107442964	OP	13.8670204583518	PR	3.17024576403925	4.37411528647031	XP_042906646.1	NW_024970508.1	Gnomon	CDS	332	598	+	XM_043050712.1	LOC107442964	424	CRISP/Allergen/PR-1
107442975	PR	3.41976947716671	VG	1.01721995393896	3.36187809128636	XP_021001915.1	NW_024969878.1	Gnomon	CDS	802691	802961	+	XM_021146256.2	LOC107442975	463	glycerophosphocholine cholinephosphodiesterase ENPP6-like
107442977	VG	619.715946141378	OP	151.973851580836	4.07778008976595	XP_015912183.1	NW_024971186.1	Gnomon	CDS	65379	65430	-	XM_016056697.2	LOC107442977	79	small proline-rich protein 2H-like
107443000	OP	35.814833238177	PR	16.349568131588	2.19056753976158	XP_042907677.1	NW_024970645.1	Gnomon	CDS	230440	230795	+	XM_043051743.1	LOC107443000	554	forkhead box protein K1 isoform X1
107443000	OP	35.814833238177	PR	16.349568131588	2.19056753976158	XP_042907678.1	NW_024970645.1	Gnomon	CDS	230440	230795	+	XM_043051744.1	LOC107443000	554	forkhead box protein K1 isoform X2
107443010	OP	1228.11766529454	VG	525.11387633632	2.33876444831933	XP_015912226.1	NW_024969593.1	Gnomon	CDS	601713	601774	+	XM_016056740.3	LOC107443010	267	40S ribosomal protein S3a
107443011	OP	18.8533649359787	PR	7.52848307266903	2.50427141218168	XP_042895085.1	NW_024969593.1	Gnomon	CDS	736808	736951	+	XM_043039151.1	LOC107443011	478	notchless protein homolog 1
107443011	OP	18.8533649359787	PR	7.52848307266903	2.50427141218168	XP_042895035.1	NW_024969593.1	Gnomon	CDS	736808	736951	+	XM_043039101.1	LOC107443011	478	notchless protein homolog 1
107443011	OP	18.8533649359787	PR	7.52848307266903	2.50427141218168	XP_042895128.1	NW_024969593.1	Gnomon	CDS	736808	736951	+	XM_043039194.1	LOC107443011	478	notchless protein homolog 1
107443018	OP	17.0935345302404	PR	0.74025128423564	23.0915297200608	XP_042907513.1	NW_024970623.1	Gnomon	CDS	341612	341691	-	XM_043051579.1	LOC107443018	482	cytochrome P450 3A2 isoform X2
107443018	OP	17.0935345302404	PR	0.74025128423564	23.0915297200608	XP_042907512.1	NW_024970623.1	Gnomon	CDS	341612	341691	-	XM_043051578.1	LOC107443018	532	cytochrome P450 3A9 isoform X1
107443022	OP	33.6632071707732	PR	3.85992967006933	8.72119702900403	XP_042907434.1	NW_024970612.1	Gnomon	CDS	164205	164233	+	XM_043051500.1	LOC107443022	535	sodium/hydrogen exchanger 9B2
107443034	PR	3.85837930639106	OP	1.34346651439015	2.87195792754278	XP_015912257.1	NW_024969891.1	Gnomon	CDS	547421	547571	-	XM_016056771.3	LOC107443034	780	uncharacterized protein LOC107443034
107443034	PR	3.85837930639106	OP	1.34346651439015	2.87195792754278	XP_015912263.1	NW_024969891.1	Gnomon	CDS	547421	547571	-	XM_016056777.3	LOC107443034	780	uncharacterized protein LOC107443034
107443034	PR	3.85837930639106	OP	1.34346651439015	2.87195792754278	XP_042899737.1	NW_024969891.1	Gnomon	CDS	547421	547571	-	XM_043043803.1	LOC107443034	780	uncharacterized protein LOC107443034
107443039	PR	2.51058558975645	VG	0.832043546906586	3.01737282752859	XP_042911062.1	NW_024971465.1	Gnomon	CDS	7465	7657	+	XM_043055128.1	LOC107443039	752	Down syndrome cell adhesion molecule-like
107443048	OP	53.4240093834784	VG	0.898635791551517	59.4501241612472	XP_015912308.2	NW_024970458.1	Gnomon	CDS	341387	341452	-	XM_016056822.2	LOC107443048	338	connectin-like
107443053	OP	26.6912287247484	VG	12.7268879546015	2.09723137501953	XP_042899179.1	NW_024969858.1	Gnomon	CDS	294427	294443	-	XM_043043245.1	LOC107443053	329	uncharacterized protein LOC107443053 isoform X3
107443053	OP	26.6912287247484	VG	12.7268879546015	2.09723137501953	XP_042899178.1	NW_024969858.1	Gnomon	CDS	309526	309578	-	XM_043043244.1	LOC107443053	341	uncharacterized protein LOC107443053 isoform X2
107443053	OP	26.6912287247484	VG	12.7268879546015	2.09723137501953	XP_042899177.1	NW_024969858.1	Gnomon	CDS	314128	314141	-	XM_043043243.1	LOC107443053	363	uncharacterized protein LOC107443053 isoform X1
107443054	OP	91.2176091072075	PR	6.87460078898712	13.2687863495048	XP_015912280.2	NW_024969858.1	Gnomon	CDS	315422	315441	+	XM_016056794.2	LOC107443054	406	uncharacterized protein LOC107443054 isoform X1
107443054	OP	91.2176091072075	PR	6.87460078898712	13.2687863495048	XP_015912281.2	NW_024969858.1	Gnomon	CDS	335763	335972	+	XM_016056795.2	LOC107443054	398	uncharacterized protein LOC107443054 isoform X2
107443055	OP	14.2883655611779	PR	0.762048837639776	18.7499341976978	XP_015912284.2	NW_024969858.1	Gnomon	CDS	260164	260187	+	XM_016056798.3	LOC107443055	413	sulfotransferase 1A3
107443075	OP	44.3880896937083	VG	4.39967975676474	10.0889365016759	XP_042902318.1	NW_024970066.1	Gnomon	CDS	11861	12005	+	XM_043046384.1	LOC107443075	1546	trifunctional purine biosynthetic protein adenosine-3
107443075	OP	44.3880896937083	VG	4.39967975676474	10.0889365016759	XP_042902319.1	NW_024970066.1	Gnomon	CDS	11861	12005	+	XM_043046385.1	LOC107443075	1546	trifunctional purine biosynthetic protein adenosine-3
107443075	OP	44.3880896937083	VG	4.39967975676474	10.0889365016759	XP_042902320.1	NW_024970066.1	Gnomon	CDS	11861	12005	+	XM_043046386.1	LOC107443075	1546	trifunctional purine biosynthetic protein adenosine-3
107443082	VG	29.3507038727555	OP	9.20396135182779	3.1889208082047	XP_015912316.1	NW_024969741.1	Gnomon	CDS	369058	369346	+	XM_016056830.3	LOC107443082	668	probable cationic amino acid transporter
107443098	VG	104.498023978105	OP	3.31165098327367	31.5546609548828	XP_015912342.2	NW_024970066.1	Gnomon	CDS	401381	401442	-	XM_016056856.3	LOC107443098	751	neprilysin-2-like
107443100	OP	32.0711367431241	VG	12.9610891416234	2.47441680191292	XP_042902325.1	NW_024970066.1	Gnomon	CDS	214269	214513	+	XM_043046391.1	LOC107443100	357	myo-inositol 2-dehydrogenase isoform X2
107443100	OP	32.0711367431241	VG	12.9610891416234	2.47441680191292	XP_015912344.1	NW_024970066.1	Gnomon	CDS	205130	205176	+	XM_016056858.2	LOC107443100	377	myo-inositol 2-dehydrogenase isoform X1
107443102	PR	37.5047678808656	OP	17.2077792514977	2.17952400090217	XP_015912347.1	NW_024970066.1	Gnomon	CDS	170668	170805	-	XM_016056861.3	LOC107443102	300	urease accessory protein D
107443116	PR	4.30685211263425	OP	1.63926577145948	2.62730558254734	XP_015912368.1	NW_024969894.1	Gnomon	CDS	352796	354817	-	XM_016056882.2	LOC107443116	673	RNA polymerase-associated protein RTF1 homolog
107443118	OP	1257.61312636865	PR	36.7728487866017	34.1995022922147	XP_015912373.1	NW_024970316.1	Gnomon	CDS	184431	184512	-	XM_016056887.2	LOC107443118	243	astacin-like metalloprotease toxin 5
107443121	OP	394.42707202506	PR	8.49854668740854	46.4111202224074	XP_042905001.1	NW_024970316.1	Gnomon	CDS	144325	144409	-	XM_043049067.1	LOC107443121	246	astacin-like metalloprotease toxin 5
107443125	OP	109.123064265616	PR	1.2789309586418	85.323655298408	XP_015912379.1	NW_024969894.1	Gnomon	CDS	447390	447495	-	XM_016056893.2	LOC107443125	261	astacin-like metalloprotease toxin 5
107443126	OP	509.33696620149	PR	18.1097382829453	28.1250318609603	XP_015912381.1	NW_024970316.1	Gnomon	CDS	170464	170466	-	XM_016056895.3	LOC107443126	197	astacin-like peptidase p16 isoform X2
107443126	OP	509.33696620149	PR	18.1097382829453	28.1250318609603	XP_015912380.1	NW_024970316.1	Gnomon	CDS	172467	172545	-	XM_016056894.2	LOC107443126	243	astacin-like metalloprotease toxin 5 isoform X1
107443130	OP	97.098841052436	PR	1.78769610843955	54.3150709978284	XP_042906256.1	NW_024970458.1	Gnomon	CDS	363146	363792	-	XM_043050322.1	LOC107443130	311	chondroadherin-like
107443131	PR	20.4724288481468	VG	9.37236015225034	2.1843408187031	XP_042911002.1	NW_024971441.1	Gnomon	CDS	25133	25186	+	XM_043055068.1	LOC107443131	670	RUN and FYVE domain-containing protein 2 isoform X2
107443131	PR	20.4724288481468	VG	9.37236015225034	2.1843408187031	XP_042911001.1	NW_024971441.1	Gnomon	CDS	25133	25186	+	XM_043055067.1	LOC107443131	683	RUN and FYVE domain-containing protein 2 isoform X1
107443131	PR	20.4724288481468	VG	9.37236015225034	2.1843408187031	XP_042911000.1	NW_024971441.1	Gnomon	CDS	25133	25186	+	XM_043055066.1	LOC107443131	683	RUN and FYVE domain-containing protein 2 isoform X1
107443151	OP	30.8070304681821	VG	6.67163547126186	4.61761296774737	XP_042904323.1	NW_024969627.1	Gnomon	CDS	1097066	1097093	+	XM_043048389.1	LOC107443151	888	major vault protein isoform X1
107443151	OP	30.8070304681821	VG	6.67163547126186	4.61761296774737	XP_015912406.1	NW_024969627.1	Gnomon	CDS	1091552	1091558	+	XM_016056920.3	LOC107443151	881	major vault protein isoform X3
107443151	OP	30.8070304681821	VG	6.67163547126186	4.61761296774737	XP_015912407.1	NW_024969627.1	Gnomon	CDS	1098184	1098341	+	XM_016056921.2	LOC107443151	877	major vault protein isoform X4
107443151	OP	30.8070304681821	VG	6.67163547126186	4.61761296774737	XP_015912405.1	NW_024969627.1	Gnomon	CDS	1090110	1090134	+	XM_016056919.3	LOC107443151	887	major vault protein isoform X2
107443185	PR	3.03839913783788	VG	1.41430063333639	2.14834036429028	XP_015912459.2	NW_024970816.1	Gnomon	CDS	18856	18900	+	XM_016056973.2	LOC107443185	502	uncharacterized protein LOC107443185
107443199	OP	24.2640185970296	VG	3.94125053722197	6.15642633419907	XP_042904509.1	NW_024970268.1	Gnomon	CDS	400523	400577	-	XM_043048575.1	LOC107443199	82	chymotrypsin inhibitor-like isoform X2
107443199	OP	24.2640185970296	VG	3.94125053722197	6.15642633419907	XP_015912478.2	NW_024970268.1	Gnomon	CDS	400523	400577	-	XM_016056992.3	LOC107443199	82	venom peptide SjAPI-2-like isoform X1
107443208	OP	47.5876861757961	VG	22.6340705803107	2.10248024132224	XP_042908900.1	NW_024970874.1	Gnomon	CDS	186537	186548	-	XM_043052966.1	LOC107443208	538	sorting nexin lst-4 isoform X2
107443208	OP	47.5876861757961	VG	22.6340705803107	2.10248024132224	XP_042908899.1	NW_024970874.1	Gnomon	CDS	186639	186656	-	XM_043052965.1	LOC107443208	540	sorting nexin lst-4 isoform X1
107443208	OP	47.5876861757961	VG	22.6340705803107	2.10248024132224	XP_042908902.1	NW_024970874.1	Gnomon	CDS	168404	168436	-	XM_043052968.1	LOC107443208	491	sorting nexin lst-4 isoform X4
107443208	OP	47.5876861757961	VG	22.6340705803107	2.10248024132224	XP_042908901.1	NW_024970874.1	Gnomon	CDS	186639	186656	-	XM_043052967.1	LOC107443208	536	sorting nexin lst-4 isoform X3
107443210	PR	2.97375295266518	VG	1.10136317046354	2.70006572982969	XP_015912493.1	NW_024969897.1	Gnomon	CDS	241517	242197	+	XM_016057007.2	LOC107443210	226	gastrula zinc finger protein XlCGF67.1-like
107443217	OP	6.71498841914046	VG	0.490987821899854	13.6764867062428	XP_042903279.1	NW_024970144.1	Gnomon	CDS	532450	532546	+	XM_043047345.1	LOC107443217	500	synaptic vesicle 2-related protein-like isoform X1
107443217	OP	6.71498841914046	VG	0.490987821899854	13.6764867062428	XP_042903280.1	NW_024970144.1	Gnomon	CDS	532450	532546	+	XM_043047346.1	LOC107443217	498	synaptic vesicle 2-related protein-like isoform X2
107443218	OP	2.39267472084912	VG	0.166219464564082	14.3946722913831	XP_015912497.2	NW_024970144.1	Gnomon	CDS	616195	616844	+	XM_016057011.2	LOC107443218	683	slit homolog 3 protein
107443222	OP	3.6741463535907	VG	0.474926227514213	7.73624647520808	XP_015912501.1	NW_024970144.1	Gnomon	CDS	585898	586550	+	XM_016057015.3	LOC107443222	316	slit homolog 1 protein-like isoform X1
107443222	OP	3.6741463535907	VG	0.474926227514213	7.73624647520808	XP_042903261.1	NW_024970144.1	Gnomon	CDS	596413	597065	+	XM_043047327.1	LOC107443222	315	carboxypeptidase N subunit 2-like isoform X2
107443226	PR	3.24256284334334	OP	1.34589023130015	2.40923276500119	XP_042904517.1	NW_024970269.1	Gnomon	CDS	499890	501717	+	XM_043048583.1	LOC107443226	819	LIM domain-containing protein jub
107443228	OP	139.639838304741	PR	4.49206909639225	31.0858616170644	XP_015912509.2	NW_024970269.1	Gnomon	CDS	304008	304068	-	XM_016057023.3	LOC107443228	220	uncharacterized protein LOC107443228
107443233	VG	7.84601517170045	PR	0.945235764632017	8.30059067301047	XP_015912514.1	NW_024970432.1	Gnomon	CDS	34546	34557	+	XM_016057028.2	LOC107443233	234	uncharacterized protein LOC107443233 isoform X1
107443233	VG	7.84601517170045	PR	0.945235764632017	8.30059067301047	XP_015912518.1	NW_024970432.1	Gnomon	CDS	37545	37775	+	XM_016057032.3	LOC107443233	222	uncharacterized protein LOC107443233 isoform X2
107443233	VG	7.84601517170045	PR	0.945235764632017	8.30059067301047	XP_015912517.1	NW_024970432.1	Gnomon	CDS	37545	37775	+	XM_016057031.2	LOC107443233	222	uncharacterized protein LOC107443233 isoform X2
107443233	VG	7.84601517170045	PR	0.945235764632017	8.30059067301047	XP_015912515.1	NW_024970432.1	Gnomon	CDS	37545	37775	+	XM_016057029.2	LOC107443233	222	uncharacterized protein LOC107443233 isoform X2
107443251	VG	24.3858699848251	PR	6.41732800304817	3.80000367337341	XP_042908282.1	NW_024970754.1	Gnomon	CDS	117398	117508	+	XM_043052348.1	LOC107443251	451	alkylglycerol monooxygenase
107443257	PR	3.19188698727481	VG	1.16315117875842	2.7441720780285	XP_042909667.1	NW_024971041.1	Gnomon	CDS	1765	1828	+	XM_043053733.1	LOC107443257	805	cGMP-dependent 3\\',5\\'-cyclic phosphodiesterase-like
107443262	VG	42.5644978276532	OP	18.7679390834532	2.26793669983617	XP_015912562.1	NW_024969897.1	Gnomon	CDS	238229	238283	-	XM_016057076.2	LOC107443262	938	hypoxia up-regulated protein 1
107443262	VG	42.5644978276532	OP	18.7679390834532	2.26793669983617	XP_042899814.1	NW_024969897.1	Gnomon	CDS	238229	238283	-	XM_043043880.1	LOC107443262	938	hypoxia up-regulated protein 1
107443279	OP	22.8066529149136	VG	0.848831822350822	26.8682821666028	XP_042911352.1	NW_024971567.1	Gnomon	CDS	34080	34218	-	XM_043055418.1	LOC107443279	394	protein lin-12
107443288	PR	6.50712963563897	OP	1.87818455915747	3.46458477890905	XP_015912592.1	NW_024969999.1	Gnomon	CDS	476552	477259	+	XM_016057106.1	LOC107443288	235	gastrula zinc finger protein XlCGF49.1
107443294	OP	11.6572686182625	PR	3.20197456576672	3.64064997358002	XP_042908288.1	NW_024970755.1	Gnomon	CDS	13117	13257	+	XM_043052354.1	LOC107443294	472	putative inorganic phosphate cotransporter isoform X4
107443294	OP	11.6572686182625	PR	3.20197456576672	3.64064997358002	XP_042908287.1	NW_024970755.1	Gnomon	CDS	10249	10285	+	XM_043052353.1	LOC107443294	503	sodium-dependent phosphate transport protein 1-like isoform X3
107443294	OP	11.6572686182625	PR	3.20197456576672	3.64064997358002	XP_015912597.1	NW_024970755.1	Gnomon	CDS	34249	34285	+	XM_016057111.2	LOC107443294	506	sodium-dependent phosphate transport protein 1-like isoform X1
107443294	OP	11.6572686182625	PR	3.20197456576672	3.64064997358002	XP_042908291.1	NW_024970755.1	Gnomon	CDS	13117	13257	+	XM_043052357.1	LOC107443294	472	putative inorganic phosphate cotransporter isoform X4
107443294	OP	11.6572686182625	PR	3.20197456576672	3.64064997358002	XP_015912598.1	NW_024970755.1	Gnomon	CDS	34249	34285	+	XM_016057112.2	LOC107443294	503	sodium-dependent phosphate transport protein 1-like isoform X2
107443298	PR	506.463661690191	VG	47.0250765215359	10.7700762902161	XP_021000464.1	NW_024971345.1	Gnomon	CDS	88305	88380	-	XM_021144805.2	LOC107443298	268	elongation of very long chain fatty acids protein 4-like isoform X1
107443298	PR	506.463661690191	VG	47.0250765215359	10.7700762902161	XP_021000465.1	NW_024971345.1	Gnomon	CDS	88305	88380	-	XM_021144806.2	LOC107443298	268	elongation of very long chain fatty acids protein 4-like isoform X1
107443298	PR	506.463661690191	VG	47.0250765215359	10.7700762902161	XP_042910732.1	NW_024971345.1	Gnomon	CDS	88305	88380	-	XM_043054798.1	LOC107443298	248	elongation of very long chain fatty acids protein 4-like isoform X2
107443304	PR	54.4920495433691	VG	3.66460011951591	14.869848760079	XP_042899430.1	NW_024969870.1	Gnomon	CDS	290446	290694	-	XM_043043496.1	LOC107443304	209	uncharacterized protein LOC107443304 isoform X1
107443304	PR	54.4920495433691	VG	3.66460011951591	14.869848760079	XP_015912644.2	NW_024969870.1	Gnomon	CDS	290446	290694	-	XM_016057158.2	LOC107443304	207	uncharacterized protein LOC107443304 isoform X2
107443307	OP	3.13042118875694	VG	0.305474318636055	10.2477393279222	XP_042908292.1	NW_024970755.1	Gnomon	CDS	20247	20315	+	XM_043052358.1	LOC107443307	214	putative inorganic phosphate cotransporter
107443312	OP	18.6786867886809	PR	1.63539754215028	11.4214961850324	XP_015912621.1	NW_024971824.1	Gnomon	CDS	28366	28408	-	XM_016057135.2	LOC107443312	543	fatty-acid amide hydrolase 2-like isoform X1
107443312	OP	18.6786867886809	PR	1.63539754215028	11.4214961850324	XP_042911833.1	NW_024971824.1	Gnomon	CDS	28366	28371	-	XM_043055899.1	LOC107443312	469	fatty-acid amide hydrolase 2-like isoform X2
107443317	OP	97.4347742752032	VG	12.431863473786	7.83750356337612	XP_015912626.1	NW_024982294.1	Gnomon	CDS	167	468	+	XM_016057140.2	LOC107443317	138	cytochrome P450 18a1-like, partial
107443320	OP	291.281342304797	PR	23.5176023094456	12.3856734403492	XP_042908859.1	NW_024970863.1	Gnomon	CDS	136284	136474	-	XM_043052925.1	LOC107443320	462	serine hydroxymethyltransferase
107443320	OP	291.281342304797	PR	23.5176023094456	12.3856734403492	XP_042908860.1	NW_024970863.1	Gnomon	CDS	136284	136474	-	XM_043052926.1	LOC107443320	462	serine hydroxymethyltransferase
107443337	PR	76.5570062778852	VG	21.4078757374911	3.57611410009321	XP_042896988.1	NW_024969752.1	Gnomon	CDS	4443361	4444467	-	XM_043041054.1	LOC107443337	681	uncharacterized protein LOC107443337
107443338	PR	9.94318287248166	VG	3.72988867734925	2.66581223532603	XP_042896984.1	NW_024969752.1	Gnomon	CDS	4085285	4085324	-	XM_043041050.1	LOC107443338	704	uncharacterized protein DDB_G0283357
107443339	PR	41.0011180086536	VG	0.603304899013192	67.9608570653379	XP_015912651.1	NW_024969752.1	Gnomon	CDS	4070879	4070879	+	XM_016057165.2	LOC107443339	150	uncharacterized protein LOC107443339
107443340	PR	5.87271924823682	VG	2.43845407701608	2.40837803901693	XP_015912652.1	NW_024969752.1	Gnomon	CDS	4154829	4154880	-	XM_016057166.2	LOC107443340	1719	trithorax group protein osa
107443344	OP	24.5902733187804	PR	2.33177167377091	10.545746650663	XP_042896983.1	NW_024969752.1	Gnomon	CDS	4055129	4055588	+	XM_043041049.1	LOC107443344	542	facilitated trehalose transporter Tret1
107443345	OP	16.4732755486146	PR	3.74644902169613	4.39703715524111	XP_015912665.1	NW_024969752.1	Gnomon	CDS	4291449	4291494	+	XM_016057179.3	LOC107443345	170	uncharacterized protein LOC107443345 isoform X1
[truncated: 4,744 more rows]
